# Supplementary material for: Pathway and network analysis of more than 2500 whole cancer genomes
Source: Nat Commun. 2020 Feb 5;11:729. doi: 10.1038/s41467-020-14367-0 (PMC7002574; doi:10.1038/s41467-020-14367-0)
Supplement: Supplementary file 3 — Supplementary Data 1 [file 41467_2020_14367_MOESM3_ESM.txt]

Method	Driver score mutation data	Binary mutation data	Expression data	Prior pathway or network data
ActivePathways	_			Gene Ontology (GO) biological processes, Reactome pathways
CanIsoNet		_*	_**	STRING v10, DIMA, 3did
Hierarchical HotNet	_			ReactomeFI 2015, iRefIndex14+KEGG
Hypergeometric analysis	_			GO biological processes, CORUM, InterPro, Nature NCI, KEGG pathways
Induced subnetwork analysis	_			ReactomeFI 2015, iRefIndex14+KEGG
NBDI	_***	_***	_****	ReactomeFI 2015
SSA-ME	_			ReactomeFI 2015
*Includes splice-site and other mutation data
**Transcript-level expression data, eQTL data
***Excludes 5� UTR mutation data
****Gene-level expression data
