# Supplementary material for: Pathway and network analysis of more than 2500 whole cancer genomes
Source: Nat Commun. 2020 Feb 5;11:729. doi: 10.1038/s41467-020-14367-0 (PMC7002574; doi:10.1038/s41467-020-14367-0)
Supplement: Supplementary file 4 — Supplementary Data 2 [file 41467_2020_14367_MOESM4_ESM.txt]

ACVR1B
ACVR2A
AJUBA
AKT1
ALB
APC
ARHGAP35
ARID1A
ARID1B
ARID2
ATM
AXIN1
B2M
BAX
BCL9
BRAF
BRCA2
BRD7
BTG2
CASP8
CBFB
CDH1
CDK12
CDKN1A
CDKN1B
CDKN2A
CREBBP
CTNNB1
DAXX
DDX3X
EGFR
EPHA2
EPHA6
FBXW7
FOXA1
GATA3
HDAC2
HLA-A
HRAS
KANSL1
KAT8
KDM5C
KDM6A
KEAP1
KMT2C
KMT2D
KRAS
MAP2K4
MAP2K7
MAP3K1
MEN1
NF1
NFE2L2
NOTCH1
NOTCH2
NRAS
PBRM1
PIK3CA
PIK3R1
PRKAR1A
PTCH1
PTEN
RAC1
RASA1
RB1
RHOA
RNF43
RPL22
RPL5
RPS6KA3
RRAS2
SF3B1
SMAD4
SMARCA4
SMARCB1
SOX9
SPOP
STAG2
STK11
TAF1
TBL1XR1
TCF7L2
TGFBR2
TP53
USP9X
VHL
YWHAE
