# Supplementary material for: Pathway and network analysis of more than 2500 whole cancer genomes
Source: Nat Commun. 2020 Feb 5;11:729. doi: 10.1038/s41467-020-14367-0 (PMC7002574; doi:10.1038/s41467-020-14367-0)
Supplement: Supplementary file 5 — Supplementary Data 3 [file 41467_2020_14367_MOESM5_ESM.txt]

ACTA2
ACTB
ANP32A
ASCL1
ATP1B1
BAZ1A
BHLHE40
CALM1
CALM2
CBX3
CDH2
CITED2
CNBP
CNOT2
COL1A2
COL3A1
CTNNB1
DDX3X
DTL
DUSP22
DUSP6
EIF4A2
ESRRG
FST
GAP43
HDAC1
HES1
HIST1H2AC
HIST1H2BO
HIST3H3
HNF1A
HNF1B
HNRNPA2B1
HNRNPA3
HNRNPAB
HNRNPH3
HNRNPK
HNRNPR
HNRNPU
HOXA10
HOXB5
HSPA5
ID2
JAG1
KLF4
LAMB1
MEF2C
MIB1
MYC
MYH10
NCKAP1
NCKAP1L
NFE2
NR2F1
NTRK2
PCDH9
PCF11
PLAUR
PLCG1
PPA1
PSMC5
PTBP1
PTPRC
PTPRK
PTPRM
PYGL
RAB5B
RBMX
RELN
SF3B1
SOD1
SOX2
SOX4
SPTBN1
SRSF1
SRSF2
SRSF4
SRSF6
SRSF9
SUFU
TCF4
TERT
TGFBR2
TLE4
TNFRSF11B
TOB1
TP53
TRIB1
VAMP2
VEGFC
ZFP36L2
ZNF521
ZNF595
