# Supplementary material for: Pathway and network analysis of more than 2500 whole cancer genomes
Source: Nat Commun. 2020 Feb 5;11:729. doi: 10.1038/s41467-020-14367-0 (PMC7002574; doi:10.1038/s41467-020-14367-0)
Supplement: Supplementary file 6 — Supplementary Data 4 [file 41467_2020_14367_MOESM6_ESM.txt]

ACTA2
ACTB
ACVR1B
ACVR2A
AKT1
ALB
APC
ARHGAP35
ARID1A
ARID1B
ARID2
ATM
ATP1B1
AXIN1
B2M
BAX
BCL9
BRAF
CALM1
CALM2
CASP8
CBFB
CBX3
CDH1
CDH2
CDKN1A
CDKN1B
CDKN2A
CITED2
CTNNB1
DAXX
DDX3X
DLX1
DTL
DUSP22
DUSP6
EGFR
EIF4A2
EPHA2
FBXW7
FOXA1
FST
GAP43
GATA3
HDAC1
HES1
HIST1H2AC
HLA-A
HNRNPA2B1
HNRNPA3
HNRNPR
HRAS
ID2
IL2
JAG1
KDM6A
KEAP1
KLF4
KMT2C
KMT2D
KRAS
MAP2K4
MAP2K7
MAP3K1
MEN1
MIB1
MYC
NF1
NFE2L2
NOTCH1
NRAS
NTRK2
PBRM1
PIK3CA
PIK3R1
PLCG1
PTCH1
PTEN
RASA1
RB1
RHOA
RND3
RNF43
RPL22
RPL5
RPS6KA3
SF3B1
SMAD2
SMAD4
SMARCA4
SOX9
SPOP
SRSF3
SRSF9
TCF7L2
TERT
TGFBR2
TNIK
TOB1
TP53
TSC1
USP9X
VHL
YWHAE
ZFP36L2
ZNF595
