# Supplementary material for: Pathway and network analysis of more than 2500 whole cancer genomes
Source: Nat Commun. 2020 Feb 5;11:729. doi: 10.1038/s41467-020-14367-0 (PMC7002574; doi:10.1038/s41467-020-14367-0)
Supplement: Supplementary file 7 — Supplementary Data 5 [file 41467_2020_14367_MOESM7_ESM.txt]

ACTA2
ANP32A
ASCL1
BHLHE40
CALM1
CALM2
CDH2
CITED2
CNBP
CNOT2
COL1A2
CTNNB1
DTL
ESRRG
HDAC1
HES1
HNF1B
HNRNPA2B1
HNRNPA3
HNRNPAB
HNRNPH3
HNRNPK
HNRNPR
HNRNPU
HOXA10
HOXB5
HSPA5
ID2
KLF4
MEF2C
MYC
MYH10
NCKAP1
NCKAP1L
NFE2
NR2F1
PLAUR
PLCG1
PSMC5
PTBP1
PTPRK
PTPRM
RAB5B
RBMX
SF3B1
SOD1
SOX2
SPTBN1
SRSF1
SRSF2
SRSF4
SRSF6
SRSF9
TCF4
TERT
TLE4
TNFRSF11B
TOB1
TP53
VAMP2
ZFP36L2
ZNF521
