# Supplementary material for: Pathway and network analysis of more than 2500 whole cancer genomes
Source: Nat Commun. 2020 Feb 5;11:729. doi: 10.1038/s41467-020-14367-0 (PMC7002574; doi:10.1038/s41467-020-14367-0)
Supplement: Supplementary file 10 — Supplementary Data 8 [file 41467_2020_14367_MOESM10_ESM.txt]

Methods	ActivePathways	CanIsoNet	Hierarchical HotNet	Hypergeometic analysis	Induced subnetworks	NBDI	SSA-ME	Mean
ActivePathways		0.04	0.25	0.19	0.15	0.23	0.24	0.18
CanIsoNet	0.04		0.03	0.07	0.01	0.03	0.03	0.04
Hierarchical HotNet	0.25	0.03		0.13	0.12	0.19	0.16	0.15
Hypergeometic analysis	0.19	0.07	0.13		0.06	0.14	0.11	0.12
Induced subnetworks	0.15	0.01	0.12	0.06		0.15	0.22	0.12
NBDI	0.23	0.03	0.19	0.14	0.15		0.18	0.15
SSA-ME	0.24	0.03	0.16	0.11	0.22	0.18		0.16
Mean	0.18	0.04	0.15	0.12	0.12	0.15	0.16		0.13
								0.13
