# Supplementary material for: Pathway and network analysis of more than 2500 whole cancer genomes
Source: Nat Commun. 2020 Feb 5;11:729. doi: 10.1038/s41467-020-14367-0 (PMC7002574; doi:10.1038/s41467-020-14367-0)
Supplement: Supplementary file 11 — Supplementary Data 9 [file 41467_2020_14367_MOESM11_ESM.txt]

Gene	Degree	Gene-level coding P-value	Gene-level coding FDR	Neighborhood score (without gene)	Neighborhood score (with gene)	Log ratio of neighborhood scores
PIK3CA	60	5.18E-28	2.07E-24	5.48E-23	1.09E-41	18.702
PBRM1	31	2.16E-21	4.79E-18	6.88E-28	6.91E-44	15.998
CTNNB1	267	9.80E-28	2.79E-24	7.75E-57	2.43E-72	15.504
ARID1A	47	2.24E-20	4.46E-17	1.92E-34	4.65E-49	14.617
KRAS	67	1.08E-28	7.18E-25	5.66E-06	2.03E-20	14.445
CDKN2A	136	2.41E-26	6.02E-23	5.85E-20	1.09E-33	13.730
PTEN	212	8.49E-28	2.79E-24	2.07E-24	8.80E-38	13.370
VHL	291	2.44E-29	2.51E-25	6.06E-13	1.94E-23	10.495
SMAD4	165	3.47E-28	1.73E-24	1.93E-06	1.33E-16	10.162
NFE2L2	56	2.49E-18	3.82E-15	1.48E-10	1.13E-20	10.117
MEN1	53	1.53E-14	1.70E-11	9.57E-38	1.10E-47	9.940
TP53	840	2.51E-29	2.51E-25	1.68E-34	3.71E-44	9.656
KDM6A	25	1.81E-11	1.72E-08	2.20E-27	1.89E-35	8.066
ARID2	24	2.31E-11	2.01E-08	3.67E-18	8.48E-26	7.636
MAP2K4	35	2.81E-13	2.95E-10	4.43E-08	1.74E-15	7.407
CDH1	77	2.32E-11	2.01E-08	1.45E-27	3.76E-34	6.585
RB1	212	8.60E-19	1.43E-15	2.25E-10	5.87E-17	6.584
BRAF	38	1.02E-14	1.20E-11	4.71E-03	1.45E-09	6.512
APC	162	8.19E-20	1.49E-16	4.95E-05	3.89E-11	6.105
RNF43	17	1.12E-08	7.23E-06	1.45E-18	2.41E-24	5.780
FBXW7	162	4.06E-17	5.79E-14	5.79E-07	1.09E-12	5.724
AXIN1	61	8.60E-09	5.72E-06	3.15E-54	6.77E-60	5.667
ACVR2A	22	9.18E-10	7.33E-07	3.83E-06	1.50E-11	5.408
NRAS	14	5.22E-10	4.34E-07	9.40E-02	1.42E-06	4.820
DDX3X	112	1.21E-09	9.29E-07	1.50E-22	2.86E-27	4.721
ARHGAP35	11	2.76E-08	1.45E-05	1.08E-03	2.15E-08	4.702
NOTCH1	175	1.48E-08	8.96E-06	3.05E-56	8.38E-61	4.561
TGFBR2	82	1.89E-08	1.07E-05	1.10E-18	7.49E-23	4.167
CASP8	123	1.45E-08	8.96E-06	5.09E-25	4.05E-29	4.100
MAP3K1	127	3.68E-09	2.72E-06	5.32E-19	4.34E-23	4.089
KMT2D	28	1.38E-06	5.51E-04	7.06E-30	6.65E-34	4.026
SMARCA4	170	9.81E-07	4.08E-04	3.76E-102	5.73E-106	3.817
PIK3R1	136	4.83E-08	2.47E-05	6.01E-22	1.64E-25	3.564
ATM	146	6.02E-08	3.00E-05	7.52E-24	2.26E-27	3.522
B2M	20	1.94E-08	1.07E-05	4.47E-02	1.39E-05	3.507
KMT2C	22	6.13E-07	2.78E-04	4.42E-06	1.46E-09	3.482
NF1	23	9.49E-07	4.03E-04	1.00E-04	7.52E-08	3.125
GATA3	21	5.64E-06	2.21E-03	2.32E-06	2.86E-09	2.910
CBFB	17	7.01E-09	4.82E-06	5.86E-01	7.36E-04	2.901
CDKN1A	255	5.55E-09	3.96E-06	3.81E-13	6.13E-16	2.794
SPOP	38	1.82E-08	1.07E-05	3.34E-02	5.61E-05	2.775
RPL5	67	1.90E-05	6.54E-03	9.48E-28	1.87E-30	2.704
HRAS	63	4.95E-05	1.62E-02	2.12E-43	5.02E-46	2.626
MAP2K7	39	6.58E-06	2.53E-03	1.73E-07	4.97E-10	2.542
SMARCB1	79	1.08E-04	3.28E-02	5.94E-56	2.49E-58	2.377
HLA-A	59	6.70E-07	2.97E-04	8.09E-04	5.27E-06	2.186
ACVR1B	37	2.95E-05	9.98E-03	2.55E-07	1.67E-09	2.184
USP9X	74	8.06E-05	2.51E-02	1.15E-24	7.56E-27	2.182
DAXX	134	1.29E-04	3.85E-02	1.10E-55	8.02E-58	2.137
AKT1	268	1.03E-04	3.18E-02	1.64E-71	1.59E-73	2.014
SOX9	14	2.11E-04	5.86E-02	1.55E-03	2.41E-05	1.809
RPL22	58	1.99E-08	1.07E-05	2.00E-01	3.26E-03	1.788
KEAP1	102	2.29E-07	1.06E-04	6.31E-03	1.31E-04	1.683
BRD7	38	9.60E-04	2.37E-01	2.12E-22	4.95E-24	1.632
EPHA2	53	1.76E-05	6.16E-03	6.37E-03	2.09E-04	1.484
CDKN1B	74	1.32E-05	4.80E-03	1.56E-03	5.48E-05	1.455
EPHA6	1	6.64E-03	1.00E+00	8.36E-01	3.44E-02	1.386
ARID1B	27	3.90E-03	7.36E-01	9.49E-18	5.93E-19	1.204
BCL9	6	3.50E-03	6.91E-01	1.30E-21	8.12E-23	1.203
KDM5C	36	6.04E-05	1.91E-02	9.08E-02	6.18E-03	1.167
TAF1	62	5.97E-03	1.00E+00	8.86E-45	7.53E-46	1.071
RPS6KA3	31	2.44E-04	6.68E-02	8.84E-02	8.40E-03	1.022
TBL1XR1	41	7.20E-03	1.00E+00	3.22E-14	3.75E-15	0.934
RRAS2	21	3.58E-03	6.94E-01	7.85E-03	1.04E-03	0.877
STK11	74	5.61E-03	9.83E-01	1.19E-08	1.99E-09	0.776
RASA1	49	3.85E-03	7.36E-01	4.53E-04	8.11E-05	0.747
CREBBP	288	9.11E-03	1.00E+00	1.92E-43	3.52E-44	0.737
BRCA2	65	1.14E-02	1.00E+00	6.29E-13	1.18E-13	0.727
BTG2	17	3.91E-03	7.36E-01	1.38E-01	2.68E-02	0.712
FOXA1	38	1.25E-06	5.09E-04	9.24E-01	2.43E-01	0.579
KAT8	33	3.15E-02	1.00E+00	6.01E-26	1.78E-26	0.528
TCF7L2	30	3.08E-02	1.00E+00	1.39E-30	4.19E-31	0.520
HDAC2	287	2.38E-02	1.00E+00	5.64E-37	1.77E-37	0.504
NOTCH2	29	7.70E-03	1.00E+00	1.50E-01	5.18E-02	0.463
AJUBA	23	4.52E-02	1.00E+00	3.83E-17	1.47E-17	0.415
YWHAE	290	1.98E-02	1.00E+00	3.69E-13	1.49E-13	0.392
EGFR	812	1.71E-05	6.09E-03	1.57E-02	6.53E-03	0.381
PRKAR1A	71	3.40E-04	9.06E-02	4.86E-01	2.02E-01	0.380
PTCH1	86	9.50E-07	4.03E-04	8.58E-01	3.62E-01	0.375
KANSL1	36	3.25E-04	8.78E-02	8.38E-01	4.05E-01	0.315
SF3B1	107	9.77E-06	3.61E-03	7.83E-01	4.00E-01	0.292
STAG2	25	2.51E-02	1.00E+00	3.04E-01	1.62E-01	0.273
RHOA	98	1.14E-02	1.00E+00	1.50E-01	8.77E-02	0.233
RAC1	137	2.00E-02	1.00E+00	7.21E-01	6.29E-01	0.059
CDK12	18	2.06E-02	1.00E+00	9.87E-01	8.97E-01	0.042
BAX	52	5.68E-04	1.49E-01	9.98E-01	9.53E-01	0.020
ALB	165	1.25E-07	5.94E-05	1.00E+00	1.00E+00	0.000
