# Supplementary material for: Pathway and network analysis of more than 2500 whole cancer genomes
Source: Nat Commun. 2020 Feb 5;11:729. doi: 10.1038/s41467-020-14367-0 (PMC7002574; doi:10.1038/s41467-020-14367-0)
Supplement: Supplementary file 12 — Supplementary Data 10 [file 41467_2020_14367_MOESM12_ESM.txt]

Gene	Degree	Gene-level coding P-value	Gene-level coding FDR	Neighborhood score (without gene)	Neighborhood score (with gene)	Log ratio of neighborhood scores
TERT	60	3.45E-25	6.91E-21	2.96E-01	9.09E-10	8.512
ZNF595	1	7.22E-04	5.53E-01	1.21E-01	9.03E-04	2.127
TOB1	25	6.67E-06	1.67E-02	2.97E-02	3.00E-04	1.995
ZNF521	10	8.00E-05	1.33E-01	1.46E-01	2.28E-03	1.804
CITED2	13	1.65E-04	2.31E-01	1.10E-02	1.83E-04	1.780
HES1	33	6.67E-06	1.67E-02	1.06E-01	2.95E-03	1.555
VEGFC	1	4.97E-03	1.00E+00	7.39E-01	2.43E-02	1.484
TNFRSF11B	2	2.40E-03	9.13E-01	5.28E-01	1.84E-02	1.457
ASCL1	5	2.80E-03	9.13E-01	1.49E-02	7.26E-04	1.312
ZFP36L2	6	1.29E-03	6.76E-01	1.98E-01	9.94E-03	1.299
LAMB1	23	3.34E-05	6.36E-02	3.34E-01	2.02E-02	1.219
RELN	4	3.08E-03	9.13E-01	2.85E-01	1.91E-02	1.173
KLF4	25	5.21E-04	4.97E-01	2.26E-02	1.65E-03	1.136
HNRNPA2B1	114	4.60E-07	2.30E-03	1.42E-01	1.34E-02	1.027
DUSP22	1	8.53E-03	1.00E+00	2.68E-03	2.67E-04	1.001
SRSF9	40	1.48E-04	2.28E-01	1.20E-01	1.38E-02	0.937
NFE2	16	7.04E-04	5.53E-01	3.26E-01	4.13E-02	0.897
PTPRM	2	1.74E-02	1.00E+00	5.11E-01	7.69E-02	0.822
DTL	44	1.89E-03	8.26E-01	7.10E-03	1.17E-03	0.783
NR2F1	26	1.30E-03	6.76E-01	1.53E-01	2.73E-02	0.749
PPA1	12	1.07E-02	1.00E+00	4.22E-02	8.60E-03	0.691
HNRNPR	67	1.24E-03	6.76E-01	1.59E-02	3.38E-03	0.673
NTRK2	22	2.30E-03	9.07E-01	2.08E-01	4.45E-02	0.670
EIF4A2	53	5.92E-04	5.09E-01	1.55E-01	3.71E-02	0.620
NCKAP1L	3	2.00E-02	1.00E+00	7.28E-01	1.78E-01	0.612
SRSF4	38	5.75E-03	1.00E+00	1.53E-02	3.84E-03	0.601
SF3B1	108	5.20E-04	4.97E-01	3.85E-02	1.03E-02	0.574
CNBP	43	4.58E-03	1.00E+00	5.44E-02	1.60E-02	0.531
GAP43	7	2.56E-02	1.00E+00	1.56E-01	4.64E-02	0.526
HDAC1	470	1.73E-04	2.31E-01	4.27E-04	1.31E-04	0.512
FST	5	1.67E-02	1.00E+00	7.03E-01	2.19E-01	0.506
JAG1	9	3.86E-03	1.00E+00	8.35E-01	2.72E-01	0.487
HNF1B	5	4.33E-02	1.00E+00	8.70E-02	2.99E-02	0.463
HIST1H2AC	5	2.41E-02	1.00E+00	6.85E-01	2.49E-01	0.440
TLE4	15	2.10E-02	1.00E+00	1.42E-01	5.15E-02	0.440
HOXA10	15	1.05E-02	1.00E+00	4.83E-01	1.91E-01	0.404
CDH2	24	1.47E-02	1.00E+00	1.68E-01	6.69E-02	0.401
CALM2	36	6.09E-06	1.67E-02	9.55E-01	3.84E-01	0.396
PCF11	21	1.04E-03	6.57E-01	8.15E-01	3.34E-01	0.387
HIST3H3	203	4.79E-03	1.00E+00	1.10E-03	4.52E-04	0.387
ESRRG	26	1.56E-02	1.00E+00	1.78E-01	7.54E-02	0.374
COL1A2	14	6.32E-03	1.00E+00	7.21E-01	3.07E-01	0.371
SRSF6	46	1.60E-02	1.00E+00	7.22E-02	3.29E-02	0.342
CTNNB1	268	1.27E-02	1.00E+00	9.48E-06	4.42E-06	0.331
MEF2C	25	5.03E-02	1.00E+00	1.06E-02	5.17E-03	0.312
PYGL	20	1.67E-03	7.77E-01	8.68E-01	4.27E-01	0.309
TGFBR2	81	5.08E-02	1.00E+00	5.94E-07	2.95E-07	0.304
COL3A1	9	4.14E-02	1.00E+00	4.66E-01	2.33E-01	0.301
BAZ1A	26	3.86E-02	1.00E+00	9.97E-02	5.17E-02	0.285
ATP1B1	23	3.77E-04	3.97E-01	9.45E-01	4.91E-01	0.285
PTBP1	67	2.53E-02	1.00E+00	3.14E-02	1.67E-02	0.275
SOX4	26	7.87E-03	1.00E+00	6.31E-01	3.40E-01	0.269
ID2	51	5.75E-03	1.00E+00	4.39E-01	2.40E-01	0.263
MYC	484	6.04E-04	5.09E-01	4.95E-02	2.72E-02	0.261
DDX3X	112	6.66E-03	1.00E+00	1.54E-01	8.59E-02	0.254
HNRNPA3	67	3.45E-03	9.71E-01	4.80E-01	2.73E-01	0.245
PSMC5	128	3.18E-03	9.22E-01	2.66E-01	1.53E-01	0.239
SOD1	36	1.41E-02	1.00E+00	4.79E-01	2.83E-01	0.228
CNOT2	45	1.79E-02	1.00E+00	3.25E-01	1.92E-01	0.228
DUSP6	10	2.47E-02	1.00E+00	8.26E-01	4.91E-01	0.226
TRIB1	14	1.21E-02	1.00E+00	8.56E-01	5.14E-01	0.221
ANP32A	28	6.72E-02	1.00E+00	6.55E-02	4.00E-02	0.214
HNRNPAB	73	2.73E-02	1.00E+00	1.10E-01	6.81E-02	0.210
PCDH9	10	3.42E-02	1.00E+00	7.91E-01	4.91E-01	0.207
BHLHE40	52	2.18E-02	1.00E+00	3.02E-01	1.89E-01	0.202
SRSF1	101	4.32E-02	1.00E+00	1.89E-02	1.21E-02	0.193
HOXB5	47	5.83E-03	1.00E+00	6.73E-01	4.34E-01	0.190
SRSF2	75	3.71E-03	9.89E-01	6.13E-01	4.04E-01	0.181
HNRNPH3	69	3.98E-02	1.00E+00	1.19E-01	7.89E-02	0.179
HNRNPK	175	1.08E-02	1.00E+00	1.53E-01	1.01E-01	0.178
SOX2	340	9.99E-03	1.00E+00	4.12E-02	2.76E-02	0.174
MYH10	51	1.21E-02	1.00E+00	6.17E-01	4.27E-01	0.160
PTPRC	21	4.81E-02	1.00E+00	5.65E-01	3.92E-01	0.159
PTPRK	89	2.35E-02	1.00E+00	4.84E-01	3.72E-01	0.114
HNF1A	38	1.57E-01	1.00E+00	7.20E-04	5.64E-04	0.106
HNRNPU	369	1.42E-02	1.00E+00	2.41E-01	1.93E-01	0.096
ACTB	206	1.29E-02	1.00E+00	4.88E-01	3.96E-01	0.090
ACTA2	49	2.14E-02	1.00E+00	7.88E-01	6.42E-01	0.089
SPTBN1	87	4.42E-02	1.00E+00	5.00E-01	4.11E-01	0.085
CBX3	80	6.51E-02	1.00E+00	4.05E-01	3.34E-01	0.083
CALM1	218	1.53E-02	1.00E+00	4.97E-01	4.12E-01	0.081
TP53	836	6.00E-02	1.00E+00	4.62E-03	3.90E-03	0.074
HSPA5	304	4.92E-02	1.00E+00	1.67E-01	1.41E-01	0.073
NCKAP1	22	1.85E-01	1.00E+00	3.25E-01	2.82E-01	0.063
SUFU	25	9.82E-03	1.00E+00	9.77E-01	8.54E-01	0.058
TCF4	197	7.76E-02	1.00E+00	4.30E-01	3.88E-01	0.045
MIB1	52	1.70E-01	1.00E+00	7.86E-01	7.49E-01	0.021
VAMP2	36	2.20E-02	1.00E+00	9.87E-01	9.46E-01	0.018
RBMX	110	1.32E-01	1.00E+00	7.87E-01	7.55E-01	0.018
RAB5B	26	8.06E-02	1.00E+00	9.87E-01	9.62E-01	0.011
PLCG1	87	1.63E-02	1.00E+00	9.91E-01	9.75E-01	0.007
PLAUR	82	8.48E-02	1.00E+00	1.00E+00	1.00E+00	0.000
HIST1H2BO	10	4.28E-01	1.00E+00	8.15E-01	8.17E-01	-0.001
