# Supplementary material for: Pathway and network analysis of more than 2500 whole cancer genomes
Source: Nat Commun. 2020 Feb 5;11:729. doi: 10.1038/s41467-020-14367-0 (PMC7002574; doi:10.1038/s41467-020-14367-0)
Supplement: Supplementary file 13 — Supplementary Data 11 [file 41467_2020_14367_MOESM13_ESM.txt]

Gene	Element(s)	Cohort	Number of mutated donors	Number of WT donors	Rank-sum p-value (under-expressed)	Rank-sum p-value (over-expressed)	Rank-sum p-value (two-sided)	Rank-sum q-value (under-expressed)	Rank-sum q-value (over-expressed)	Rank-sum q-value (two-sided)
TERT	core promoter	Thy-AdenoCA	11	33	1.00E+00	1.30E-10	2.61E-10	1.00E+00	3.13E-09	6.26E-09
TERT	core promoter	CNS-Oligo	11	6	1.00E+00	5.66E-04	1.13E-03	1.00E+00	6.79E-03	1.36E-02
DUSP22	core promoter	Head-SCC	3	38	1.38E-02	9.88E-01	2.76E-02	2.00E-01	9.88E-01	2.00E-01
TLE4	core promoter	Liver-HCC	3	96	1.67E-02	9.84E-01	3.33E-02	2.00E-01	9.88E-01	2.00E-01
TERT	core promoter	CNS-GBM	22	5	9.80E-01	2.34E-02	4.68E-02	1.00E+00	1.87E-01	2.25E-01
TCF4	core promoter	Lung-SCC	3	43	3.39E-02	9.70E-01	6.77E-02	2.71E-01	9.88E-01	2.71E-01
HNRNPK	core promoter	Head-SCC	3	38	9.46E-01	6.00E-02	1.20E-01	1.00E+00	3.17E-01	3.96E-01
MEF2C	core promoter	Lung-SCC	6	40	9.38E-01	6.60E-02	1.32E-01	1.00E+00	3.17E-01	3.96E-01
ESRRG	core promoter	Lung-AdenoCA	3	32	9.12E-01	9.78E-02	1.96E-01	1.00E+00	3.91E-01	4.72E-01
ID2	core promoter	Bladder-TCC	3	20	9.82E-02	9.17E-01	1.96E-01	5.89E-01	9.88E-01	4.72E-01
ESRRG	core promoter	Lung-SCC	5	41	1.34E-01	8.74E-01	2.68E-01	6.17E-01	9.88E-01	5.84E-01
ESRRG	core promoter	Liver-HCC	3	96	1.54E-01	8.51E-01	3.08E-01	6.17E-01	9.88E-01	6.17E-01
MEF2C	core promoter	Liver-HCC	3	96	2.02E-01	8.04E-01	4.04E-01	6.92E-01	9.88E-01	7.45E-01
ZNF521	core promoter	Head-SCC	3	38	7.56E-01	2.59E-01	5.19E-01	1.00E+00	7.77E-01	7.53E-01
TERT	core promoter	Bladder-TCC	15	8	2.74E-01	7.47E-01	5.48E-01	7.15E-01	9.88E-01	7.53E-01
TCF4	core promoter	Breast-AdenoCA	3	81	7.33E-01	2.75E-01	5.51E-01	1.00E+00	7.77E-01	7.53E-01
HIST1H2AC	core promoter	Lung-SCC	3	43	7.23E-01	2.91E-01	5.82E-01	1.00E+00	7.77E-01	7.53E-01
DUSP22	core promoter	Lung-SCC	4	42	2.93E-01	7.20E-01	5.85E-01	7.15E-01	9.88E-01	7.53E-01
TERT	core promoter	Head-SCC	4	37	2.98E-01	7.17E-01	5.96E-01	7.15E-01	9.88E-01	7.53E-01
TCF4	core promoter	Bladder-TCC	5	18	6.81E-01	3.46E-01	6.91E-01	1.00E+00	8.29E-01	8.29E-01
HNRNPU	core promoter	Lung-SCC	3	43	5.83E-01	4.34E-01	8.67E-01	9.99E-01	8.54E-01	9.25E-01
TCF4	core promoter	Liver-HCC	7	92	4.44E-01	5.61E-01	8.88E-01	9.69E-01	9.62E-01	9.25E-01
DUSP22	core promoter	Liver-HCC	4	95	5.44E-01	4.62E-01	9.25E-01	9.99E-01	8.54E-01	9.25E-01
ATP1B1	core promoter	Lung-SCC	4	42	5.52E-01	4.63E-01	9.25E-01	9.99E-01	8.54E-01	9.25E-01
