# Supplementary material for: Pathway and network analysis of more than 2500 whole cancer genomes
Source: Nat Commun. 2020 Feb 5;11:729. doi: 10.1038/s41467-020-14367-0 (PMC7002574; doi:10.1038/s41467-020-14367-0)
Supplement: Supplementary file 14 — Supplementary Data 12 [file 41467_2020_14367_MOESM14_ESM.txt]

Gene	Element(s)	Number of mutated donors	Number of WT donor	Rank-sum p-value (under-expressed)	Rank-sum p-value (over-expressed)	Rank-sum p-value (two-sided)	Rank-sum q-value (under-expressed)	Rank-sum q-value (over-expressed)	Rank-sum q-value (two-sided)
TERT	core promoter	71	917	9.64E-01	6.96E-09	1.44E-07	9.96E-01	6.06E-07	1.25E-05
TP53	core promoter	6	982	1.00E-03	1.00E+00	1.69E-02	8.71E-02	1.00E+00	7.35E-01
NCKAP1	core promoter	1	987	2.44E-02	1.00E+00	4.88E-02	6.65E-01	1.00E+00	8.13E-01
PTPRM	core promoter	10	978	9.96E-01	3.75E-02	3.69E-01	9.96E-01	1.00E+00	8.57E-01
TLE4	core promoter	8	980	3.75E-02	9.78E-01	2.08E-01	6.65E-01	1.00E+00	8.13E-01
HNRNPK	core promoter	8	980	9.95E-01	4.74E-02	3.45E-01	9.96E-01	1.00E+00	8.57E-01
HNRNPU	core promoter	9	979	9.37E-02	3.91E-01	4.80E-02	6.65E-01	1.00E+00	8.13E-01
VAMP2	core promoter	2	986	5.72E-02	9.95E-01	1.72E-01	6.65E-01	1.00E+00	8.13E-01
HOXB5	core promoter	5	983	8.63E-01	5.99E-02	1.76E-01	9.88E-01	1.00E+00	8.13E-01
PPA1	core promoter	1	987	6.09E-02	9.48E-01	1.22E-01	6.65E-01	1.00E+00	8.13E-01
SRSF6	core promoter	2	986	6.28E-02	8.86E-01	1.88E-01	6.65E-01	1.00E+00	8.13E-01
TNFRSF11B	core promoter	3	985	9.75E-01	6.55E-02	1.95E-01	9.96E-01	1.00E+00	8.13E-01
HNRNPR	core promoter	4	984	1.60E-01	2.23E-01	6.79E-02	7.50E-01	1.00E+00	8.13E-01
KLF4	core promoter	2	986	7.19E-02	9.80E-01	2.12E-01	6.65E-01	1.00E+00	8.13E-01
ATP1B1	core promoter	7	981	1.61E-01	2.48E-01	7.68E-02	7.50E-01	1.00E+00	8.13E-01
ID2	core promoter	7	981	7.94E-02	9.72E-01	3.30E-01	6.65E-01	1.00E+00	8.57E-01
HES1	core promoter	8	980	1.20E-01	4.97E-01	8.76E-02	6.65E-01	1.00E+00	8.13E-01
NTRK2	core promoter	7	981	8.78E-02	6.77E-01	1.09E-01	6.65E-01	1.00E+00	8.13E-01
CNOT2	core promoter	8	980	7.11E-01	8.82E-02	1.61E-01	8.99E-01	1.00E+00	8.13E-01
HIST1H2AC	core promoter	8	980	9.73E-01	9.06E-02	5.56E-01	9.96E-01	1.00E+00	8.57E-01
ESRRG	core promoter	16	972	2.05E-01	4.10E-01	9.37E-02	7.50E-01	1.00E+00	8.13E-01
TOB1	core promoter	4	984	1.02E-01	8.99E-01	2.98E-01	6.65E-01	1.00E+00	8.57E-01
PTPRC	core promoter	7	981	1.03E-01	8.80E-01	3.53E-01	6.65E-01	1.00E+00	8.57E-01
HDAC1	core promoter	6	982	1.03E-01	8.20E-01	2.50E-01	6.65E-01	1.00E+00	8.57E-01
ZNF521	core promoter	9	979	1.17E-01	8.70E-01	2.74E-01	6.65E-01	1.00E+00	8.57E-01
RBMX	core promoter	5	983	1.22E-01	9.22E-01	4.53E-01	6.65E-01	1.00E+00	8.57E-01
PLCG1	core promoter	3	985	9.37E-01	1.34E-01	3.72E-01	9.96E-01	1.00E+00	8.57E-01
CITED2	core promoter	7	981	2.95E-01	3.65E-01	1.44E-01	7.50E-01	1.00E+00	8.13E-01
RELN	core promoter	3	985	4.14E-01	2.04E-01	1.45E-01	7.50E-01	1.00E+00	8.13E-01
HNRNPA3	core promoter	6	982	7.08E-01	1.46E-01	2.04E-01	8.99E-01	1.00E+00	8.13E-01
CALM1	core promoter	4	984	9.49E-01	1.50E-01	5.07E-01	9.96E-01	1.00E+00	8.57E-01
ASCL1	core promoter	2	986	6.31E-01	1.56E-01	2.15E-01	8.99E-01	1.00E+00	8.13E-01
NFE2	core promoter	4	984	6.82E-01	1.71E-01	2.56E-01	8.99E-01	1.00E+00	8.57E-01
ANP32A	core promoter	4	984	1.74E-01	9.78E-01	6.51E-01	7.50E-01	1.00E+00	8.57E-01
CNBP	core promoter	2	986	1.83E-01	9.27E-01	4.86E-01	7.50E-01	1.00E+00	8.57E-01
PTPRK	core promoter	5	983	1.84E-01	8.48E-01	4.66E-01	7.50E-01	1.00E+00	8.57E-01
SRSF4	core promoter	1	987	8.52E-01	1.85E-01	3.70E-01	9.88E-01	1.00E+00	8.57E-01
DUSP22	core promoter	18	970	2.39E-01	5.19E-01	1.87E-01	7.50E-01	1.00E+00	8.13E-01
SF3B1	core promoter	5	983	3.85E-01	3.09E-01	1.99E-01	7.50E-01	1.00E+00	8.13E-01
PCF11	core promoter	4	984	6.82E-01	2.16E-01	4.27E-01	8.99E-01	1.00E+00	8.57E-01
JAG1	core promoter	1	987	2.17E-01	8.26E-01	4.35E-01	7.50E-01	1.00E+00	8.57E-01
PCDH9	core promoter	3	985	2.18E-01	9.32E-01	6.60E-01	7.50E-01	1.00E+00	8.57E-01
SOX2	core promoter	1	987	2.39E-01	7.83E-01	4.78E-01	7.50E-01	1.00E+00	8.57E-01
DUSP6	core promoter	4	984	5.83E-01	2.41E-01	3.06E-01	8.99E-01	1.00E+00	8.57E-01
MIB1	core promoter	2	986	2.50E-01	5.65E-01	2.94E-01	7.50E-01	1.00E+00	8.57E-01
HNF1A	core promoter	2	986	7.38E-01	2.63E-01	5.17E-01	8.99E-01	1.00E+00	8.57E-01
TGFBR2	core promoter	3	985	7.27E-01	2.73E-01	5.16E-01	8.99E-01	1.00E+00	8.57E-01
HNRNPA2B1	core promoter	4	984	2.76E-01	9.51E-01	8.29E-01	7.50E-01	1.00E+00	9.45E-01
SOX4	core promoter	2	986	7.26E-01	2.81E-01	5.07E-01	8.99E-01	1.00E+00	8.57E-01
PSMC5	core promoter	3	985	7.77E-01	2.89E-01	5.38E-01	9.26E-01	1.00E+00	8.57E-01
NR2F1	core promoter	2	986	2.90E-01	7.47E-01	5.89E-01	7.50E-01	1.00E+00	8.57E-01
SUFU	core promoter	6	982	2.91E-01	7.05E-01	3.93E-01	7.50E-01	1.00E+00	8.57E-01
FST	core promoter	1	987	7.32E-01	2.93E-01	5.85E-01	8.99E-01	1.00E+00	8.57E-01
CTNNB1	core promoter	4	984	2.96E-01	6.78E-01	4.30E-01	7.50E-01	1.00E+00	8.57E-01
ACTB	core promoter	9	979	9.80E-01	2.98E-01	9.43E-01	9.96E-01	1.00E+00	9.67E-01
VEGFC	core promoter	1	987	3.04E-01	7.39E-01	6.09E-01	7.50E-01	1.00E+00	8.57E-01
PLAUR	core promoter	4	984	3.12E-01	9.24E-01	8.28E-01	7.50E-01	1.00E+00	9.45E-01
DTL	core promoter	6	982	9.40E-01	3.13E-01	8.76E-01	9.96E-01	1.00E+00	9.45E-01
HIST3H3	core promoter	1	987	3.17E-01	7.07E-01	6.34E-01	7.50E-01	1.00E+00	8.57E-01
PYGL	core promoter	1	987	6.87E-01	3.23E-01	6.46E-01	8.99E-01	1.00E+00	8.57E-01
HNRNPH3	core promoter	3	985	3.26E-01	6.18E-01	4.23E-01	7.50E-01	1.00E+00	8.57E-01
CBX3	core promoter	4	984	3.35E-01	7.54E-01	5.94E-01	7.50E-01	1.00E+00	8.57E-01
HOXA10	core promoter	2	986	3.40E-01	8.36E-01	7.83E-01	7.50E-01	1.00E+00	9.45E-01
COL3A1	core promoter	4	984	3.44E-01	4.93E-01	3.42E-01	7.50E-01	1.00E+00	8.57E-01
ACTA2	core promoter	4	984	3.56E-01	6.42E-01	5.12E-01	7.50E-01	1.00E+00	8.57E-01
RAB5B	core promoter	2	986	3.70E-01	4.71E-01	3.57E-01	7.50E-01	1.00E+00	8.57E-01
BAZ1A	core promoter	3	985	3.64E-01	9.19E-01	8.80E-01	7.50E-01	1.00E+00	9.45E-01
GAP43	core promoter	5	983	6.20E-01	3.69E-01	5.68E-01	8.99E-01	1.00E+00	8.57E-01
DDX3X	core promoter	4	984	9.05E-01	3.70E-01	8.78E-01	9.96E-01	1.00E+00	9.45E-01
LAMB1	core promoter	4	984	3.91E-01	8.20E-01	7.62E-01	7.50E-01	1.00E+00	9.45E-01
SOD1	core promoter	2	986	3.94E-01	7.82E-01	8.58E-01	7.50E-01	1.00E+00	9.45E-01
MYC	core promoter	7	981	5.13E-01	4.02E-01	4.18E-01	8.49E-01	1.00E+00	8.57E-01
COL1A2	core promoter	3	985	4.06E-01	7.50E-01	8.66E-01	7.50E-01	1.00E+00	9.45E-01
PTBP1	core promoter	4	984	4.08E-01	6.38E-01	5.85E-01	7.50E-01	1.00E+00	8.57E-01
SRSF9	core promoter	4	984	4.24E-01	8.62E-01	8.45E-01	7.53E-01	1.00E+00	9.45E-01
CALM2	core promoter	1	987	5.85E-01	4.39E-01	8.78E-01	8.99E-01	1.00E+00	9.45E-01
EIF4A2	core promoter	8	980	6.54E-01	4.49E-01	6.42E-01	8.99E-01	1.00E+00	8.57E-01
CDH2	core promoter	8	980	8.45E-01	4.54E-01	9.35E-01	9.88E-01	1.00E+00	9.67E-01
TRIB1	core promoter	4	984	4.77E-01	4.69E-01	5.34E-01	8.31E-01	1.00E+00	8.57E-01
HNRNPAB	core promoter	4	984	8.77E-01	4.78E-01	9.79E-01	9.90E-01	1.00E+00	9.90E-01
ZFP36L2	core promoter	4	984	6.96E-01	4.91E-01	9.45E-01	8.99E-01	1.00E+00	9.67E-01
SPTBN1	core promoter	3	985	7.44E-01	4.98E-01	8.58E-01	8.99E-01	1.00E+00	9.45E-01
TCF4	core promoter	33	955	5.00E-01	8.53E-01	8.48E-01	8.49E-01	1.00E+00	9.45E-01
NCKAP1L	core promoter	3	985	5.17E-01	7.13E-01	8.70E-01	8.49E-01	1.00E+00	9.45E-01
MEF2C	core promoter	18	970	5.69E-01	5.43E-01	6.21E-01	8.99E-01	1.00E+00	8.57E-01
HSPA5	core promoter	3	985	6.28E-01	5.90E-01	1.00E+00	8.99E-01	1.00E+00	1.00E+00
SRSF2	core promoter	6	982	6.03E-01	7.08E-01	9.06E-01	8.99E-01	1.00E+00	9.62E-01
