# Supplementary material for: Pathway and network analysis of more than 2500 whole cancer genomes
Source: Nat Commun. 2020 Feb 5;11:729. doi: 10.1038/s41467-020-14367-0 (PMC7002574; doi:10.1038/s41467-020-14367-0)
Supplement: Supplementary file 15 — Supplementary Data 13 [file 41467_2020_14367_MOESM15_ESM.txt]

Gene	Element(s)	Cohort	Number of mutated donors	Number of WT donors	Rank-sum p-value (under-expressed)	Rank-sum p-value (over-expressed)	Rank-sum p-value (two-sided)	Rank-sum q-value (under-expressed)	Rank-sum q-value (over-expressed)	Rank-sum q-value (two-sided)
DUSP22	5' UTR	Lung-AdenoCA	3	32	9.95E-01	6.26E-03	1.25E-02	9.95E-01	7.52E-02	1.50E-01
ESRRG	5' UTR	Lung-SCC	5	41	6.61E-02	9.38E-01	1.32E-01	2.95E-01	9.38E-01	4.72E-01
HES1	5' UTR	Liver-HCC	3	96	8.24E-02	9.21E-01	1.65E-01	2.95E-01	9.38E-01	4.72E-01
TCF4	5' UTR	Liver-HCC	6	93	9.72E-02	9.05E-01	1.94E-01	2.95E-01	9.38E-01	4.72E-01
ID2	5' UTR	Bladder-TCC	3	20	9.82E-02	9.17E-01	1.96E-01	2.95E-01	9.38E-01	4.72E-01
CNOT2	5' UTR	Lung-SCC	5	41	2.35E-01	7.75E-01	4.70E-01	5.64E-01	9.38E-01	8.45E-01
TCF4	5' UTR	Breast-AdenoCA	3	81	7.33E-01	2.75E-01	5.51E-01	7.99E-01	9.38E-01	8.45E-01
MEF2C	5' UTR	Lung-SCC	4	42	7.07E-01	3.06E-01	6.12E-01	7.99E-01	9.38E-01	8.45E-01
ATP1B1	5' UTR	Lung-SCC	3	43	3.53E-01	6.63E-01	7.05E-01	6.72E-01	9.38E-01	8.45E-01
DUSP22	5' UTR	Lung-SCC	5	41	3.92E-01	6.21E-01	7.84E-01	6.72E-01	9.38E-01	8.45E-01
MEF2C	5' UTR	Panc-AdenoCA	3	69	6.15E-01	3.95E-01	7.91E-01	7.99E-01	9.38E-01	8.45E-01
TCF4	5' UTR	Bladder-TCC	4	19	6.08E-01	4.22E-01	8.45E-01	7.99E-01	9.38E-01	8.45E-01
