# Supplementary material for: Pathway and network analysis of more than 2500 whole cancer genomes
Source: Nat Commun. 2020 Feb 5;11:729. doi: 10.1038/s41467-020-14367-0 (PMC7002574; doi:10.1038/s41467-020-14367-0)
Supplement: Supplementary file 16 — Supplementary Data 14 [file 41467_2020_14367_MOESM16_ESM.txt]

Gene	Element(s)	Number of mutated donors	Number of WT donor	Rank-sum p-value (under-expressed)	Rank-sum p-value (over-expressed)	Rank-sum p-value (two-sided)	Rank-sum q-value (under-expressed)	Rank-sum q-value (over-expressed)	Rank-sum q-value (two-sided)
NCKAP1	5' UTR	1	987	2.44E-02	1.00E+00	4.88E-02	6.94E-01	1.00E+00	7.57E-01
TP53	5' UTR	2	986	2.46E-02	9.99E-01	7.77E-02	6.94E-01	1.00E+00	7.57E-01
ZNF521	5' UTR	4	984	2.91E-02	1.00E+00	1.72E-01	6.94E-01	1.00E+00	7.57E-01
RBMX	5' UTR	1	987	4.48E-02	9.70E-01	8.96E-02	6.94E-01	1.00E+00	7.57E-01
CITED2	5' UTR	3	985	9.87E-01	4.80E-02	2.01E-01	9.87E-01	9.89E-01	7.57E-01
SF3B1	5' UTR	2	986	5.92E-02	9.88E-01	1.77E-01	6.94E-01	1.00E+00	7.57E-01
PPA1	5' UTR	1	987	6.09E-02	9.48E-01	1.22E-01	6.94E-01	1.00E+00	7.57E-01
HES1	5' UTR	5	983	1.14E-01	4.01E-01	6.19E-02	6.94E-01	1.00E+00	7.57E-01
NFE2	5' UTR	5	983	8.76E-01	6.29E-02	1.45E-01	9.57E-01	9.89E-01	7.57E-01
HNRNPR	5' UTR	2	986	8.55E-01	6.59E-02	1.96E-01	9.57E-01	9.89E-01	7.57E-01
HNRNPU	5' UTR	3	985	2.09E-01	2.41E-01	6.88E-02	8.16E-01	9.89E-01	7.57E-01
ESRRG	5' UTR	13	975	5.15E-01	1.19E-01	7.97E-02	9.25E-01	9.89E-01	7.57E-01
PTPRK	5' UTR	3	985	8.66E-02	9.15E-01	2.52E-01	6.94E-01	1.00E+00	7.57E-01
HDAC1	5' UTR	2	986	9.45E-02	7.10E-01	1.66E-01	6.94E-01	1.00E+00	7.57E-01
KLF4	5' UTR	1	987	9.76E-02	9.27E-01	1.95E-01	6.94E-01	1.00E+00	7.57E-01
JAG1	5' UTR	5	983	9.53E-01	1.02E-01	4.30E-01	9.74E-01	9.89E-01	8.39E-01
BHLHE40	5' UTR	2	986	1.05E-01	8.52E-01	2.90E-01	6.94E-01	1.00E+00	7.57E-01
ASCL1	5' UTR	2	986	8.67E-01	1.11E-01	3.15E-01	9.57E-01	9.89E-01	7.57E-01
PCDH9	5' UTR	1	987	1.14E-01	9.14E-01	2.29E-01	6.94E-01	1.00E+00	7.57E-01
ID2	5' UTR	8	980	1.16E-01	9.67E-01	5.18E-01	6.94E-01	1.00E+00	9.19E-01
HNF1A	5' UTR	1	987	8.96E-01	1.19E-01	2.39E-01	9.57E-01	9.89E-01	7.57E-01
HIST1H2AC	5' UTR	5	983	7.64E-01	1.22E-01	2.68E-01	9.57E-01	9.89E-01	7.57E-01
CNOT2	5' UTR	17	971	8.35E-01	1.30E-01	3.06E-01	9.57E-01	9.89E-01	7.57E-01
RAB5B	5' UTR	1	987	1.43E-01	8.69E-01	2.86E-01	7.14E-01	1.00E+00	7.57E-01
ANP32A	5' UTR	3	985	1.46E-01	9.75E-01	4.98E-01	7.14E-01	1.00E+00	9.03E-01
HNRNPK	5' UTR	1	987	8.78E-01	1.46E-01	2.93E-01	9.57E-01	9.89E-01	7.57E-01
PSMC5	5' UTR	1	987	8.78E-01	1.46E-01	2.93E-01	9.57E-01	9.89E-01	7.57E-01
TOB1	5' UTR	1	987	1.53E-01	8.61E-01	3.06E-01	7.14E-01	1.00E+00	7.57E-01
CTNNB1	5' UTR	2	986	1.64E-01	7.15E-01	2.75E-01	7.14E-01	1.00E+00	7.57E-01
SUFU	5' UTR	1	987	1.67E-01	1.00E+00	3.33E-01	7.14E-01	1.00E+00	7.57E-01
SOX4	5' UTR	2	986	2.74E-01	3.58E-01	1.72E-01	8.73E-01	1.00E+00	7.57E-01
CALM1	5' UTR	1	987	8.35E-01	1.74E-01	3.48E-01	9.57E-01	9.89E-01	7.57E-01
CNBP	5' UTR	1	987	1.74E-01	8.35E-01	3.48E-01	7.14E-01	1.00E+00	7.57E-01
SRSF4	5' UTR	1	987	8.52E-01	1.85E-01	3.70E-01	9.57E-01	9.89E-01	7.81E-01
TNFRSF11B	5' UTR	2	986	9.32E-01	1.86E-01	4.91E-01	9.70E-01	9.89E-01	9.03E-01
HOXA10	5' UTR	5	983	4.72E-01	2.35E-01	2.08E-01	8.95E-01	9.89E-01	7.57E-01
TERT	5' UTR	2	986	8.92E-01	2.21E-01	5.67E-01	9.57E-01	9.89E-01	9.43E-01
HOXB5	5' UTR	2	986	8.01E-01	2.24E-01	5.35E-01	9.57E-01	9.89E-01	9.27E-01
ATP1B1	5' UTR	6	982	3.36E-01	3.65E-01	2.30E-01	8.73E-01	1.00E+00	7.57E-01
DTL	5' UTR	5	983	9.62E-01	2.33E-01	7.65E-01	9.74E-01	9.89E-01	9.72E-01
EIF4A2	5' UTR	5	983	2.41E-01	7.86E-01	4.30E-01	8.46E-01	1.00E+00	8.39E-01
HNRNPA2B1	5' UTR	3	985	2.48E-01	9.31E-01	7.17E-01	8.46E-01	1.00E+00	9.72E-01
VAMP2	5' UTR	3	985	2.49E-01	5.95E-01	2.94E-01	8.46E-01	1.00E+00	7.57E-01
LAMB1	5' UTR	3	985	2.81E-01	8.42E-01	5.85E-01	8.73E-01	1.00E+00	9.51E-01
DUSP22	5' UTR	17	971	5.24E-01	3.17E-01	2.81E-01	9.25E-01	1.00E+00	7.57E-01
ACTB	5' UTR	2	986	8.75E-01	2.82E-01	6.85E-01	9.57E-01	1.00E+00	9.72E-01
GAP43	5' UTR	3	985	3.18E-01	9.12E-01	8.25E-01	8.73E-01	1.00E+00	9.72E-01
DUSP6	5' UTR	4	984	6.80E-01	3.22E-01	5.68E-01	9.57E-01	1.00E+00	9.43E-01
PYGL	5' UTR	1	987	6.87E-01	3.23E-01	6.46E-01	9.57E-01	1.00E+00	9.72E-01
MYC	5' UTR	6	982	3.93E-01	4.36E-01	3.27E-01	8.94E-01	1.00E+00	7.57E-01
ACTA2	5' UTR	3	985	3.28E-01	5.19E-01	3.49E-01	8.73E-01	1.00E+00	7.57E-01
HNRNPH3	5' UTR	1	987	3.28E-01	6.87E-01	6.57E-01	8.73E-01	1.00E+00	9.72E-01
PTPRC	5' UTR	3	985	3.29E-01	7.33E-01	6.58E-01	8.73E-01	1.00E+00	9.72E-01
NCKAP1L	5' UTR	2	986	3.51E-01	8.24E-01	7.98E-01	8.83E-01	1.00E+00	9.72E-01
TRIB1	5' UTR	2	986	3.70E-01	7.67E-01	8.27E-01	8.94E-01	1.00E+00	9.72E-01
PLCG1	5' UTR	3	985	8.85E-01	3.90E-01	9.06E-01	9.57E-01	1.00E+00	9.72E-01
PLAUR	5' UTR	2	986	4.65E-01	4.07E-01	3.92E-01	8.95E-01	1.00E+00	8.05E-01
SOD1	5' UTR	2	986	3.94E-01	7.82E-01	8.58E-01	8.94E-01	1.00E+00	9.72E-01
HNRNPAB	5' UTR	2	986	8.00E-01	3.98E-01	8.63E-01	9.57E-01	1.00E+00	9.72E-01
RELN	5' UTR	1	987	4.13E-01	6.09E-01	8.26E-01	8.94E-01	1.00E+00	9.72E-01
NTRK2	5' UTR	2	986	4.14E-01	5.27E-01	4.79E-01	8.94E-01	1.00E+00	9.03E-01
SRSF9	5' UTR	4	984	4.24E-01	8.62E-01	8.45E-01	8.94E-01	1.00E+00	9.72E-01
PTBP1	5' UTR	3	985	7.48E-01	4.32E-01	7.90E-01	9.57E-01	1.00E+00	9.72E-01
CALM2	5' UTR	1	987	5.85E-01	4.39E-01	8.78E-01	9.57E-01	1.00E+00	9.72E-01
TGFBR2	5' UTR	1	987	5.85E-01	4.39E-01	8.78E-01	9.57E-01	1.00E+00	9.72E-01
PTPRM	5' UTR	3	985	9.31E-01	4.46E-01	9.22E-01	9.70E-01	1.00E+00	9.72E-01
COL1A2	5' UTR	5	983	4.52E-01	6.94E-01	7.40E-01	8.95E-01	1.00E+00	9.72E-01
NR2F1	5' UTR	5	983	6.41E-01	4.54E-01	6.59E-01	9.57E-01	1.00E+00	9.72E-01
PCF11	5' UTR	2	986	4.55E-01	7.24E-01	9.07E-01	8.95E-01	1.00E+00	9.72E-01
TLE4	5' UTR	4	984	7.45E-01	4.75E-01	8.18E-01	9.57E-01	1.00E+00	9.72E-01
BAZ1A	5' UTR	7	981	4.82E-01	9.42E-01	9.90E-01	8.95E-01	1.00E+00	9.98E-01
CDH2	5' UTR	3	985	6.90E-01	5.12E-01	9.72E-01	9.57E-01	1.00E+00	9.98E-01
SRSF2	5' UTR	5	983	5.33E-01	6.92E-01	8.16E-01	9.25E-01	1.00E+00	9.72E-01
SPTBN1	5' UTR	2	986	6.01E-01	5.36E-01	7.82E-01	9.57E-01	1.00E+00	9.72E-01
CBX3	5' UTR	4	984	6.53E-01	5.46E-01	8.08E-01	9.57E-01	1.00E+00	9.72E-01
ZFP36L2	5' UTR	3	985	6.21E-01	5.95E-01	9.98E-01	9.57E-01	1.00E+00	9.98E-01
TCF4	5' UTR	25	963	6.61E-01	8.03E-01	9.12E-01	9.57E-01	1.00E+00	9.72E-01
MEF2C	5' UTR	13	975	7.16E-01	7.70E-01	9.82E-01	9.57E-01	1.00E+00	9.98E-01
