# Supplementary material for: Pathway and network analysis of more than 2500 whole cancer genomes
Source: Nat Commun. 2020 Feb 5;11:729. doi: 10.1038/s41467-020-14367-0 (PMC7002574; doi:10.1038/s41467-020-14367-0)
Supplement: Supplementary file 17 — Supplementary Data 15 [file 41467_2020_14367_MOESM17_ESM.txt]

Gene	Element(s)	Cohort	Number of mutated donors	Number of WT donors	Rank-sum p-value (under-expressed)	Rank-sum p-value (over-expressed)	Rank-sum p-value (two-sided)	Rank-sum q-value (under-expressed)	Rank-sum q-value (over-expressed)	Rank-sum q-value (two-sided)
DUSP22	3' UTR	Lung-AdenoCA	5	30	7.82E-04	9.99E-01	1.56E-03	2.43E-02	9.99E-01	4.85E-02
NCKAP1	3' UTR	Lung-SCC	6	40	9.77E-01	2.53E-02	5.06E-02	9.77E-01	7.84E-01	7.55E-01
FST	3' UTR	Breast-AdenoCA	3	81	3.98E-02	9.63E-01	7.95E-02	4.72E-01	9.95E-01	7.55E-01
NTRK2	3' UTR	Liver-HCC	10	89	5.70E-02	9.44E-01	1.14E-01	4.72E-01	9.95E-01	7.55E-01
HNRNPU	3' UTR	Kidney-RCC	3	112	6.09E-02	9.41E-01	1.22E-01	4.72E-01	9.95E-01	7.55E-01
NTRK2	3' UTR	Head-SCC	3	38	9.77E-02	9.11E-01	1.95E-01	5.77E-01	9.95E-01	8.51E-01
NTRK2	3' UTR	Ovary-AdenoCA	3	64	8.65E-01	1.41E-01	2.83E-01	8.95E-01	9.95E-01	8.51E-01
NCKAP1	3' UTR	Uterus-AdenoCA	4	35	8.66E-01	1.45E-01	2.89E-01	8.95E-01	9.95E-01	8.51E-01
MEF2C	3' UTR	Liver-HCC	3	96	1.54E-01	8.51E-01	3.08E-01	5.77E-01	9.95E-01	8.51E-01
PTPRC	3' UTR	Kidney-RCC	4	111	1.58E-01	8.46E-01	3.16E-01	5.77E-01	9.95E-01	8.51E-01
NCKAP1	3' UTR	Kidney-RCC	8	107	1.80E-01	8.23E-01	3.60E-01	5.77E-01	9.95E-01	8.51E-01
MEF2C	3' UTR	Lung-SCC	5	41	1.94E-01	8.15E-01	3.89E-01	5.77E-01	9.95E-01	8.51E-01
JAG1	3' UTR	Liver-HCC	3	96	2.14E-01	7.92E-01	4.27E-01	5.77E-01	9.95E-01	8.51E-01
TLE4	3' UTR	Kidney-RCC	3	112	2.17E-01	7.88E-01	4.33E-01	5.77E-01	9.95E-01	8.51E-01
ESRRG	3' UTR	Uterus-AdenoCA	3	36	7.84E-01	2.32E-01	4.64E-01	8.68E-01	9.95E-01	8.51E-01
NCKAP1	3' UTR	Breast-AdenoCA	3	81	2.52E-01	7.55E-01	5.04E-01	5.77E-01	9.95E-01	8.51E-01
NTRK2	3' UTR	Kidney-RCC	3	112	2.54E-01	7.52E-01	5.08E-01	5.77E-01	9.95E-01	8.51E-01
NCKAP1	3' UTR	Liver-HCC	3	96	7.50E-01	2.57E-01	5.14E-01	8.61E-01	9.95E-01	8.51E-01
PCDH9	3' UTR	Biliary-AdenoCA	3	13	2.61E-01	7.80E-01	5.21E-01	5.77E-01	9.95E-01	8.51E-01
DUSP22	3' UTR	Lung-SCC	7	39	7.26E-01	2.85E-01	5.69E-01	8.61E-01	9.95E-01	8.82E-01
ESRRG	3' UTR	Breast-AdenoCA	4	80	3.69E-01	6.39E-01	7.38E-01	6.85E-01	9.95E-01	9.86E-01
PTPRC	3' UTR	Stomach-AdenoCA	3	23	6.48E-01	3.81E-01	7.62E-01	8.03E-01	9.95E-01	9.86E-01
TCF4	3' UTR	Liver-HCC	5	94	3.81E-01	6.25E-01	7.62E-01	6.85E-01	9.95E-01	9.86E-01
NTRK2	3' UTR	Bladder-TCC	3	20	3.82E-01	6.51E-01	7.63E-01	6.85E-01	9.95E-01	9.86E-01
HNRNPA3	3' UTR	Head-SCC	3	38	3.98E-01	6.21E-01	7.95E-01	6.85E-01	9.95E-01	9.86E-01
CALM1	3' UTR	Liver-HCC	3	96	5.80E-01	4.28E-01	8.55E-01	7.49E-01	9.95E-01	1.00E+00
HNRNPA3	3' UTR	Kidney-RCC	3	112	4.57E-01	5.49E-01	9.15E-01	7.10E-01	9.95E-01	1.00E+00
SRSF6	3' UTR	Liver-HCC	3	96	4.58E-01	5.50E-01	9.16E-01	7.10E-01	9.95E-01	1.00E+00
DUSP22	3' UTR	ColoRect-AdenoCA	3	38	5.47E-01	4.72E-01	9.44E-01	7.37E-01	9.95E-01	1.00E+00
PCDH9	3' UTR	ColoRect-AdenoCA	4	37	4.92E-01	5.25E-01	9.83E-01	7.26E-01	9.95E-01	1.00E+00
PTPRC	3' UTR	Lung-SCC	3	43	5.17E-01	5.00E-01	1.00E+00	7.28E-01	9.95E-01	1.00E+00
