# Supplementary material for: Pathway and network analysis of more than 2500 whole cancer genomes
Source: Nat Commun. 2020 Feb 5;11:729. doi: 10.1038/s41467-020-14367-0 (PMC7002574; doi:10.1038/s41467-020-14367-0)
Supplement: Supplementary file 18 — Supplementary Data 16 [file 41467_2020_14367_MOESM18_ESM.txt]

Gene	Element(s)	Number of mutated donors	Number of WT donor	Rank-sum p-value (under-expressed)	Rank-sum p-value (over-expressed)	Rank-sum p-value (two-sided)	Rank-sum q-value (under-expressed)	Rank-sum q-value (over-expressed)	Rank-sum q-value (two-sided)
COL3A1	3' UTR	1	987	1.39E-02	1.00E+00	2.78E-02	8.36E-01	1.00E+00	8.94E-01
SUFU	3' UTR	5	983	4.45E-01	3.71E-02	1.78E-02	9.22E-01	8.86E-01	8.94E-01
SRSF1	3' UTR	7	981	9.63E-01	2.10E-02	1.02E-01	9.88E-01	8.86E-01	9.19E-01
CTNNB1	3' UTR	1	987	2.17E-02	1.00E+00	4.35E-02	8.36E-01	1.00E+00	8.94E-01
HES1	3' UTR	2	986	6.13E-02	3.85E-01	3.65E-02	8.36E-01	9.74E-01	8.94E-01
SOD1	3' UTR	1	987	9.76E-01	4.88E-02	9.76E-02	9.88E-01	8.86E-01	9.19E-01
GAP43	3' UTR	2	986	2.16E-01	1.70E-01	5.38E-02	8.36E-01	9.74E-01	8.94E-01
PSMC5	3' UTR	1	987	1.00E+00	5.88E-02	1.18E-01	1.00E+00	8.86E-01	9.19E-01
VEGFC	3' UTR	1	987	9.57E-01	6.52E-02	1.30E-01	9.88E-01	8.86E-01	9.19E-01
HIST3H3	3' UTR	2	986	9.67E-01	6.69E-02	1.99E-01	9.88E-01	8.86E-01	9.19E-01
TERT	3' UTR	3	985	6.83E-02	9.43E-01	2.67E-01	8.36E-01	9.81E-01	9.19E-01
EIF4A2	3' UTR	6	982	9.18E-01	7.47E-02	2.48E-01	9.88E-01	8.86E-01	9.19E-01
CITED2	3' UTR	2	986	7.69E-02	9.52E-01	2.26E-01	8.36E-01	9.81E-01	9.19E-01
TLE4	3' UTR	6	982	8.42E-01	1.00E-01	2.38E-01	9.22E-01	9.74E-01	9.19E-01
RBMX	3' UTR	2	986	1.01E-01	8.90E-01	2.90E-01	8.36E-01	9.74E-01	9.19E-01
DUSP22	3' UTR	24	964	1.07E-01	6.98E-01	2.29E-01	8.36E-01	9.74E-01	9.19E-01
PCF11	3' UTR	2	986	1.14E-01	6.91E-01	1.93E-01	8.36E-01	9.74E-01	9.19E-01
RAB5B	3' UTR	7	981	7.64E-01	1.18E-01	2.08E-01	9.22E-01	9.74E-01	9.19E-01
NTRK2	3' UTR	33	955	1.47E-01	8.21E-01	3.02E-01	8.36E-01	9.74E-01	9.19E-01
TCF4	3' UTR	18	970	4.57E-01	2.33E-01	1.48E-01	9.22E-01	9.74E-01	9.19E-01
TOB1	3' UTR	6	982	1.57E-01	4.49E-01	1.48E-01	8.36E-01	9.74E-01	9.19E-01
ATP1B1	3' UTR	3	985	7.56E-01	1.51E-01	3.52E-01	9.22E-01	9.74E-01	9.19E-01
MEF2C	3' UTR	16	972	1.52E-01	8.50E-01	3.62E-01	8.36E-01	9.74E-01	9.19E-01
KLF4	3' UTR	5	983	1.54E-01	8.54E-01	3.40E-01	8.36E-01	9.74E-01	9.19E-01
FST	3' UTR	10	978	5.83E-01	1.64E-01	1.85E-01	9.22E-01	9.74E-01	9.19E-01
HOXA10	3' UTR	3	985	1.66E-01	8.66E-01	4.68E-01	8.36E-01	9.74E-01	1.00E+00
PYGL	3' UTR	1	987	1.74E-01	8.48E-01	3.48E-01	8.36E-01	9.74E-01	9.19E-01
LAMB1	3' UTR	1	987	1.79E-01	8.33E-01	3.57E-01	8.36E-01	9.74E-01	9.19E-01
HDAC1	3' UTR	1	987	8.26E-01	1.83E-01	3.65E-01	9.22E-01	9.74E-01	9.19E-01
ACTB	3' UTR	3	985	1.90E-01	8.07E-01	4.71E-01	8.36E-01	9.74E-01	1.00E+00
TNFRSF11B	3' UTR	1	987	8.21E-01	1.90E-01	3.81E-01	9.22E-01	9.74E-01	9.30E-01
CNOT2	3' UTR	14	974	7.62E-01	1.97E-01	4.49E-01	9.22E-01	9.74E-01	1.00E+00
ANP32A	3' UTR	2	986	2.12E-01	8.92E-01	5.48E-01	8.36E-01	9.74E-01	1.00E+00
BHLHE40	3' UTR	5	983	2.14E-01	8.68E-01	4.90E-01	8.36E-01	9.74E-01	1.00E+00
TP53	3' UTR	3	985	2.16E-01	5.44E-01	2.35E-01	8.36E-01	9.74E-01	9.19E-01
CALM1	3' UTR	7	981	2.18E-01	6.71E-01	3.34E-01	8.36E-01	9.74E-01	9.19E-01
NCKAP1L	3' UTR	3	985	2.31E-01	7.56E-01	5.26E-01	8.36E-01	9.74E-01	1.00E+00
ASCL1	3' UTR	6	982	2.45E-01	9.58E-01	7.59E-01	8.36E-01	9.81E-01	1.00E+00
HNRNPU	3' UTR	11	977	8.00E-01	2.48E-01	5.09E-01	9.22E-01	9.74E-01	1.00E+00
PTPRK	3' UTR	5	983	2.49E-01	8.78E-01	7.51E-01	8.36E-01	9.74E-01	1.00E+00
SRSF6	3' UTR	12	976	2.52E-01	6.50E-01	3.18E-01	8.36E-01	9.74E-01	9.19E-01
VAMP2	3' UTR	4	984	4.95E-01	2.83E-01	2.58E-01	9.22E-01	9.74E-01	9.19E-01
DDX3X	3' UTR	3	985	2.93E-01	8.68E-01	7.90E-01	9.22E-01	9.74E-01	1.00E+00
PLAUR	3' UTR	1	987	7.18E-01	3.08E-01	6.15E-01	9.22E-01	9.74E-01	1.00E+00
MYC	3' UTR	3	985	7.67E-01	3.14E-01	6.41E-01	9.22E-01	9.74E-01	1.00E+00
PLCG1	3' UTR	2	986	3.14E-01	8.46E-01	7.40E-01	9.22E-01	9.74E-01	1.00E+00
HIST1H2AC	3' UTR	4	984	8.44E-01	3.29E-01	8.33E-01	9.22E-01	9.74E-01	1.00E+00
ID2	3' UTR	1	987	6.78E-01	3.30E-01	6.61E-01	9.22E-01	9.74E-01	1.00E+00
SF3B1	3' UTR	7	981	3.32E-01	8.57E-01	8.04E-01	9.22E-01	9.74E-01	1.00E+00
HOXB5	3' UTR	4	984	6.07E-01	3.37E-01	4.72E-01	9.22E-01	9.74E-01	1.00E+00
SRSF4	3' UTR	3	985	7.61E-01	3.45E-01	6.29E-01	9.22E-01	9.74E-01	1.00E+00
NCKAP1	3' UTR	30	958	3.83E-01	5.12E-01	3.51E-01	9.22E-01	9.74E-01	9.19E-01
HNF1A	3' UTR	3	985	8.17E-01	3.51E-01	8.20E-01	9.22E-01	9.74E-01	1.00E+00
TRIB1	3' UTR	8	980	3.55E-01	9.30E-01	8.81E-01	9.22E-01	9.81E-01	1.00E+00
ESRRG	3' UTR	16	972	9.70E-01	3.66E-01	9.74E-01	9.88E-01	9.74E-01	1.00E+00
HNRNPR	3' UTR	11	977	6.99E-01	3.75E-01	5.55E-01	9.22E-01	9.74E-01	1.00E+00
BAZ1A	3' UTR	3	985	3.84E-01	7.93E-01	8.46E-01	9.22E-01	9.74E-01	1.00E+00
HNRNPK	3' UTR	7	981	3.87E-01	8.22E-01	7.48E-01	9.22E-01	9.74E-01	1.00E+00
HNRNPA2B1	3' UTR	11	977	7.16E-01	3.91E-01	6.29E-01	9.22E-01	9.74E-01	1.00E+00
MYH10	3' UTR	3	985	4.20E-01	7.29E-01	8.33E-01	9.22E-01	9.74E-01	1.00E+00
SOX4	3' UTR	7	981	7.21E-01	4.22E-01	7.06E-01	9.22E-01	9.74E-01	1.00E+00
ZNF521	3' UTR	4	984	4.27E-01	7.80E-01	7.74E-01	9.22E-01	9.74E-01	1.00E+00
CDH2	3' UTR	7	981	4.29E-01	6.24E-01	5.66E-01	9.22E-01	9.74E-01	1.00E+00
RELN	3' UTR	3	985	7.94E-01	4.31E-01	9.03E-01	9.22E-01	9.74E-01	1.00E+00
SRSF9	3' UTR	1	987	5.76E-01	4.34E-01	8.69E-01	9.22E-01	9.74E-01	1.00E+00
TGFBR2	3' UTR	8	980	4.36E-01	7.91E-01	8.08E-01	9.22E-01	9.74E-01	1.00E+00
HSPA5	3' UTR	3	985	4.40E-01	5.76E-01	5.83E-01	9.22E-01	9.74E-01	1.00E+00
CBX3	3' UTR	3	985	4.62E-01	6.64E-01	7.70E-01	9.22E-01	9.74E-01	1.00E+00
HNRNPA3	3' UTR	13	975	4.64E-01	9.44E-01	9.95E-01	9.22E-01	9.81E-01	1.00E+00
PTBP1	3' UTR	6	982	6.38E-01	4.70E-01	6.12E-01	9.22E-01	9.74E-01	1.00E+00
DTL	3' UTR	7	981	4.83E-01	8.51E-01	9.63E-01	9.22E-01	9.74E-01	1.00E+00
CNBP	3' UTR	7	981	7.93E-01	4.86E-01	8.43E-01	9.22E-01	9.74E-01	1.00E+00
PTPRC	3' UTR	19	969	8.42E-01	4.90E-01	8.69E-01	9.22E-01	9.74E-01	1.00E+00
COL1A2	3' UTR	2	986	5.20E-01	6.61E-01	9.16E-01	9.22E-01	9.74E-01	1.00E+00
MIB1	3' UTR	8	980	5.75E-01	8.36E-01	9.78E-01	9.22E-01	9.74E-01	1.00E+00
SOX2	3' UTR	7	981	6.95E-01	5.82E-01	8.29E-01	9.22E-01	9.74E-01	1.00E+00
JAG1	3' UTR	8	980	5.98E-01	7.56E-01	9.06E-01	9.22E-01	9.74E-01	1.00E+00
PCDH9	3' UTR	15	973	6.13E-01	6.14E-01	7.66E-01	9.22E-01	9.74E-01	1.00E+00
SRSF2	3' UTR	8	980	6.78E-01	6.29E-01	8.68E-01	9.22E-01	9.74E-01	1.00E+00
SPTBN1	3' UTR	9	979	6.48E-01	7.27E-01	9.43E-01	9.22E-01	9.74E-01	1.00E+00
NR2F1	3' UTR	3	985	6.52E-01	6.87E-01	9.99E-01	9.22E-01	9.74E-01	1.00E+00
DUSP6	3' UTR	7	981	7.40E-01	6.93E-01	9.62E-01	9.22E-01	9.74E-01	1.00E+00
ZFP36L2	3' UTR	12	976	7.61E-01	8.65E-01	1.00E+00	9.22E-01	9.74E-01	1.00E+00
