# Supplementary material for: Pathway and network analysis of more than 2500 whole cancer genomes
Source: Nat Commun. 2020 Feb 5;11:729. doi: 10.1038/s41467-020-14367-0 (PMC7002574; doi:10.1038/s41467-020-14367-0)
Supplement: Supplementary file 19 — Supplementary Data 17 [file 41467_2020_14367_MOESM19_ESM.txt]

Gene	Element(s)	Cohort	Number of mutated donors	Number of WT donors	Rank-sum p-value (under-expressed)	Rank-sum p-value (over-expressed)	Rank-sum p-value (two-sided)	Rank-sum q-value (under-expressed)	Rank-sum q-value (over-expressed)	Rank-sum q-value (two-sided)
BRD7	coding	Liver-HCC	5	94	9.79E-08	1.00E+00	1.96E-07	1.74E-05	1.00E+00	3.48E-05
KDM6A	coding	Panc-AdenoCA	4	68	1.17E-05	1.00E+00	2.33E-05	1.04E-03	1.00E+00	2.08E-03
FOXA1	coding	Breast-AdenoCA	3	81	1.00E+00	4.20E-05	8.40E-05	1.00E+00	7.47E-03	4.98E-03
TP53	coding	Head-SCC	19	22	8.51E-05	1.00E+00	1.70E-04	5.05E-03	1.00E+00	7.58E-03
CDKN2A	coding	Panc-AdenoCA	20	52	1.00E+00	1.07E-04	2.13E-04	1.00E+00	9.50E-03	7.60E-03
NF1	coding	CNS-GBM	3	24	3.42E-04	1.00E+00	6.84E-04	1.48E-02	1.00E+00	2.03E-02
VHL	coding	Kidney-RCC	62	53	4.17E-04	1.00E+00	8.34E-04	1.48E-02	1.00E+00	2.12E-02
STAG2	coding	Bladder-TCC	3	20	5.65E-04	1.00E+00	1.13E-03	1.68E-02	1.00E+00	2.51E-02
GATA3	coding	Breast-AdenoCA	4	80	9.98E-01	1.96E-03	3.91E-03	1.00E+00	1.16E-01	7.42E-02
KDM6A	coding	Bladder-TCC	8	15	2.08E-03	9.98E-01	4.17E-03	5.30E-02	1.00E+00	7.42E-02
KRAS	coding	Panc-AdenoCA	66	6	9.96E-01	4.27E-03	8.53E-03	1.00E+00	1.51E-01	1.34E-01
EGFR	coding	Lung-AdenoCA	5	30	9.96E-01	4.93E-03	9.86E-03	1.00E+00	1.51E-01	1.34E-01
KRAS	coding	Lung-AdenoCA	7	28	9.96E-01	5.09E-03	1.02E-02	1.00E+00	1.51E-01	1.34E-01
ATM	coding	Panc-AdenoCA	3	69	5.26E-03	9.95E-01	1.05E-02	1.17E-01	1.00E+00	1.34E-01
CTNNB1	coding	Liver-HCC	18	81	9.93E-01	7.36E-03	1.47E-02	1.00E+00	1.87E-01	1.71E-01
ACVR1B	coding	Panc-AdenoCA	3	69	7.68E-03	9.93E-01	1.54E-02	1.45E-01	1.00E+00	1.71E-01
TP53	coding	Liver-HCC	28	71	8.27E-03	9.92E-01	1.65E-02	1.45E-01	1.00E+00	1.73E-01
APC	coding	Breast-AdenoCA	3	81	9.08E-03	9.92E-01	1.82E-02	1.45E-01	1.00E+00	1.80E-01
NOTCH1	coding	Head-SCC	10	31	1.01E-02	9.91E-01	2.01E-02	1.45E-01	1.00E+00	1.89E-01
RB1	coding	Bladder-TCC	4	19	1.06E-02	9.92E-01	2.12E-02	1.45E-01	1.00E+00	1.89E-01
MAP3K1	coding	Breast-AdenoCA	6	78	9.89E-01	1.14E-02	2.28E-02	1.00E+00	2.54E-01	1.94E-01
APC	coding	Lung-SCC	4	42	1.32E-02	9.88E-01	2.64E-02	1.68E-01	1.00E+00	2.14E-01
SMAD4	coding	Stomach-AdenoCA	5	21	1.71E-02	9.86E-01	3.42E-02	2.03E-01	1.00E+00	2.65E-01
CTNNB1	coding	Stomach-AdenoCA	4	22	9.84E-01	1.97E-02	3.95E-02	1.00E+00	3.66E-01	2.91E-01
AXIN1	coding	Liver-HCC	8	91	2.22E-02	9.79E-01	4.44E-02	2.26E-01	1.00E+00	2.91E-01
SMARCA4	coding	Uterus-AdenoCA	3	36	2.23E-02	9.81E-01	4.46E-02	2.26E-01	1.00E+00	2.91E-01
CDKN2A	coding	Lung-SCC	9	37	9.79E-01	2.24E-02	4.48E-02	1.00E+00	3.66E-01	2.91E-01
KDM6A	coding	Lung-SCC	5	41	2.29E-02	9.79E-01	4.57E-02	2.26E-01	1.00E+00	2.91E-01
TP53	coding	CNS-Oligo	5	12	2.42E-02	9.82E-01	4.85E-02	2.27E-01	1.00E+00	2.98E-01
BRCA2	coding	Breast-AdenoCA	3	81	9.76E-01	2.56E-02	5.13E-02	1.00E+00	3.66E-01	3.01E-01
TP53	coding	Uterus-AdenoCA	29	10	2.74E-02	9.75E-01	5.47E-02	2.43E-01	1.00E+00	3.01E-01
KMT2D	coding	Head-SCC	6	35	9.74E-01	2.80E-02	5.61E-02	1.00E+00	3.66E-01	3.01E-01
PTEN	coding	Uterus-AdenoCA	8	31	9.74E-01	2.85E-02	5.70E-02	1.00E+00	3.66E-01	3.01E-01
TAF1	coding	Kidney-RCC	3	112	9.73E-01	2.88E-02	5.76E-02	1.00E+00	3.66E-01	3.01E-01
PIK3CA	coding	Lung-SCC	7	39	3.06E-02	9.72E-01	6.11E-02	2.51E-01	1.00E+00	3.09E-01
KMT2C	coding	Kidney-RCC	5	110	3.19E-02	9.69E-01	6.39E-02	2.51E-01	1.00E+00	3.09E-01
EGFR	coding	CNS-GBM	12	15	9.70E-01	3.33E-02	6.67E-02	1.00E+00	3.96E-01	3.09E-01
TP53	coding	Kidney-RCC	4	111	3.35E-02	9.68E-01	6.70E-02	2.51E-01	1.00E+00	3.09E-01
CDH1	coding	Lung-SCC	3	43	3.39E-02	9.70E-01	6.77E-02	2.51E-01	1.00E+00	3.09E-01
FBXW7	coding	ColoRect-AdenoCA	7	34	9.66E-01	3.70E-02	7.39E-02	1.00E+00	4.11E-01	3.23E-01
TP53	coding	Panc-AdenoCA	51	21	3.72E-02	9.64E-01	7.44E-02	2.63E-01	1.00E+00	3.23E-01
ARID1B	coding	Lung-SCC	5	41	3.86E-02	9.64E-01	7.73E-02	2.63E-01	1.00E+00	3.28E-01
KEAP1	coding	Lung-AdenoCA	7	28	9.64E-01	3.97E-02	7.95E-02	1.00E+00	4.16E-01	3.29E-01
EPHA6	coding	Lung-AdenoCA	4	31	4.12E-02	9.64E-01	8.24E-02	2.63E-01	1.00E+00	3.30E-01
ALB	coding	Liver-HCC	11	88	4.17E-02	9.59E-01	8.34E-02	2.63E-01	1.00E+00	3.30E-01
TP53	coding	ColoRect-AdenoCA	26	15	4.29E-02	9.60E-01	8.57E-02	2.63E-01	1.00E+00	3.32E-01
NF1	coding	Liver-HCC	3	96	9.57E-01	4.53E-02	9.06E-02	1.00E+00	4.48E-01	3.43E-01
CBFB	coding	Breast-AdenoCA	3	81	4.71E-02	9.55E-01	9.43E-02	2.75E-01	1.00E+00	3.49E-01
CTNNB1	coding	Lung-AdenoCA	3	32	4.80E-02	9.58E-01	9.60E-02	2.75E-01	1.00E+00	3.49E-01
CREBBP	coding	Kidney-RCC	4	111	9.51E-01	5.12E-02	1.02E-01	1.00E+00	4.56E-01	3.58E-01
KDM5C	coding	Lung-AdenoCA	4	31	5.20E-02	9.54E-01	1.04E-01	2.88E-01	1.00E+00	3.58E-01
TP53	coding	CNS-GBM	8	19	9.53E-01	5.32E-02	1.06E-01	1.00E+00	4.56E-01	3.58E-01
TP53	coding	Lung-AdenoCA	11	24	5.33E-02	9.51E-01	1.07E-01	2.88E-01	1.00E+00	3.58E-01
AKT1	coding	Breast-AdenoCA	3	81	9.47E-01	5.54E-02	1.11E-01	1.00E+00	4.56E-01	3.65E-01
ARID1A	coding	Uterus-AdenoCA	7	32	5.64E-02	9.48E-01	1.13E-01	2.95E-01	1.00E+00	3.65E-01
SF3B1	coding	Liver-HCC	5	94	9.43E-01	5.89E-02	1.18E-01	1.00E+00	4.56E-01	3.74E-01
PIK3CA	coding	Ovary-AdenoCA	4	63	6.24E-02	9.41E-01	1.25E-01	3.17E-01	1.00E+00	3.82E-01
TP53	coding	Lung-SCC	39	7	9.40E-01	6.41E-02	1.28E-01	1.00E+00	4.56E-01	3.82E-01
BRAF	coding	Thy-AdenoCA	10	34	9.39E-01	6.42E-02	1.28E-01	1.00E+00	4.56E-01	3.82E-01
RASA1	coding	Kidney-RCC	3	112	9.37E-01	6.55E-02	1.31E-01	1.00E+00	4.56E-01	3.82E-01
KMT2D	coding	Stomach-AdenoCA	3	23	6.69E-02	9.43E-01	1.34E-01	3.21E-01	1.00E+00	3.82E-01
CTNNB1	coding	Uterus-AdenoCA	4	35	6.82E-02	9.38E-01	1.36E-01	3.21E-01	1.00E+00	3.82E-01
RB1	coding	Liver-HCC	4	95	6.86E-02	9.34E-01	1.37E-01	3.21E-01	1.00E+00	3.82E-01
ARID1A	coding	Liver-HCC	7	92	9.33E-01	6.87E-02	1.37E-01	1.00E+00	4.56E-01	3.82E-01
NOTCH1	coding	Lung-SCC	15	31	9.33E-01	7.06E-02	1.41E-01	1.00E+00	4.56E-01	3.87E-01
PIK3CA	coding	Head-SCC	8	33	9.32E-01	7.28E-02	1.46E-01	1.00E+00	4.56E-01	3.93E-01
SOX9	coding	ColoRect-AdenoCA	6	35	9.31E-01	7.42E-02	1.48E-01	1.00E+00	4.56E-01	3.94E-01
APC	coding	ColoRect-AdenoCA	33	8	7.76E-02	9.27E-01	1.55E-01	3.54E-01	1.00E+00	4.01E-01
KMT2D	coding	Uterus-AdenoCA	3	36	9.30E-01	7.77E-02	1.55E-01	1.00E+00	4.61E-01	4.01E-01
ARID2	coding	Liver-HCC	7	92	9.15E-01	8.69E-02	1.74E-01	1.00E+00	4.95E-01	4.42E-01
CDKN1A	coding	Liver-HCC	3	96	9.14E-01	8.89E-02	1.78E-01	1.00E+00	4.95E-01	4.46E-01
SMAD4	coding	ColoRect-AdenoCA	6	35	9.15E-02	9.15E-01	1.83E-01	4.07E-01	1.00E+00	4.52E-01
TAF1	coding	Uterus-AdenoCA	4	35	9.11E-01	9.75E-02	1.95E-01	1.00E+00	5.00E-01	4.73E-01
MAP3K1	coding	Ovary-AdenoCA	3	64	9.06E-01	9.90E-02	1.98E-01	1.00E+00	5.00E-01	4.73E-01
PIK3CA	coding	Breast-LobularCA	3	3	9.50E-01	1.00E-01	2.00E-01	1.00E+00	5.00E-01	4.73E-01
SMARCA4	coding	Kidney-RCC	3	112	9.02E-01	1.01E-01	2.02E-01	1.00E+00	5.00E-01	4.73E-01
ATM	coding	Lung-SCC	4	42	9.00E-01	1.07E-01	2.14E-01	1.00E+00	5.15E-01	4.95E-01
RB1	coding	Ovary-AdenoCA	4	63	1.09E-01	8.96E-01	2.18E-01	4.73E-01	1.00E+00	4.97E-01
PTEN	coding	Stomach-AdenoCA	3	23	1.21E-01	8.95E-01	2.42E-01	5.12E-01	1.00E+00	5.44E-01
RPS6KA3	coding	Liver-HCC	6	93	1.25E-01	8.78E-01	2.51E-01	5.19E-01	1.00E+00	5.58E-01
EPHA6	coding	Head-SCC	5	36	8.76E-01	1.33E-01	2.65E-01	1.00E+00	6.21E-01	5.81E-01
CREBBP	coding	Bladder-TCC	3	20	1.34E-01	8.85E-01	2.68E-01	5.41E-01	1.00E+00	5.81E-01
ARID1A	coding	Kidney-RCC	5	110	1.39E-01	8.64E-01	2.79E-01	5.51E-01	1.00E+00	5.94E-01
NFE2L2	coding	Liver-HCC	3	96	8.64E-01	1.40E-01	2.80E-01	1.00E+00	6.34E-01	5.94E-01
TP53	coding	Stomach-AdenoCA	10	16	1.43E-01	8.69E-01	2.86E-01	5.52E-01	1.00E+00	5.98E-01
NOTCH2	coding	Breast-AdenoCA	4	80	1.46E-01	8.59E-01	2.92E-01	5.52E-01	1.00E+00	5.98E-01
RNF43	coding	Uterus-AdenoCA	3	36	8.64E-01	1.47E-01	2.95E-01	1.00E+00	6.34E-01	5.98E-01
ALB	coding	Head-SCC	3	38	8.63E-01	1.48E-01	2.97E-01	1.00E+00	6.34E-01	5.98E-01
TGFBR2	coding	Panc-AdenoCA	3	69	8.57E-01	1.50E-01	2.99E-01	1.00E+00	6.34E-01	5.98E-01
KDM5C	coding	Kidney-RCC	5	110	1.62E-01	8.41E-01	3.24E-01	6.00E-01	1.00E+00	6.40E-01
NOTCH2	coding	Liver-HCC	3	96	8.41E-01	1.64E-01	3.28E-01	1.00E+00	6.79E-01	6.42E-01
PBRM1	coding	Kidney-RCC	36	79	1.67E-01	8.35E-01	3.33E-01	6.05E-01	1.00E+00	6.44E-01
ARID1A	coding	Bladder-TCC	6	17	1.77E-01	8.40E-01	3.54E-01	6.17E-01	1.00E+00	6.72E-01
ARHGAP35	coding	Panc-AdenoCA	3	69	1.77E-01	8.30E-01	3.55E-01	6.17E-01	1.00E+00	6.72E-01
ATM	coding	Kidney-RCC	5	110	1.86E-01	8.17E-01	3.73E-01	6.17E-01	1.00E+00	6.86E-01
EPHA6	coding	Lung-SCC	4	42	8.23E-01	1.87E-01	3.74E-01	1.00E+00	7.42E-01	6.86E-01
ARHGAP35	coding	Kidney-RCC	5	110	1.90E-01	8.14E-01	3.80E-01	6.17E-01	1.00E+00	6.86E-01
TP53	coding	Ovary-AdenoCA	60	7	1.90E-01	8.15E-01	3.81E-01	6.17E-01	1.00E+00	6.86E-01
AJUBA	coding	Head-SCC	5	36	1.91E-01	8.20E-01	3.81E-01	6.17E-01	1.00E+00	6.86E-01
NFE2L2	coding	Lung-SCC	19	27	8.12E-01	1.94E-01	3.88E-01	1.00E+00	7.42E-01	6.90E-01
KANSL1	coding	Lung-SCC	3	43	8.16E-01	1.96E-01	3.91E-01	1.00E+00	7.42E-01	6.90E-01
TP53	coding	Breast-LobularCA	3	3	9.00E-01	2.00E-01	4.00E-01	1.00E+00	7.42E-01	6.92E-01
EPHA2	coding	Bladder-TCC	3	20	8.23E-01	2.02E-01	4.04E-01	1.00E+00	7.42E-01	6.92E-01
PIK3CA	coding	Bladder-TCC	3	20	2.02E-01	8.23E-01	4.04E-01	6.43E-01	1.00E+00	6.92E-01
CREBBP	coding	Breast-AdenoCA	3	81	7.98E-01	2.09E-01	4.17E-01	1.00E+00	7.42E-01	7.01E-01
USP9X	coding	Breast-AdenoCA	3	81	2.09E-01	7.98E-01	4.17E-01	6.48E-01	1.00E+00	7.01E-01
NRAS	coding	ColoRect-AdenoCA	3	38	8.00E-01	2.14E-01	4.28E-01	1.00E+00	7.42E-01	7.01E-01
SMARCA4	coding	ColoRect-AdenoCA	3	38	2.14E-01	8.00E-01	4.28E-01	6.48E-01	1.00E+00	7.01E-01
TCF7L2	coding	ColoRect-AdenoCA	4	37	7.97E-01	2.16E-01	4.31E-01	1.00E+00	7.42E-01	7.01E-01
SF3B1	coding	Kidney-RCC	3	112	7.88E-01	2.17E-01	4.33E-01	1.00E+00	7.42E-01	7.01E-01
CREBBP	coding	Lung-SCC	10	36	2.19E-01	7.89E-01	4.38E-01	6.48E-01	1.00E+00	7.02E-01
APC	coding	Liver-HCC	4	95	2.27E-01	7.78E-01	4.54E-01	6.48E-01	1.00E+00	7.11E-01
CASP8	coding	Head-SCC	3	38	7.86E-01	2.29E-01	4.57E-01	1.00E+00	7.54E-01	7.11E-01
ARHGAP35	coding	Bladder-TCC	3	20	7.98E-01	2.29E-01	4.57E-01	1.00E+00	7.54E-01	7.11E-01
PIK3CA	coding	Breast-AdenoCA	21	63	2.32E-01	7.71E-01	4.63E-01	6.48E-01	1.00E+00	7.11E-01
ARHGAP35	coding	Liver-HCC	3	96	2.32E-01	7.74E-01	4.63E-01	6.48E-01	1.00E+00	7.11E-01
CDKN2A	coding	Head-SCC	8	33	2.43E-01	7.67E-01	4.87E-01	6.48E-01	1.00E+00	7.35E-01
FBXW7	coding	Breast-AdenoCA	3	81	2.45E-01	7.63E-01	4.89E-01	6.48E-01	1.00E+00	7.35E-01
ATM	coding	Bladder-TCC	4	19	7.72E-01	2.53E-01	5.05E-01	1.00E+00	8.18E-01	7.35E-01
STK11	coding	Lung-AdenoCA	5	30	2.53E-01	7.62E-01	5.06E-01	6.48E-01	1.00E+00	7.35E-01
ARID1A	coding	Lung-SCC	4	42	2.55E-01	7.57E-01	5.10E-01	6.48E-01	1.00E+00	7.35E-01
BRCA2	coding	Lung-SCC	4	42	2.55E-01	7.57E-01	5.10E-01	6.48E-01	1.00E+00	7.35E-01
BRCA2	coding	Ovary-AdenoCA	3	64	2.57E-01	7.52E-01	5.15E-01	6.48E-01	1.00E+00	7.35E-01
KMT2C	coding	Bladder-TCC	6	17	2.58E-01	7.64E-01	5.16E-01	6.48E-01	1.00E+00	7.35E-01
CREBBP	coding	Head-SCC	3	38	2.59E-01	7.56E-01	5.19E-01	6.48E-01	1.00E+00	7.35E-01
ATM	coding	ColoRect-AdenoCA	5	36	2.61E-01	7.51E-01	5.22E-01	6.48E-01	1.00E+00	7.35E-01
FBXW7	coding	Lung-SCC	3	43	2.62E-01	7.52E-01	5.24E-01	6.48E-01	1.00E+00	7.35E-01
PIK3CA	coding	SoftTissue-Leiomyo	3	12	7.76E-01	2.68E-01	5.36E-01	1.00E+00	8.38E-01	7.40E-01
PIK3R1	coding	Uterus-AdenoCA	10	29	7.42E-01	2.68E-01	5.36E-01	1.00E+00	8.38E-01	7.40E-01
ARID1A	coding	Stomach-AdenoCA	6	20	2.86E-01	7.34E-01	5.73E-01	6.98E-01	1.00E+00	7.84E-01
SMAD4	coding	Panc-AdenoCA	14	58	2.94E-01	7.11E-01	5.88E-01	7.07E-01	1.00E+00	7.99E-01
TP53	coding	Kidney-ChRCC	4	39	3.07E-01	7.07E-01	6.14E-01	7.24E-01	1.00E+00	8.28E-01
EPHA2	coding	Ovary-AdenoCA	4	63	3.09E-01	7.00E-01	6.18E-01	7.24E-01	1.00E+00	8.28E-01
ARHGAP35	coding	Uterus-AdenoCA	7	32	3.14E-01	6.98E-01	6.29E-01	7.27E-01	1.00E+00	8.35E-01
TAF1	coding	Lung-SCC	4	42	3.19E-01	6.94E-01	6.38E-01	7.28E-01	1.00E+00	8.42E-01
KMT2C	coding	Breast-AdenoCA	7	77	6.77E-01	3.29E-01	6.57E-01	9.96E-01	1.00E+00	8.60E-01
CDKN1A	coding	Bladder-TCC	4	19	3.34E-01	6.94E-01	6.67E-01	7.52E-01	1.00E+00	8.67E-01
ARID1A	coding	Ovary-AdenoCA	3	64	3.39E-01	6.72E-01	6.77E-01	7.54E-01	1.00E+00	8.74E-01
PIK3CA	coding	Uterus-AdenoCA	15	24	6.60E-01	3.50E-01	7.00E-01	9.82E-01	1.00E+00	8.96E-01
CDH1	coding	Stomach-AdenoCA	3	23	3.52E-01	6.76E-01	7.05E-01	7.74E-01	1.00E+00	8.96E-01
TBL1XR1	coding	Lung-AdenoCA	3	32	6.62E-01	3.59E-01	7.17E-01	9.82E-01	1.00E+00	9.06E-01
KMT2C	coding	Ovary-AdenoCA	4	63	6.44E-01	3.65E-01	7.30E-01	9.72E-01	1.00E+00	9.16E-01
PBRM1	coding	Liver-HCC	5	94	3.69E-01	6.36E-01	7.39E-01	7.98E-01	1.00E+00	9.20E-01
PTEN	coding	Kidney-RCC	7	108	3.72E-01	6.32E-01	7.44E-01	7.98E-01	1.00E+00	9.20E-01
PIK3CA	coding	CNS-GBM	4	23	6.41E-01	3.84E-01	7.67E-01	9.72E-01	1.00E+00	9.41E-01
KMT2D	coding	Kidney-RCC	3	112	6.20E-01	3.86E-01	7.72E-01	9.52E-01	1.00E+00	9.41E-01
NF1	coding	Lung-SCC	5	41	3.92E-01	6.21E-01	7.84E-01	8.31E-01	1.00E+00	9.50E-01
KRAS	coding	ColoRect-AdenoCA	20	21	6.08E-01	4.02E-01	8.04E-01	9.41E-01	1.00E+00	9.67E-01
FBXW7	coding	Uterus-AdenoCA	5	34	4.11E-01	6.04E-01	8.23E-01	8.62E-01	1.00E+00	9.83E-01
SMARCA4	coding	Lung-SCC	3	43	4.17E-01	5.99E-01	8.34E-01	8.63E-01	1.00E+00	9.90E-01
KMT2D	coding	Liver-HCC	4	95	4.22E-01	5.85E-01	8.44E-01	8.63E-01	1.00E+00	9.95E-01
STAG2	coding	Kidney-RCC	4	111	4.27E-01	5.79E-01	8.54E-01	8.64E-01	1.00E+00	1.00E+00
RASA1	coding	Lung-SCC	5	41	5.81E-01	4.32E-01	8.64E-01	9.13E-01	1.00E+00	1.00E+00
ARID1A	coding	ColoRect-AdenoCA	3	38	4.35E-01	5.84E-01	8.69E-01	8.67E-01	1.00E+00	1.00E+00
BRCA2	coding	Bladder-TCC	3	20	5.85E-01	4.49E-01	8.98E-01	9.13E-01	1.00E+00	1.00E+00
BCL9	coding	ColoRect-AdenoCA	3	38	4.53E-01	5.65E-01	9.06E-01	8.67E-01	1.00E+00	1.00E+00
TAF1	coding	Breast-AdenoCA	3	81	5.54E-01	4.55E-01	9.10E-01	8.81E-01	1.00E+00	1.00E+00
KMT2D	coding	Lung-SCC	12	34	5.54E-01	4.56E-01	9.12E-01	8.81E-01	1.00E+00	1.00E+00
ARID1A	coding	Panc-AdenoCA	10	62	5.48E-01	4.59E-01	9.17E-01	8.81E-01	1.00E+00	1.00E+00
KEAP1	coding	Liver-HCC	4	95	4.62E-01	5.44E-01	9.25E-01	8.67E-01	1.00E+00	1.00E+00
TP53	coding	Breast-AdenoCA	55	29	5.41E-01	4.63E-01	9.25E-01	8.81E-01	1.00E+00	1.00E+00
EGFR	coding	Breast-AdenoCA	4	80	5.44E-01	4.64E-01	9.27E-01	8.81E-01	1.00E+00	1.00E+00
TP53	coding	Bladder-TCC	10	13	4.64E-01	5.60E-01	9.27E-01	8.67E-01	1.00E+00	1.00E+00
KANSL1	coding	Kidney-RCC	3	112	4.64E-01	5.43E-01	9.28E-01	8.67E-01	1.00E+00	1.00E+00
SF3B1	coding	Lung-SCC	3	43	4.67E-01	5.50E-01	9.33E-01	8.67E-01	1.00E+00	1.00E+00
CTNNB1	coding	ColoRect-AdenoCA	3	38	4.72E-01	5.47E-01	9.44E-01	8.67E-01	1.00E+00	1.00E+00
CDK12	coding	Ovary-AdenoCA	5	62	4.77E-01	5.32E-01	9.54E-01	8.67E-01	1.00E+00	1.00E+00
PIK3CA	coding	Stomach-AdenoCA	7	19	4.78E-01	5.45E-01	9.55E-01	8.67E-01	1.00E+00	1.00E+00
TP53	coding	SoftTissue-Leiomyo	7	8	4.78E-01	5.67E-01	9.55E-01	8.67E-01	1.00E+00	1.00E+00
NOTCH1	coding	Ovary-AdenoCA	3	64	5.28E-01	4.83E-01	9.66E-01	8.81E-01	1.00E+00	1.00E+00
KMT2D	coding	Bladder-TCC	7	16	5.39E-01	4.87E-01	9.74E-01	8.81E-01	1.00E+00	1.00E+00
PTEN	coding	CNS-GBM	6	21	5.34E-01	4.89E-01	9.77E-01	8.81E-01	1.00E+00	1.00E+00
KMT2D	coding	Panc-AdenoCA	3	69	4.89E-01	5.21E-01	9.79E-01	8.71E-01	1.00E+00	1.00E+00
PIK3CA	coding	ColoRect-AdenoCA	11	30	4.94E-01	5.17E-01	9.88E-01	8.71E-01	1.00E+00	1.00E+00
KMT2C	coding	Breast-LobularCA	3	3	5.00E-01	6.50E-01	1.00E+00	8.71E-01	1.00E+00	1.00E+00
RNF43	coding	Panc-AdenoCA	3	69	5.00E-01	5.11E-01	1.00E+00	8.71E-01	1.00E+00	1.00E+00
ACVR2A	coding	Liver-HCC	3	96	5.04E-01	5.04E-01	1.00E+00	8.71E-01	1.00E+00	1.00E+00
RB1	coding	SoftTissue-Leiomyo	4	11	5.25E-01	5.25E-01	1.00E+00	8.81E-01	1.00E+00	1.00E+00
