# Supplementary material for: Pathway and network analysis of more than 2500 whole cancer genomes
Source: Nat Commun. 2020 Feb 5;11:729. doi: 10.1038/s41467-020-14367-0 (PMC7002574; doi:10.1038/s41467-020-14367-0)
Supplement: Supplementary file 20 — Supplementary Data 18 [file 41467_2020_14367_MOESM20_ESM.txt]

Gene	Element(s)	Number of mutated donors	Number of WT donor	Rank-sum p-value (under-expressed)	Rank-sum p-value (over-expressed)	Rank-sum p-value (two-sided)	Rank-sum q-value (under-expressed)	Rank-sum q-value (over-expressed)	Rank-sum q-value (two-sided)
KDM6A	coding	22	966	3.22E-08	9.95E-01	4.94E-07	2.80E-06	1.00E+00	4.30E-05
TP53	coding	374	614	2.52E-05	9.44E-01	2.29E-04	9.72E-04	1.00E+00	6.63E-03
BRD7	coding	9	979	3.35E-05	6.50E-01	6.67E-05	9.72E-04	1.00E+00	2.90E-03
CDKN2A	coding	46	942	9.97E-01	6.18E-05	2.14E-03	9.99E-01	5.38E-03	4.66E-02
RB1	coding	24	964	6.25E-05	1.00E+00	3.28E-03	1.36E-03	1.00E+00	5.68E-02
APC	coding	56	932	3.73E-04	9.85E-01	3.92E-03	6.48E-03	1.00E+00	5.68E-02
FOXA1	coding	9	979	9.99E-01	4.10E-04	7.62E-03	9.99E-01	1.78E-02	8.28E-02
STK11	coding	10	978	9.95E-04	9.97E-01	9.88E-03	1.44E-02	1.00E+00	9.55E-02
VHL	coding	63	925	1.65E-03	9.14E-01	5.67E-03	2.06E-02	1.00E+00	7.05E-02
HRAS	coding	9	979	9.58E-01	7.45E-03	4.38E-02	9.99E-01	2.11E-01	2.72E-01
NF1	coding	24	964	8.85E-03	7.12E-01	1.62E-02	9.62E-02	1.00E+00	1.17E-01
KRAS	coding	106	882	9.96E-01	9.69E-03	1.94E-01	9.99E-01	2.11E-01	5.43E-01
GATA3	coding	17	971	4.37E-01	2.55E-02	1.32E-02	8.49E-01	3.16E-01	1.15E-01
STAG2	coding	15	973	2.88E-02	4.83E-01	1.53E-02	2.08E-01	1.00E+00	1.17E-01
EGFR	coding	26	962	9.82E-01	1.70E-02	1.68E-01	9.99E-01	2.96E-01	5.03E-01
MEN1	coding	4	984	1.98E-02	9.93E-01	1.24E-01	1.89E-01	1.00E+00	4.79E-01
NFE2L2	coding	26	962	8.89E-01	2.08E-02	5.62E-02	9.88E-01	3.02E-01	3.26E-01
ACVR1B	coding	10	978	2.17E-02	9.60E-01	1.26E-01	1.89E-01	1.00E+00	4.79E-01
CTNNB1	coding	34	954	4.62E-01	3.73E-02	2.20E-02	8.49E-01	4.06E-01	1.47E-01
CDH1	coding	18	970	2.79E-02	9.44E-01	1.50E-01	2.08E-01	1.00E+00	4.79E-01
BRCA2	coding	24	964	3.16E-02	8.58E-01	8.35E-02	2.11E-01	1.00E+00	4.03E-01
SMAD4	coding	36	952	6.48E-02	9.64E-01	3.04E-01	3.77E-01	1.00E+00	6.27E-01
MAP2K4	coding	13	975	6.68E-02	9.50E-01	3.67E-01	3.77E-01	1.00E+00	6.52E-01
TCF7L2	coding	8	980	7.29E-02	7.38E-01	1.33E-01	3.77E-01	1.00E+00	4.79E-01
RASA1	coding	20	968	7.36E-02	9.20E-01	3.47E-01	3.77E-01	1.00E+00	6.52E-01
KEAP1	coding	16	972	2.51E-01	2.31E-01	7.49E-02	7.42E-01	1.00E+00	4.03E-01
PRKAR1A	coding	3	985	1.51E-01	3.79E-01	8.04E-02	5.50E-01	1.00E+00	4.03E-01
CBFB	coding	7	981	8.40E-02	9.85E-01	4.71E-01	4.06E-01	1.00E+00	7.58E-01
MAP2K7	coding	10	978	7.91E-01	8.97E-02	1.54E-01	9.27E-01	8.68E-01	4.79E-01
YWHAE	coding	4	984	9.13E-02	8.12E-01	2.00E-01	4.07E-01	1.00E+00	5.43E-01
ATM	coding	33	955	9.36E-02	7.21E-01	1.54E-01	4.07E-01	1.00E+00	4.79E-01
RPS6KA3	coding	11	977	6.59E-01	1.18E-01	1.49E-01	8.69E-01	1.00E+00	4.79E-01
ARID1A	coding	61	927	4.35E-01	2.46E-01	1.24E-01	8.49E-01	1.00E+00	4.79E-01
BTG2	coding	2	986	3.11E-01	2.54E-01	1.32E-01	7.95E-01	1.00E+00	4.79E-01
NOTCH2	coding	20	968	9.74E-01	1.33E-01	6.40E-01	9.99E-01	1.00E+00	8.06E-01
SMARCA4	coding	21	967	1.34E-01	7.83E-01	2.40E-01	5.50E-01	1.00E+00	5.79E-01
TAF1	coding	24	964	6.22E-01	1.42E-01	1.73E-01	8.69E-01	1.00E+00	5.03E-01
DAXX	coding	2	986	1.47E-01	9.24E-01	4.03E-01	5.50E-01	1.00E+00	6.87E-01
AXIN1	coding	13	975	1.52E-01	7.93E-01	3.67E-01	5.50E-01	1.00E+00	6.52E-01
CDKN1B	coding	8	980	3.85E-01	2.81E-01	1.53E-01	8.49E-01	1.00E+00	4.79E-01
MAP3K1	coding	22	966	9.48E-01	1.55E-01	7.00E-01	9.99E-01	1.00E+00	8.22E-01
AKT1	coding	11	977	7.03E-01	1.79E-01	2.59E-01	8.74E-01	1.00E+00	6.10E-01
EPHA2	coding	17	971	1.79E-01	9.61E-01	7.05E-01	6.22E-01	1.00E+00	8.22E-01
PBRM1	coding	48	940	1.91E-01	6.32E-01	2.14E-01	6.38E-01	1.00E+00	5.64E-01
DDX3X	coding	3	985	8.97E-01	2.00E-01	5.92E-01	9.88E-01	1.00E+00	7.93E-01
B2M	coding	9	979	3.65E-01	3.92E-01	2.21E-01	8.35E-01	1.00E+00	5.66E-01
CDKN1A	coding	12	976	8.31E-01	2.25E-01	4.94E-01	9.51E-01	1.00E+00	7.58E-01
RHOA	coding	6	982	3.31E-01	4.72E-01	2.39E-01	8.00E-01	1.00E+00	5.79E-01
ARID1B	coding	20	968	2.42E-01	9.51E-01	7.89E-01	7.42E-01	1.00E+00	8.81E-01
SOX9	coding	13	975	2.56E-01	5.69E-01	2.92E-01	7.42E-01	1.00E+00	6.27E-01
KMT2C	coding	42	946	2.56E-01	9.10E-01	6.70E-01	7.42E-01	1.00E+00	8.22E-01
SPOP	coding	5	983	6.87E-01	2.58E-01	3.79E-01	8.74E-01	1.00E+00	6.59E-01
PTEN	coding	35	953	2.71E-01	5.79E-01	2.85E-01	7.55E-01	1.00E+00	6.27E-01
TBL1XR1	coding	9	979	7.29E-01	2.74E-01	5.25E-01	8.74E-01	1.00E+00	7.88E-01
USP9X	coding	23	965	2.78E-01	6.77E-01	3.36E-01	7.55E-01	1.00E+00	6.52E-01
NOTCH1	coding	43	945	3.10E-01	5.98E-01	2.98E-01	7.95E-01	1.00E+00	6.27E-01
ALB	coding	19	969	3.22E-01	4.97E-01	3.05E-01	8.00E-01	1.00E+00	6.27E-01
AJUBA	coding	8	980	5.48E-01	3.23E-01	3.10E-01	8.69E-01	1.00E+00	6.27E-01
KANSL1	coding	17	971	7.33E-01	3.17E-01	4.97E-01	8.74E-01	1.00E+00	7.58E-01
ARID2	coding	25	963	6.23E-01	3.27E-01	3.55E-01	8.69E-01	1.00E+00	6.52E-01
PIK3R1	coding	19	969	6.50E-01	3.31E-01	4.43E-01	8.69E-01	1.00E+00	7.42E-01
CDK12	coding	21	967	7.27E-01	3.33E-01	5.44E-01	8.74E-01	1.00E+00	7.93E-01
RRAS2	coding	4	984	9.78E-01	3.37E-01	8.98E-01	9.99E-01	1.00E+00	9.30E-01
HDAC2	coding	6	982	4.67E-01	4.10E-01	3.45E-01	8.49E-01	1.00E+00	6.52E-01
CREBBP	coding	36	952	3.61E-01	8.77E-01	7.28E-01	8.35E-01	1.00E+00	8.33E-01
HLA-A	coding	6	982	5.52E-01	3.77E-01	4.72E-01	8.69E-01	1.00E+00	7.58E-01
PIK3CA	coding	96	892	6.47E-01	3.94E-01	5.50E-01	8.69E-01	1.00E+00	7.93E-01
BAX	coding	7	981	3.95E-01	8.37E-01	8.37E-01	8.49E-01	1.00E+00	8.98E-01
ARHGAP35	coding	28	960	6.20E-01	4.00E-01	4.81E-01	8.69E-01	1.00E+00	7.58E-01
KDM5C	coding	19	969	6.53E-01	4.21E-01	5.81E-01	8.69E-01	1.00E+00	7.93E-01
CASP8	coding	8	980	4.22E-01	6.87E-01	5.87E-01	8.49E-01	1.00E+00	7.93E-01
RPL5	coding	4	984	4.58E-01	5.70E-01	5.82E-01	8.49E-01	1.00E+00	7.93E-01
RNF43	coding	13	975	6.95E-01	4.59E-01	6.86E-01	8.74E-01	1.00E+00	8.22E-01
RAC1	coding	4	984	6.08E-01	4.62E-01	6.26E-01	8.69E-01	1.00E+00	8.06E-01
NRAS	coding	10	978	4.64E-01	6.48E-01	6.34E-01	8.49E-01	1.00E+00	8.06E-01
BCL9	coding	11	977	4.68E-01	6.67E-01	7.09E-01	8.49E-01	1.00E+00	8.22E-01
KAT8	coding	5	983	4.93E-01	5.88E-01	6.74E-01	8.69E-01	1.00E+00	8.22E-01
FBXW7	coding	26	962	5.16E-01	5.57E-01	5.76E-01	8.69E-01	1.00E+00	7.93E-01
SF3B1	coding	18	970	7.32E-01	5.18E-01	8.56E-01	8.74E-01	1.00E+00	8.98E-01
SMARCB1	coding	4	984	5.32E-01	6.36E-01	8.11E-01	8.69E-01	1.00E+00	8.82E-01
TGFBR2	coding	12	976	5.53E-01	5.38E-01	6.12E-01	8.69E-01	1.00E+00	8.06E-01
KMT2D	coding	53	935	6.07E-01	5.42E-01	7.52E-01	8.69E-01	1.00E+00	8.49E-01
BRAF	coding	17	971	5.87E-01	6.41E-01	8.02E-01	8.69E-01	1.00E+00	8.82E-01
RPL22	coding	5	983	8.00E-01	5.95E-01	9.90E-01	9.27E-01	1.00E+00	1.00E+00
PTCH1	coding	9	979	6.29E-01	6.06E-01	8.47E-01	8.69E-01	1.00E+00	8.98E-01
EPHA6	coding	23	965	6.59E-01	8.03E-01	9.37E-01	8.69E-01	1.00E+00	9.59E-01
ACVR2A	coding	11	977	8.44E-01	8.30E-01	1.00E+00	9.54E-01	1.00E+00	1.00E+00
