# Supplementary material for: Pathway and network analysis of more than 2500 whole cancer genomes
Source: Nat Commun. 2020 Feb 5;11:729. doi: 10.1038/s41467-020-14367-0 (PMC7002574; doi:10.1038/s41467-020-14367-0)
Supplement: Supplementary file 21 — Supplementary Data 19 [file 41467_2020_14367_MOESM21_ESM.txt]

goid	description	pvalue	fdr	phenotype	genes	domain
GO:0048732	gland development	1.68E-16	1.68E-16	1	CDH1,BAX,GATA3,FBXW7,CDKN1B,STK11,PIK3CA,SOX9,FOXA1,KRAS,BRCA2,SMAD4,AKT1,EPHA2,EGFR,NOTCH1,ATM,BRAF,ARHGAP35,TGFBR2,CTNNB1,PTEN,PTCH1,NF1	BP
GO:1902806	regulation of cell cycle G1/S phase transition	7.79E-14	7.79E-14	1	BAX,FBXW7,CDKN1B,CDKN1A,SMARCA4,MEN1,RB1,TP53,AKT1,EGFR,TAF1,ATM,BTG2,BRD7,PTEN,DDX3X	BP
REAC:5663202	Diseases of signal transduction	9.58E-14	9.58E-14	1	CREBBP,AXIN1,RNF43,FBXW7,CDKN1B,PIK3CA,CDKN1A,KRAS,APC,SMAD4,AKT1,PIK3R1,RASA1,EGFR,NOTCH1,TCF7L2,BRAF,TGFBR2,CTNNB1,HRAS,TBL1XR1,HDAC2,NF1,NRAS	rea
GO:0071214	cellular response to abiotic stimulus	1.13E-13	1.13E-13	1	CREBBP,CASP8,MAP2K4,BAX,MAP3K1,GATA3,STK11,CDKN1A,SOX9,RAC1,TP53,AKT1,PIK3R1,EGFR,TAF1,ATM,PTEN,HRAS,DDX3X	BP
GO:0071900	regulation of protein serine/threonine kinase activity	2.52E-13	2.52E-13	1	MAP2K4,RHOA,MAP2K7,MAP3K1,AXIN1,PRKAR1A,CDKN1B,STK11,CDKN1A,AJUBA,KRAS,MEN1,APC,AKT1,EGFR,CDKN2A,BRAF,CDK12,PTEN,HRAS,NF1,DAXX	BP
GO:0070997	neuron death	3.62E-13	3.62E-13	1	MAP2K4,RHOA,BAX,GATA3,FBXW7,PIK3CA,KRAS,RRAS2,RB1,TP53,AKT1,RASA1,ATM,BRAF,BTG2,CTNNB1,HRAS,NF1,DAXX	BP
GO:0044843	cell cycle G1/S phase transition	4.16E-13	4.16E-13	1	BAX,FBXW7,CDKN1B,CDKN1A,SMARCA4,MEN1,ACVR1B,RB1,TP53,AKT1,EGFR,TAF1,CDKN2A,ATM,BTG2,BRD7,PTEN,DDX3X	BP
GO:1901214	regulation of neuron death	7.95E-13	7.95E-13	1	MAP2K4,RHOA,BAX,GATA3,FBXW7,PIK3CA,KRAS,RRAS2,TP53,AKT1,RASA1,ATM,BRAF,BTG2,CTNNB1,HRAS,NF1,DAXX	BP
GO:0050673	epithelial cell proliferation	3.51E-12	3.51E-12	1	BAX,GATA3,FBXW7,CDKN1B,STK11,ACVR2A,SOX9,MEN1,BRCA2,RB1,AKT1,EPHA2,EGFR,NOTCH1,CTNNB1,PTEN,HRAS,PTCH1,NF1	BP
GO:0051402	neuron apoptotic process	9.36E-12	9.36E-12	1	MAP2K4,RHOA,BAX,GATA3,FBXW7,PIK3CA,KRAS,RB1,TP53,RASA1,ATM,BRAF,BTG2,CTNNB1,HRAS,NF1	BP
GO:0043523	regulation of neuron apoptotic process	3.29E-11	3.29E-11	1	MAP2K4,RHOA,BAX,GATA3,FBXW7,PIK3CA,KRAS,TP53,RASA1,ATM,BRAF,BTG2,CTNNB1,HRAS,NF1	BP
GO:0050678	regulation of epithelial cell proliferation	4.20E-11	4.20E-11	1	BAX,GATA3,FBXW7,CDKN1B,STK11,SOX9,MEN1,BRCA2,RB1,AKT1,EGFR,NOTCH1,CTNNB1,PTEN,HRAS,PTCH1,NF1	BP
GO:0045860	positive regulation of protein kinase activity	5.87E-11	5.87E-11	1	MAP2K4,RHOA,MAP2K7,BAX,MAP3K1,AXIN1,PRKAR1A,FBXW7,CDKN1B,STK11,PIK3CA,CDKN1A,AJUBA,KRAS,AKT1,EGFR,BRAF,TGFBR2,HRAS,DAXX	BP
GO:1901987	regulation of cell cycle phase transition	5.99E-11	5.99E-11	1	BAX,FBXW7,CDKN1B,CDKN1A,SMARCA4,MEN1,APC,RB1,TP53,AKT1,EGFR,TAF1,CDKN2A,ATM,BTG2,BRD7,PTEN,DDX3X	BP
GO:0016049	cell growth	1.23E-10	1.23E-10	1	MAP2K4,RHOA,CDKN1B,STK11,USP9X,CDKN1A,SOX9,SMARCA4,NOTCH2,ACVR1B,RB1,TP53,SMAD4,AKT1,EGFR,CDKN2A,TGFBR2,KMT2D,RPS6KA3,DDX3X	BP
GO:0016570	histone modification	1.67E-10	1.67E-10	1	CREBBP,KMT2C,SMARCB1,KAT8,GATA3,KANSL1,KDM5C,MEN1,BRCA2,TP53,SMAD4,KDM6A,TAF1,ATM,BRD7,KMT2D,CTNNB1,TBL1XR1,HDAC2	BP
GO:0051052	regulation of DNA metabolic process	2.41E-10	2.41E-10	1	MAP2K4,MAP2K7,BAX,STAG2,GATA3,FBXW7,PIK3CA,CDKN1A,MEN1,RAC1,BRCA2,TP53,AKT1,EGFR,CDKN2A,ATM,CTNNB1,HRAS	BP
GO:2000045	regulation of G1/S transition of mitotic cell cycle	4.21E-10	4.21E-10	1	BAX,CDKN1B,CDKN1A,SMARCA4,RB1,TP53,AKT1,EGFR,ATM,BTG2,BRD7,PTEN,DDX3X	BP
GO:0006338	chromatin remodeling	6.96E-10	6.96E-10	1	ARID1B,SMARCB1,GATA3,ARID1A,SOX9,SMARCA4,FOXA1,RB1,CDKN2A,PBRM1,CTNNB1,HDAC2,DAXX	BP
GO:0000082	G1/S transition of mitotic cell cycle	1.12E-09	1.12E-09	1	BAX,CDKN1B,CDKN1A,SMARCA4,ACVR1B,RB1,TP53,AKT1,EGFR,CDKN2A,ATM,BTG2,BRD7,PTEN,DDX3X	BP
REAC:8848021	Signaling by PTK6	1.25E-09	1.25E-09	1	RHOA,CDKN1B,KRAS,RAC1,AKT1,RASA1,EGFR,ARHGAP35,HRAS,NF1,NRAS	rea
GO:0048608	reproductive structure development	1.34E-09	1.34E-09	1	CASP8,BAX,GATA3,CDKN1B,ARID1A,STK11,ACVR2A,SOX9,FOXA1,MEN1,BRCA2,SMAD4,AKT1,EGFR,NOTCH1,ATM,CTNNB1,PTEN	BP
GO:0009411	response to UV	1.39E-09	1.39E-09	1	CREBBP,MAP2K7,BAX,STK11,CDKN1A,MEN1,BRCA2,TP53,AKT1,PIK3R1,EGFR,TAF1	BP
GO:0061458	reproductive system development	1.57E-09	1.57E-09	1	CASP8,BAX,GATA3,CDKN1B,ARID1A,STK11,ACVR2A,SOX9,FOXA1,MEN1,BRCA2,SMAD4,AKT1,EGFR,NOTCH1,ATM,CTNNB1,PTEN	BP
GO:0009314	response to radiation	1.84E-09	1.84E-09	1	CREBBP,MAP2K7,BAX,GATA3,STK11,CDKN1A,KRAS,MEN1,BRCA2,TP53,AKT1,PIK3R1,EGFR,TAF1,ATM,BRAF,HRAS,NF1	BP
GO:1902807	negative regulation of cell cycle G1/S phase transition	4.96E-09	4.96E-09	1	BAX,CDKN1B,CDKN1A,SMARCA4,MEN1,RB1,TP53,ATM,BTG2,BRD7,PTEN	BP
GO:0010948	negative regulation of cell cycle process	5.65E-09	5.65E-09	1	BAX,STAG2,PRKAR1A,FBXW7,CDKN1B,CDKN1A,SMARCA4,MEN1,APC,RB1,TP53,ATM,BTG2,BRD7,PTEN	BP
REAC:8849471	PTK6 Regulates RHO GTPases, RAS GTPase and MAP kinases	6.51E-09	6.51E-09	1	RHOA,KRAS,RAC1,RASA1,ARHGAP35,HRAS,NF1,NRAS	rea
GO:0016055	Wnt signaling pathway	7.00E-09	7.00E-09	1	RHOA,AXIN1,GATA3,RNF43,BCL9,STK11,SOX9,SMARCA4,APC,RAC1,KDM6A,NOTCH1,TCF7L2,BRD7,CTNNB1,PTEN,TBL1XR1,DDX3X	BP
GO:0198738	cell-cell signaling by wnt	7.26E-09	7.26E-09	1	RHOA,AXIN1,GATA3,RNF43,BCL9,STK11,SOX9,SMARCA4,APC,RAC1,KDM6A,NOTCH1,TCF7L2,BRD7,CTNNB1,PTEN,TBL1XR1,DDX3X	BP
GO:0002521	leukocyte differentiation	7.79E-09	7.79E-09	1	CASP8,RHOA,CBFB,BAX,GATA3,RPL22,STK11,NOTCH2,RB1,EPHA2,PIK3R1,CDKN2A,ATM,BRAF,TGFBR2,B2M,CTNNB1,NF1	BP
GO:0009416	response to light stimulus	1.08E-08	1.08E-08	1	CREBBP,MAP2K7,BAX,STK11,CDKN1A,KRAS,MEN1,BRCA2,TP53,AKT1,PIK3R1,EGFR,TAF1,BRAF,NF1	BP
GO:0050680	negative regulation of epithelial cell proliferation	1.33E-08	1.33E-08	1	GATA3,FBXW7,CDKN1B,STK11,SOX9,MEN1,BRCA2,RB1,PTEN,PTCH1,NF1	BP
GO:0070482	response to oxygen levels	1.82E-08	1.82E-08	1	CREBBP,RHOA,CDKN1B,NFE2L2,CDKN1A,AJUBA,VHL,TP53,SMAD4,AKT1,NOTCH1,ATM,TGFBR2,PTEN,HDAC2,NF1	BP
GO:0018205	peptidyl-lysine modification	2.32E-08	2.32E-08	1	CREBBP,KMT2C,SMARCB1,KAT8,GATA3,KANSL1,MEN1,BRCA2,SMAD4,KDM6A,TAF1,CDKN2A,BRD7,KMT2D,CTNNB1,HDAC2	BP
GO:0051090	regulation of sequence-specific DNA binding transcription factor activity	2.42E-08	2.42E-08	1	KEAP1,SMARCB1,SPOP,SMARCA4,FOXA1,KRAS,MEN1,RB1,AKT1,TAF1,CDKN2A,TCF7L2,CTNNB1,PTEN,PTCH1,HDAC2	BP
GO:1901990	regulation of mitotic cell cycle phase transition	5.06E-08	5.06E-08	1	BAX,CDKN1B,CDKN1A,SMARCA4,APC,RB1,TP53,AKT1,EGFR,CDKN2A,ATM,BTG2,BRD7,PTEN,DDX3X	BP
GO:1903706	regulation of hemopoiesis	6.53E-08	6.53E-08	1	CASP8,RHOA,GATA3,NFE2L2,ACVR2A,ACVR1B,RB1,PIK3R1,CDKN2A,NOTCH1,BRAF,TGFBR2,B2M,CTNNB1,NF1	BP
GO:0097193	intrinsic apoptotic signaling pathway	7.44E-08	7.44E-08	1	BAX,FBXW7,NFE2L2,STK11,SPOP,CDKN1A,BRCA2,TP53,AKT1,EPHA2,PIK3R1,ATM,HRAS,DDX3X	BP
GO:0045930	negative regulation of mitotic cell cycle	7.80E-08	7.80E-08	1	BAX,CDKN1B,CDKN1A,SMARCA4,APC,RB1,TP53,EGFR,ATM,BTG2,BRD7,CTNNB1,PTEN,HRAS	BP
GO:1901216	positive regulation of neuron death	8.48E-08	8.48E-08	1	MAP2K4,RHOA,BAX,FBXW7,TP53,ATM,CTNNB1,NF1,DAXX	BP
GO:2000134	negative regulation of G1/S transition of mitotic cell cycle	8.57E-08	8.57E-08	1	BAX,CDKN1B,CDKN1A,SMARCA4,RB1,TP53,ATM,BTG2,BRD7,PTEN	BP
GO:0035239	tube morphogenesis	1.31E-07	1.31E-07	1	RHOA,GATA3,ARID1A,SOX9,FOXA1,KRAS,SMAD4,EPHA2,EGFR,KDM6A,NOTCH1,ARHGAP35,TGFBR2,CTNNB1,PTCH1	BP
REAC:166520	Signalling by NGF	1.81E-07	1.81E-07	1	RHOA,PRKAR1A,YWHAE,CDKN1B,PIK3CA,CDKN1A,KRAS,RAC1,TP53,AKT1,PIK3R1,RASA1,EGFR,BRAF,PTEN,HRAS,RPS6KA3,HDAC2,NF1,NRAS	rea
GO:0043525	positive regulation of neuron apoptotic process	1.95E-07	1.95E-07	1	MAP2K4,RHOA,BAX,FBXW7,TP53,ATM,CTNNB1,NF1	BP
GO:0007050	cell cycle arrest	2.24E-07	2.24E-07	1	BAX,CDKN1B,STK11,CDKN1A,NOTCH2,APC,RB1,TP53,CDKN2A,TCF7L2,ATM,BTG2,HRAS	BP
GO:0060537	muscle tissue development	2.83E-07	2.83E-07	1	MAP2K4,RHOA,PRKAR1A,BCL9,ARID1A,SOX9,RB1,SMAD4,NOTCH1,BTG2,TGFBR2,CTNNB1,PTEN,ARID2,NF1	BP
REAC:5637812	Signaling by EGFRvIII in Cancer	2.94E-07	2.94E-07	1	PIK3CA,KRAS,PIK3R1,EGFR,HRAS,NRAS	rea
REAC:5637810	Constitutive Signaling by EGFRvIII	2.94E-07	2.94E-07	1	PIK3CA,KRAS,PIK3R1,EGFR,HRAS,NRAS	rea
GO:0010332	response to gamma radiation	3.12E-07	3.12E-07	1	BAX,GATA3,CDKN1A,MEN1,BRCA2,TP53,ATM,HRAS	BP
REAC:3769402	Deactivation of the beta-catenin transactivating complex	3.15E-07	3.15E-07	1	BCL9,SOX9,MEN1,APC,AKT1,TCF7L2,KMT2D,CTNNB1	rea
GO:0060562	epithelial tube morphogenesis	3.52E-07	3.52E-07	1	RHOA,GATA3,ARID1A,SOX9,FOXA1,KRAS,SMAD4,EPHA2,KDM6A,NOTCH1,ARHGAP35,TGFBR2,CTNNB1,PTCH1	BP
GO:0042110	T cell activation	4.32E-07	4.32E-07	1	CASP8,RHOA,BAX,GATA3,PRKAR1A,RPL22,STK11,PIK3CA,RAC1,AKT1,PIK3R1,CDKN2A,BRAF,TGFBR2,B2M,CTNNB1	BP
GO:0030098	lymphocyte differentiation	4.51E-07	4.51E-07	1	RHOA,CBFB,BAX,GATA3,RPL22,STK11,NOTCH2,PIK3R1,CDKN2A,ATM,BRAF,TGFBR2,B2M,CTNNB1	BP
GO:0001701	in utero embryonic development	5.75E-07	5.75E-07	1	CASP8,KEAP1,SMARCB1,GATA3,ACVR1B,BRCA2,SMAD4,AKT1,EGFR,KDM6A,NOTCH1,TGFBR2,CTNNB1,PTCH1	BP
GO:0071902	positive regulation of protein serine/threonine kinase activity	6.23E-07	6.23E-07	1	MAP2K4,RHOA,MAP2K7,MAP3K1,AXIN1,CDKN1B,STK11,AJUBA,KRAS,AKT1,EGFR,BRAF,HRAS,DAXX	BP
REAC:2424491	DAP12 signaling	6.30E-07	6.30E-07	1	PRKAR1A,CDKN1B,PIK3CA,CDKN1A,KRAS,RAC1,TP53,AKT1,PIK3R1,RASA1,EGFR,BRAF,B2M,PTEN,HRAS,NF1,NRAS	rea
GO:0007265	Ras protein signal transduction	7.29E-07	7.29E-07	1	RHOA,CDKN1A,KRAS,RRAS2,NOTCH2,RAC1,RB1,TP53,RASA1,CDKN2A,ARHGAP35,HRAS,NF1,NRAS	BP
GO:1901988	negative regulation of cell cycle phase transition	7.55E-07	7.55E-07	1	BAX,CDKN1B,CDKN1A,SMARCA4,MEN1,APC,RB1,TP53,ATM,BTG2,BRD7,PTEN	BP
GO:0001666	response to hypoxia	9.20E-07	9.20E-07	1	CREBBP,RHOA,CDKN1B,NFE2L2,AJUBA,VHL,TP53,SMAD4,AKT1,NOTCH1,ATM,TGFBR2,PTEN,NF1	BP
GO:0001654	eye development	9.56E-07	9.56E-07	1	BAX,AXIN1,GATA3,CDKN1B,ARID1A,SOX9,SMARCA4,EPHA2,EGFR,ARHGAP35,TGFBR2,CTNNB1,HDAC2,NF1	BP
REAC:4839726	Chromatin organization	9.72E-07	9.72E-07	1	CREBBP,ARID1B,KMT2C,SMARCB1,KAT8,ARID1A,KANSL1,KDM5C,SMARCA4,KDM6A,PBRM1,KMT2D,TBL1XR1,ARID2,HDAC2	rea
REAC:3247509	Chromatin modifying enzymes	9.72E-07	9.72E-07	1	CREBBP,ARID1B,KMT2C,SMARCB1,KAT8,ARID1A,KANSL1,KDM5C,SMARCA4,KDM6A,PBRM1,KMT2D,TBL1XR1,ARID2,HDAC2	rea
GO:1902532	negative regulation of intracellular signal transduction	1.04E-06	1.04E-06	1	CASP8,RHOA,NFE2L2,STK11,AJUBA,MEN1,VHL,SMAD4,AKT1,EPHA2,RASA1,ATM,ARHGAP35,PTEN,NF1,DDX3X	BP
REAC:2172127	DAP12 interactions	1.04E-06	1.04E-06	1	PRKAR1A,CDKN1B,PIK3CA,CDKN1A,KRAS,RAC1,TP53,AKT1,PIK3R1,RASA1,EGFR,BRAF,B2M,PTEN,HRAS,NF1,NRAS	rea
REAC:3700989	Transcriptional Regulation by TP53	1.04E-06	1.04E-06	1	CREBBP,BAX,YWHAE,CDKN1B,STK11,CDKN1A,TP53,AKT1,TAF1,CDKN2A,ATM,BTG2,BRD7,CDK12,PTEN,HDAC2,DAXX	rea
GO:0036293	response to decreased oxygen levels	1.25E-06	1.25E-06	1	CREBBP,RHOA,CDKN1B,NFE2L2,AJUBA,VHL,TP53,SMAD4,AKT1,NOTCH1,ATM,TGFBR2,PTEN,NF1	BP
REAC:1227986	Signaling by ERBB2	1.36E-06	1.36E-06	1	RHOA,PIK3CA,KRAS,AKT1,PIK3R1,EGFR,HRAS,NRAS	rea
GO:0042493	response to drug	1.37E-06	1.37E-06	1	CDH1,RHOA,GATA3,CDKN1B,NFE2L2,CDKN1A,TP53,EGFR,BRAF,TGFBR2,B2M,CTNNB1,PTEN,PTCH1,HDAC2	BP
GO:0045926	negative regulation of growth	1.39E-06	1.39E-06	1	CDKN1B,STK11,CDKN1A,SMARCA4,ACVR1B,TP53,SMAD4,CDKN2A,TGFBR2,PTEN,PTCH1,DDX3X	BP
REAC:1643713	Signaling by EGFR in Cancer	1.56E-06	1.56E-06	1	PIK3CA,KRAS,PIK3R1,EGFR,HRAS,NRAS	rea
REAC:5637815	Signaling by Ligand-Responsive EGFR Variants in Cancer	1.56E-06	1.56E-06	1	PIK3CA,KRAS,PIK3R1,EGFR,HRAS,NRAS	rea
REAC:1236382	Constitutive Signaling by Ligand-Responsive EGFR Cancer Variants	1.56E-06	1.56E-06	1	PIK3CA,KRAS,PIK3R1,EGFR,HRAS,NRAS	rea
GO:0043010	camera-type eye development	1.66E-06	1.66E-06	1	BAX,GATA3,CDKN1B,ARID1A,SOX9,SMARCA4,EPHA2,EGFR,ARHGAP35,TGFBR2,CTNNB1,HDAC2,NF1	BP
GO:0014706	striated muscle tissue development	1.67E-06	1.67E-06	1	MAP2K4,RHOA,PRKAR1A,BCL9,ARID1A,RB1,SMAD4,NOTCH1,BTG2,TGFBR2,CTNNB1,PTEN,ARID2,NF1	BP
GO:0060767	epithelial cell proliferation involved in prostate gland development	1.83E-06	1.83E-06	1	CDKN1B,STK11,SOX9,NOTCH1,CTNNB1	BP
REAC:8853334	Signaling by FGFR3 fusions in cancer	2.05E-06	2.05E-06	1	PIK3CA,KRAS,PIK3R1,HRAS,NRAS	rea
GO:1901215	negative regulation of neuron death	2.07E-06	2.07E-06	1	MAP2K4,RHOA,BAX,PIK3CA,KRAS,AKT1,RASA1,BRAF,BTG2,CTNNB1,HRAS	BP
GO:0045736	negative regulation of cyclin-dependent protein serine/threonine kinase activity	2.18E-06	2.18E-06	1	CDKN1B,CDKN1A,MEN1,APC,CDKN2A,PTEN	BP
REAC:187037	NGF signalling via TRKA from the plasma membrane	2.21E-06	2.21E-06	1	RHOA,PRKAR1A,CDKN1B,PIK3CA,CDKN1A,KRAS,TP53,AKT1,PIK3R1,RASA1,EGFR,BRAF,PTEN,HRAS,RPS6KA3,NF1,NRAS	rea
GO:1904837	beta-catenin-TCF complex assembly	2.45E-06	2.45E-06	1	CREBBP,BCL9,SMARCA4,MEN1,TCF7L2,KMT2D,CTNNB1	BP
GO:0045165	cell fate commitment	2.59E-06	2.59E-06	1	RHOA,AXIN1,GATA3,SOX9,FOXA1,NOTCH2,SMAD4,NOTCH1,TCF7L2,BRAF,CTNNB1,PTCH1	BP
GO:1904030	negative regulation of cyclin-dependent protein kinase activity	2.86E-06	2.86E-06	1	CDKN1B,CDKN1A,MEN1,APC,CDKN2A,PTEN	BP
REAC:2454202	Fc epsilon receptor (FCERI) signaling	2.98E-06	2.98E-06	1	MAP2K4,MAP2K7,MAP3K1,CDKN1B,PIK3CA,CDKN1A,KRAS,RAC1,TP53,AKT1,PIK3R1,RASA1,EGFR,BRAF,PTEN,HRAS,NF1,NRAS	rea
GO:0030900	forebrain development	3.28E-06	3.28E-06	1	CDH1,RHOA,BAX,AXIN1,YWHAE,ARID1A,KRAS,EGFR,NOTCH1,BTG2,ARHGAP35,CTNNB1,PTEN,NF1	BP
GO:0030850	prostate gland development	3.39E-06	3.39E-06	1	CDKN1B,STK11,SOX9,FOXA1,NOTCH1,CTNNB1,PTEN	BP
GO:0060249	anatomical structure homeostasis	3.64E-06	3.64E-06	1	MAP2K7,BAX,STK11,SOX9,KRAS,RAC1,BRCA2,RB1,EGFR,ATM,ALB,B2M,CTNNB1,NF1	BP
REAC:5655291	Signaling by FGFR4 in disease	3.73E-06	3.73E-06	1	PIK3CA,KRAS,PIK3R1,HRAS,NRAS	rea
GO:0002768	immune response-regulating cell surface receptor signaling pathway	3.89E-06	3.89E-06	1	CREBBP,MAP2K4,MAP2K7,BAX,MAP3K1,GATA3,STK11,PIK3CA,KRAS,RAC1,PIK3R1,BRAF,PTEN,HRAS,NRAS	BP
GO:0001558	regulation of cell growth	4.45E-06	4.45E-06	1	RHOA,CDKN1B,STK11,CDKN1A,SMARCA4,ACVR1B,RB1,TP53,SMAD4,AKT1,EGFR,CDKN2A,RPS6KA3,DDX3X	BP
GO:0048545	response to steroid hormone	4.60E-06	4.60E-06	1	RHOA,ARID1A,CDKN1A,SMARCA4,FOXA1,KRAS,RB1,EGFR,TAF1,NOTCH1,TGFBR2,KMT2D,CTNNB1,DAXX	BP
GO:0001894	tissue homeostasis	4.67E-06	4.67E-06	1	BAX,STK11,SOX9,KRAS,RAC1,RB1,EGFR,ALB,B2M,CTNNB1,NF1	BP
GO:1903829	positive regulation of cellular protein localization	4.92E-06	4.92E-06	1	CDH1,CASP8,RHOA,YWHAE,FBXW7,STK11,APC,TP53,SMAD4,AKT1,EPHA2,PIK3R1,EGFR,TCF7L2	BP
GO:0018394	peptidyl-lysine acetylation	5.24E-06	5.24E-06	1	CREBBP,SMARCB1,KAT8,GATA3,KANSL1,BRCA2,SMAD4,TAF1,BRD7,HDAC2	BP
GO:0010717	regulation of epithelial to mesenchymal transition	5.53E-06	5.53E-06	1	FOXA1,SMAD4,NOTCH1,TCF7L2,TGFBR2,CTNNB1,PTEN,HDAC2	BP
GO:0072331	signal transduction by p53 class mediator	5.54E-06	5.54E-06	1	BAX,CDKN1B,STK11,CDKN1A,BRCA2,TP53,AKT1,TAF1,ATM,BTG2,BRD7,HDAC2	BP
GO:0001667	ameboidal-type cell migration	6.08E-06	6.08E-06	1	RHOA,GATA3,NFE2L2,PIK3CA,SOX9,ACVR1B,AKT1,EPHA2,NOTCH1,BRAF,TGFBR2,PTEN,NF1	BP
GO:0009612	response to mechanical stimulus	6.34E-06	6.34E-06	1	CASP8,MAP2K4,RHOA,MAP3K1,SOX9,RAC1,AKT1,EGFR,BTG2,TGFBR2,PTCH1	BP
GO:1901991	negative regulation of mitotic cell cycle phase transition	6.66E-06	6.66E-06	1	BAX,CDKN1B,CDKN1A,SMARCA4,APC,RB1,TP53,ATM,BTG2,BRD7,PTEN	BP
GO:0000079	regulation of cyclin-dependent protein serine/threonine kinase activity	7.50E-06	7.50E-06	1	CDKN1B,CDKN1A,MEN1,APC,AKT1,EGFR,CDKN2A,PTEN	BP
GO:0071478	cellular response to radiation	9.03E-06	9.03E-06	1	CREBBP,BAX,GATA3,STK11,CDKN1A,TP53,PIK3R1,TAF1,ATM,HRAS	BP
GO:0048871	multicellular organismal homeostasis	9.06E-06	9.06E-06	1	BAX,PRKAR1A,STK11,PIK3CA,SOX9,KRAS,RAC1,RB1,EGFR,ALB,B2M,CTNNB1,NF1	BP
GO:0022612	gland morphogenesis	9.40E-06	9.40E-06	1	BAX,FBXW7,SOX9,FOXA1,EPHA2,EGFR,NOTCH1,TGFBR2,PTCH1	BP
GO:0010812	negative regulation of cell-substrate adhesion	9.53E-06	9.53E-06	1	MEN1,PIK3R1,RASA1,CDKN2A,NOTCH1,PTEN,NF1	BP
GO:0030099	myeloid cell differentiation	9.73E-06	9.73E-06	1	CASP8,CBFB,KAT8,GATA3,ACVR2A,ACVR1B,RB1,EPHA2,PIK3R1,TGFBR2,B2M,CTNNB1,NF1	BP
GO:1904029	regulation of cyclin-dependent protein kinase activity	1.01E-05	1.01E-05	1	CDKN1B,CDKN1A,MEN1,APC,AKT1,EGFR,CDKN2A,PTEN	BP
GO:0030335	positive regulation of cell migration	1.06E-05	1.06E-05	1	RHOA,GATA3,NFE2L2,SOX9,RRAS2,APC,ACVR1B,RAC1,AKT1,PIK3R1,EGFR,NOTCH1,TGFBR2,HRAS	BP
GO:0071496	cellular response to external stimulus	1.08E-05	1.08E-05	1	CASP8,MAP2K4,MAP3K1,NFE2L2,CDKN1A,SOX9,RAC1,TP53,AKT1,EGFR,ARHGAP35,ALB	BP
GO:0033500	carbohydrate homeostasis	1.31E-05	1.31E-05	1	SMARCB1,STK11,SPOP,PIK3CA,SMARCA4,FOXA1,MEN1,AKT1,PIK3R1,TCF7L2,PTCH1	BP
GO:0042593	glucose homeostasis	1.31E-05	1.31E-05	1	SMARCB1,STK11,SPOP,PIK3CA,SMARCA4,FOXA1,MEN1,AKT1,PIK3R1,TCF7L2,PTCH1	BP
GO:0001942	hair follicle development	1.33E-05	1.33E-05	1	SOX9,ACVR1B,SMAD4,EGFR,NOTCH1,CTNNB1,HDAC2,NF1	BP
GO:0007173	epidermal growth factor receptor signaling pathway	1.35E-05	1.35E-05	1	FBXW7,PIK3CA,SOX9,KRAS,AKT1,PIK3R1,EGFR,HRAS,NRAS	BP
GO:0045787	positive regulation of cell cycle	1.48E-05	1.48E-05	1	RHOA,BAX,CDKN1B,CDKN1A,FOXA1,BRCA2,RB1,TP53,AKT1,EGFR,ATM,BTG2,DDX3X	BP
GO:0051348	negative regulation of transferase activity	1.58E-05	1.58E-05	1	PRKAR1A,CDKN1B,RPL5,CDKN1A,AJUBA,MEN1,APC,RB1,TP53,AKT1,CDKN2A,PTEN,NF1	BP
GO:0048568	embryonic organ development	1.58E-05	1.58E-05	1	CASP8,AXIN1,GATA3,ARID1A,SOX9,AKT1,EPHA2,EGFR,KDM6A,NOTCH1,TGFBR2,CTNNB1,PTCH1,ARID2	BP
GO:0022404	molting cycle process	1.60E-05	1.60E-05	1	SOX9,ACVR1B,SMAD4,EGFR,NOTCH1,CTNNB1,HDAC2,NF1	BP
GO:0022405	hair cycle process	1.60E-05	1.60E-05	1	SOX9,ACVR1B,SMAD4,EGFR,NOTCH1,CTNNB1,HDAC2,NF1	BP
REAC:1433557	Signaling by SCF-KIT	1.62E-05	1.62E-05	1	CDKN1B,PIK3CA,CDKN1A,KRAS,RAC1,TP53,AKT1,PIK3R1,RASA1,EGFR,BRAF,PTEN,HRAS,NF1,NRAS	rea
GO:2000147	positive regulation of cell motility	1.68E-05	1.68E-05	1	RHOA,GATA3,NFE2L2,SOX9,RRAS2,APC,ACVR1B,RAC1,AKT1,PIK3R1,EGFR,NOTCH1,TGFBR2,HRAS	BP
GO:0001837	epithelial to mesenchymal transition	1.77E-05	1.77E-05	1	SOX9,FOXA1,SMAD4,NOTCH1,TCF7L2,TGFBR2,CTNNB1,PTEN,HDAC2	BP
GO:0060070	canonical Wnt signaling pathway	1.80E-05	1.80E-05	1	AXIN1,GATA3,BCL9,STK11,SOX9,APC,KDM6A,NOTCH1,TCF7L2,CTNNB1,PTEN,TBL1XR1	BP
REAC:5654696	Downstream signaling of activated FGFR2	1.82E-05	1.82E-05	1	PRKAR1A,CDKN1B,PIK3CA,CDKN1A,KRAS,TP53,AKT1,PIK3R1,RASA1,EGFR,BRAF,PTEN,HRAS,NF1,NRAS	rea
REAC:5654708	Downstream signaling of activated FGFR3	1.82E-05	1.82E-05	1	PRKAR1A,CDKN1B,PIK3CA,CDKN1A,KRAS,TP53,AKT1,PIK3R1,RASA1,EGFR,BRAF,PTEN,HRAS,NF1,NRAS	rea
REAC:5654716	Downstream signaling of activated FGFR4	1.82E-05	1.82E-05	1	PRKAR1A,CDKN1B,PIK3CA,CDKN1A,KRAS,TP53,AKT1,PIK3R1,RASA1,EGFR,BRAF,PTEN,HRAS,NF1,NRAS	rea
GO:0042326	negative regulation of phosphorylation	1.94E-05	1.94E-05	1	RHOA,BAX,PRKAR1A,CDKN1B,CDKN1A,AJUBA,MEN1,APC,RB1,SMAD4,AKT1,CDKN2A,PTEN,NF1	BP
GO:0007409	axonogenesis	2.00E-05	2.00E-05	1	RHOA,GATA3,STK11,PIK3CA,USP9X,KRAS,SMAD4,PIK3R1,NOTCH1,BRAF,ARHGAP35,PTEN,HRAS,NRAS	BP
REAC:5654687	Downstream signaling of activated FGFR1	2.04E-05	2.04E-05	1	PRKAR1A,CDKN1B,PIK3CA,CDKN1A,KRAS,TP53,AKT1,PIK3R1,RASA1,EGFR,BRAF,PTEN,HRAS,NF1,NRAS	rea
REAC:5654743	Signaling by FGFR4	2.04E-05	2.04E-05	1	PRKAR1A,CDKN1B,PIK3CA,CDKN1A,KRAS,TP53,AKT1,PIK3R1,RASA1,EGFR,BRAF,PTEN,HRAS,NF1,NRAS	rea
GO:0033002	muscle cell proliferation	2.09E-05	2.09E-05	1	PRKAR1A,CDKN1B,AKT1,EGFR,NOTCH1,TCF7L2,TGFBR2,CTNNB1,PTEN,ARID2	BP
REAC:5654741	Signaling by FGFR3	2.12E-05	2.12E-05	1	PRKAR1A,CDKN1B,PIK3CA,CDKN1A,KRAS,TP53,AKT1,PIK3R1,RASA1,EGFR,BRAF,PTEN,HRAS,NF1,NRAS	rea
GO:0006473	protein acetylation	2.20E-05	2.20E-05	1	CREBBP,SMARCB1,KAT8,GATA3,KANSL1,BRCA2,SMAD4,TAF1,BRD7,HDAC2	BP
GO:0030518	intracellular steroid hormone receptor signaling pathway	2.31E-05	2.31E-05	1	RHOA,ARID1A,SMARCA4,FOXA1,RB1,TAF1,KMT2D,CTNNB1,DAXX	BP
GO:0010001	glial cell differentiation	2.32E-05	2.32E-05	1	RHOA,SOX9,KRAS,AKT1,EGFR,NOTCH1,CTNNB1,PTEN,HDAC2,NF1	BP
GO:0051272	positive regulation of cellular component movement	2.38E-05	2.38E-05	1	RHOA,GATA3,NFE2L2,SOX9,RRAS2,APC,ACVR1B,RAC1,AKT1,PIK3R1,EGFR,NOTCH1,TGFBR2,HRAS	BP
GO:0010632	regulation of epithelial cell migration	2.45E-05	2.45E-05	1	RHOA,GATA3,NFE2L2,SOX9,AKT1,EPHA2,NOTCH1,TGFBR2,PTEN,NF1	BP
REAC:5654736	Signaling by FGFR1	2.47E-05	2.47E-05	1	PRKAR1A,CDKN1B,PIK3CA,CDKN1A,KRAS,TP53,AKT1,PIK3R1,RASA1,EGFR,BRAF,PTEN,HRAS,NF1,NRAS	rea
GO:0003179	heart valve morphogenesis	2.53E-05	2.53E-05	1	GATA3,SOX9,NOTCH2,SMAD4,NOTCH1,TGFBR2	BP
GO:0010631	epithelial cell migration	2.57E-05	2.57E-05	1	RHOA,GATA3,NFE2L2,PIK3CA,SOX9,AKT1,EPHA2,NOTCH1,TGFBR2,PTEN,NF1	BP
GO:0045862	positive regulation of proteolysis	2.86E-05	2.86E-05	1	CASP8,RHOA,KEAP1,BAX,AXIN1,FBXW7,NFE2L2,AKT1,TAF1,CDKN2A,PTEN,HDAC2,DDX3X	BP
REAC:186763	Downstream signal transduction	2.87E-05	2.87E-05	1	PRKAR1A,CDKN1B,PIK3CA,CDKN1A,KRAS,TP53,AKT1,PIK3R1,RASA1,EGFR,BRAF,PTEN,HRAS,NF1,NRAS	rea
GO:0090132	epithelium migration	2.92E-05	2.92E-05	1	RHOA,GATA3,NFE2L2,PIK3CA,SOX9,AKT1,EPHA2,NOTCH1,TGFBR2,PTEN,NF1	BP
GO:0007569	cell aging	2.93E-05	2.93E-05	1	CDKN1A,KRAS,BRCA2,TP53,CDKN2A,ATM,PTEN,HRAS	BP
GO:0001503	ossification	3.04E-05	3.04E-05	1	RHOA,CBFB,ACVR2A,SOX9,RRAS2,MEN1,AKT1,EPHA2,EGFR,NOTCH1,CTNNB1,PTCH1,NF1	BP
GO:0098773	skin epidermis development	3.18E-05	3.18E-05	1	SOX9,ACVR1B,SMAD4,EGFR,NOTCH1,CTNNB1,HDAC2,NF1	BP
GO:0030879	mammary gland development	3.19E-05	3.19E-05	1	BAX,GATA3,SOX9,BRCA2,AKT1,EPHA2,ARHGAP35,TGFBR2,PTCH1	BP
GO:0043524	negative regulation of neuron apoptotic process	3.19E-05	3.19E-05	1	MAP2K4,RHOA,BAX,PIK3CA,KRAS,RASA1,BRAF,BTG2,HRAS	BP
GO:0090130	tissue migration	3.77E-05	3.77E-05	1	RHOA,GATA3,NFE2L2,PIK3CA,SOX9,AKT1,EPHA2,NOTCH1,TGFBR2,PTEN,NF1	BP
GO:0031589	cell-substrate adhesion	3.78E-05	3.78E-05	1	RHOA,AJUBA,MEN1,RAC1,PIK3R1,RASA1,CDKN2A,NOTCH1,BRAF,CTNNB1,PTEN,NF1	BP
GO:0090150	establishment of protein localization to membrane	3.79E-05	3.79E-05	1	CDH1,CASP8,BAX,YWHAE,RPL22,RPL5,TP53,AKT1,EPHA2,PIK3R1,EGFR,BRAF,PTCH1	BP
GO:0040017	positive regulation of locomotion	3.96E-05	3.96E-05	1	RHOA,GATA3,NFE2L2,SOX9,RRAS2,APC,ACVR1B,RAC1,AKT1,PIK3R1,EGFR,NOTCH1,TGFBR2,HRAS	BP
GO:2001233	regulation of apoptotic signaling pathway	4.04E-05	4.04E-05	1	CASP8,BAX,YWHAE,FBXW7,NFE2L2,SPOP,TP53,AKT1,TCF7L2,CTNNB1,PTEN,NF1,DDX3X	BP
REAC:177929	Signaling by EGFR	4.43E-05	4.43E-05	1	PRKAR1A,CDKN1B,PIK3CA,CDKN1A,KRAS,TP53,AKT1,PIK3R1,RASA1,EGFR,BRAF,PTEN,HRAS,NF1,NRAS	rea
GO:0001655	urogenital system development	4.51E-05	4.51E-05	1	BAX,GATA3,CDKN1B,STK11,SOX9,FOXA1,SMAD4,NOTCH1,CTNNB1,PTEN,PTCH1,NF1	BP
GO:0042692	muscle cell differentiation	4.71E-05	4.71E-05	1	MAP2K4,AXIN1,PRKAR1A,BCL9,ARID1A,SOX9,KRAS,RB1,SMAD4,AKT1,NOTCH1,TCF7L2,CTNNB1	BP
GO:0042176	regulation of protein catabolic process	4.71E-05	4.71E-05	1	KEAP1,AXIN1,FBXW7,CDKN1B,NFE2L2,RPL5,SOX9,APC,AKT1,EGFR,TAF1,CDKN2A,PTEN	BP
GO:0003170	heart valve development	5.01E-05	5.01E-05	1	GATA3,SOX9,NOTCH2,SMAD4,NOTCH1,TGFBR2	BP
GO:0038128	ERBB2 signaling pathway	5.01E-05	5.01E-05	1	PIK3CA,KRAS,PIK3R1,EGFR,HRAS,NRAS	BP
GO:0030521	androgen receptor signaling pathway	5.11E-05	5.11E-05	1	RHOA,ARID1A,SMARCA4,RB1,TAF1,CTNNB1,DAXX	BP
GO:0016573	histone acetylation	5.21E-05	5.21E-05	1	CREBBP,SMARCB1,KAT8,GATA3,KANSL1,BRCA2,SMAD4,TAF1,BRD7	BP
GO:0033673	negative regulation of kinase activity	5.44E-05	5.44E-05	1	PRKAR1A,CDKN1B,CDKN1A,AJUBA,MEN1,APC,RB1,AKT1,CDKN2A,PTEN,NF1	BP
GO:0061564	axon development	5.48E-05	5.48E-05	1	RHOA,GATA3,STK11,PIK3CA,USP9X,KRAS,SMAD4,PIK3R1,NOTCH1,BRAF,ARHGAP35,PTEN,HRAS,NRAS	BP
GO:0038127	ERBB signaling pathway	5.52E-05	5.52E-05	1	FBXW7,PIK3CA,SOX9,KRAS,AKT1,PIK3R1,EGFR,HRAS,NRAS	BP
GO:0048754	branching morphogenesis of an epithelial tube	5.52E-05	5.52E-05	1	SOX9,FOXA1,KRAS,SMAD4,EPHA2,NOTCH1,TGFBR2,CTNNB1,PTCH1	BP
GO:0097305	response to alcohol	5.71E-05	5.71E-05	1	CDH1,CASP8,RHOA,GATA3,AKT1,TGFBR2,CTNNB1,PTEN,PTCH1,HDAC2	BP
GO:0010212	response to ionizing radiation	5.86E-05	5.86E-05	1	BAX,GATA3,STK11,CDKN1A,MEN1,BRCA2,TP53,ATM,HRAS	BP
REAC:5654738	Signaling by FGFR2	5.87E-05	5.87E-05	1	PRKAR1A,CDKN1B,PIK3CA,CDKN1A,KRAS,TP53,AKT1,PIK3R1,RASA1,EGFR,BRAF,PTEN,HRAS,NF1,NRAS	rea
GO:0044089	positive regulation of cellular component biogenesis	5.94E-05	5.94E-05	1	RHOA,BAX,CDKN1B,SOX9,AJUBA,APC,RAC1,TP53,TAF1,ATM,BRAF,ARHGAP35,CTNNB1,HRAS	BP
GO:0001649	osteoblast differentiation	5.99E-05	5.99E-05	1	CBFB,ACVR2A,RRAS2,MEN1,AKT1,EPHA2,NOTCH1,CTNNB1,PTCH1,NF1	BP
GO:0043405	regulation of MAP kinase activity	6.15E-05	6.15E-05	1	MAP2K4,MAP2K7,MAP3K1,AXIN1,AJUBA,KRAS,EGFR,BRAF,CDK12,HRAS,NF1,DAXX	BP
GO:0022407	regulation of cell-cell adhesion	6.36E-05	6.36E-05	1	CDH1,RHOA,GATA3,PRKAR1A,PIK3CA,FOXA1,RAC1,AKT1,PIK3R1,CDKN2A,BRAF,TGFBR2,CTNNB1	BP
GO:0018393	internal peptidyl-lysine acetylation	6.58E-05	6.58E-05	1	CREBBP,SMARCB1,KAT8,GATA3,KANSL1,BRCA2,SMAD4,TAF1,BRD7	BP
REAC:210993	Tie2 Signaling	6.62E-05	6.62E-05	1	PIK3CA,KRAS,PIK3R1,HRAS,NRAS	rea
REAC:186797	Signaling by PDGF	6.73E-05	6.73E-05	1	PRKAR1A,CDKN1B,PIK3CA,CDKN1A,KRAS,TP53,AKT1,PIK3R1,RASA1,EGFR,BRAF,PTEN,HRAS,NF1,NRAS	rea
REAC:190236	Signaling by FGFR	7.21E-05	7.21E-05	1	PRKAR1A,CDKN1B,PIK3CA,CDKN1A,KRAS,TP53,AKT1,PIK3R1,RASA1,EGFR,BRAF,PTEN,HRAS,NF1,NRAS	rea
GO:0034644	cellular response to UV	7.70E-05	7.70E-05	1	CREBBP,BAX,STK11,CDKN1A,TP53,PIK3R1,TAF1	BP
GO:0007093	mitotic cell cycle checkpoint	7.80E-05	7.80E-05	1	BAX,CDKN1B,CDKN1A,APC,RB1,TP53,ATM,BTG2,HRAS	BP
GO:2001252	positive regulation of chromosome organization	7.80E-05	7.80E-05	1	MAP2K7,SMARCB1,GATA3,RB1,TP53,SMAD4,ATM,BRD7,CTNNB1	BP
GO:0048015	phosphatidylinositol-mediated signaling	7.92E-05	7.92E-05	1	RHOA,GATA3,PIK3CA,SOX9,TP53,AKT1,PIK3R1,EGFR,PTEN,NF1	BP
GO:0010718	positive regulation of epithelial to mesenchymal transition	7.98E-05	7.98E-05	1	SMAD4,NOTCH1,TCF7L2,TGFBR2,CTNNB1,HDAC2	BP
GO:0034968	histone lysine methylation	8.00E-05	8.00E-05	1	KMT2C,SMARCB1,GATA3,MEN1,SMAD4,KDM6A,KMT2D,CTNNB1	BP
GO:0042303	molting cycle	8.59E-05	8.59E-05	1	SOX9,ACVR1B,SMAD4,EGFR,NOTCH1,CTNNB1,HDAC2,NF1	BP
GO:0042633	hair cycle	8.59E-05	8.59E-05	1	SOX9,ACVR1B,SMAD4,EGFR,NOTCH1,CTNNB1,HDAC2,NF1	BP
GO:0006475	internal protein amino acid acetylation	8.73E-05	8.73E-05	1	CREBBP,SMARCB1,KAT8,GATA3,KANSL1,BRCA2,SMAD4,TAF1,BRD7	BP
GO:0048017	inositol lipid-mediated signaling	9.07E-05	9.07E-05	1	RHOA,GATA3,PIK3CA,SOX9,TP53,AKT1,PIK3R1,EGFR,PTEN,NF1	BP
REAC:201681	TCF dependent signaling in response to WNT	9.13E-05	9.13E-05	1	CREBBP,AXIN1,RNF43,BCL9,SOX9,SMARCA4,MEN1,APC,AKT1,TCF7L2,KMT2D,CTNNB1	rea
REAC:195721	Signaling by Wnt	9.59E-05	9.59E-05	1	CREBBP,RHOA,AXIN1,RNF43,BCL9,SOX9,SMARCA4,MEN1,APC,RAC1,AKT1,TCF7L2,KMT2D,CTNNB1	rea
GO:0043543	protein acylation	9.92E-05	9.92E-05	1	CREBBP,SMARCB1,KAT8,GATA3,KANSL1,BRCA2,SMAD4,TAF1,BRD7,HDAC2	BP
GO:0043491	protein kinase B signaling	1.09E-04	1.09E-04	1	GATA3,STK11,PIK3CA,SOX9,AKT1,EPHA2,EGFR,TCF7L2,PTEN	BP
GO:0009896	positive regulation of catabolic process	1.10E-04	1.10E-04	1	KEAP1,BAX,AXIN1,FBXW7,CDKN1B,NFE2L2,STK11,SOX9,APC,AKT1,TAF1,BTG2,PTEN	BP
GO:0009408	response to heat	1.15E-04	1.15E-04	1	CREBBP,MAP2K7,YWHAE,CDKN1A,AKT1,ATM,HDAC2,NF1,DAXX	BP
GO:0030308	negative regulation of cell growth	1.21E-04	1.21E-04	1	CDKN1B,STK11,CDKN1A,SMARCA4,ACVR1B,TP53,SMAD4,CDKN2A,DDX3X	BP
GO:0030522	intracellular receptor signaling pathway	1.21E-04	1.21E-04	1	CASP8,RHOA,ARID1A,SMARCA4,FOXA1,NOTCH2,RB1,TAF1,KMT2D,CTNNB1,DAXX	BP
GO:0071260	cellular response to mechanical stimulus	1.24E-04	1.24E-04	1	CASP8,MAP2K4,MAP3K1,SOX9,RAC1,AKT1,EGFR	BP
REAC:1236394	Signaling by ERBB4	1.28E-04	1.28E-04	1	CDKN1B,PIK3CA,CDKN1A,KRAS,TP53,AKT1,PIK3R1,RASA1,EGFR,BRAF,PTEN,HRAS,NF1,NRAS	rea
GO:1900180	regulation of protein localization to nucleus	1.29E-04	1.29E-04	1	CDH1,RHOA,KEAP1,STK11,CDKN1A,SMAD4,AKT1,PIK3R1,EGFR,NF1	BP
GO:0043542	endothelial cell migration	1.34E-04	1.34E-04	1	RHOA,GATA3,NFE2L2,PIK3CA,AKT1,EPHA2,NOTCH1,PTEN,NF1	BP
GO:0009743	response to carbohydrate	1.35E-04	1.35E-04	1	MAP2K4,RHOA,SMARCB1,CDKN1B,PIK3CA,SMARCA4,MEN1,TCF7L2,TGFBR2,PTEN	BP
REAC:2179392	EGFR Transactivation by Gastrin	1.36E-04	1.36E-04	1	KRAS,EGFR,HRAS,NRAS	rea
GO:0097191	extrinsic apoptotic signaling pathway	1.41E-04	1.41E-04	1	CASP8,BAX,ACVR1B,AKT1,PIK3R1,TCF7L2,PTEN,NF1,DAXX,DDX3X	BP
REAC:1168372	Downstream signaling events of B Cell Receptor (BCR)	1.50E-04	1.50E-04	1	CDKN1B,PIK3CA,CDKN1A,KRAS,TP53,AKT1,PIK3R1,EGFR,PTEN,HRAS,NRAS	rea
GO:0000075	cell cycle checkpoint	1.60E-04	1.60E-04	1	BAX,CDKN1B,CDKN1A,APC,RB1,TP53,AKT1,ATM,BTG2,HRAS	BP
GO:0009266	response to temperature stimulus	1.60E-04	1.60E-04	1	CREBBP,CASP8,MAP2K7,YWHAE,CDKN1A,AKT1,ATM,HDAC2,NF1,DAXX	BP
GO:0018022	peptidyl-lysine methylation	1.81E-04	1.81E-04	1	KMT2C,SMARCB1,GATA3,MEN1,SMAD4,KDM6A,KMT2D,CTNNB1	BP
GO:0060768	regulation of epithelial cell proliferation involved in prostate gland development	1.93E-04	1.93E-04	1	CDKN1B,STK11,NOTCH1,CTNNB1	BP
REAC:5655332	Signaling by FGFR3 in disease	1.98E-04	1.98E-04	1	PIK3CA,KRAS,PIK3R1,HRAS,NRAS	rea
REAC:8853338	Signaling by FGFR3 point mutants in cancer	1.98E-04	1.98E-04	1	PIK3CA,KRAS,PIK3R1,HRAS,NRAS	rea
GO:0034504	protein localization to nucleus	2.06E-04	2.06E-04	1	CDH1,RHOA,KEAP1,STK11,CDKN1A,SOX9,SMAD4,AKT1,PIK3R1,EGFR,CTNNB1,NF1	BP
GO:0031058	positive regulation of histone modification	2.11E-04	2.11E-04	1	SMARCB1,GATA3,TP53,SMAD4,ATM,BRD7,CTNNB1	BP
GO:0007568	aging	2.14E-04	2.14E-04	1	NFE2L2,CDKN1A,KRAS,BRCA2,TP53,AKT1,CDKN2A,ATM,TGFBR2,PTEN,HRAS	BP
GO:0071901	negative regulation of protein serine/threonine kinase activity	2.19E-04	2.19E-04	1	PRKAR1A,CDKN1B,CDKN1A,MEN1,APC,CDKN2A,PTEN,NF1	BP
GO:0051169	nuclear transport	2.28E-04	2.28E-04	1	CDH1,RHOA,KEAP1,YWHAE,CDKN1A,TP53,SMAD4,AKT1,PIK3R1,EGFR,TCF7L2,CTNNB1,NF1	BP
GO:0008625	extrinsic apoptotic signaling pathway via death domain receptors	2.30E-04	2.30E-04	1	CASP8,BAX,PIK3R1,PTEN,NF1,DAXX,DDX3X	BP
GO:0038095	Fc-epsilon receptor signaling pathway	2.35E-04	2.35E-04	1	MAP2K4,MAP2K7,MAP3K1,PIK3CA,KRAS,RAC1,PIK3R1,HRAS,NRAS	BP
GO:0003007	heart morphogenesis	2.51E-04	2.51E-04	1	GATA3,SOX9,NOTCH2,SMAD4,KDM6A,NOTCH1,TGFBR2,CTNNB1,PTCH1,ARID2	BP
GO:0051249	regulation of lymphocyte activation	2.53E-04	2.53E-04	1	RHOA,GATA3,PRKAR1A,PIK3CA,CDKN1A,RAC1,AKT1,PIK3R1,CDKN2A,ATM,BRAF,TGFBR2,CTNNB1	BP
GO:0032147	activation of protein kinase activity	2.54E-04	2.54E-04	1	MAP2K4,MAP2K7,MAP3K1,AXIN1,PRKAR1A,STK11,PIK3CA,EGFR,BRAF,TGFBR2,DAXX	BP
GO:0008213	protein alkylation	2.72E-04	2.72E-04	1	KMT2C,SMARCB1,GATA3,MEN1,SMAD4,KDM6A,BTG2,KMT2D,CTNNB1	BP
GO:0006479	protein methylation	2.72E-04	2.72E-04	1	KMT2C,SMARCB1,GATA3,MEN1,SMAD4,KDM6A,BTG2,KMT2D,CTNNB1	BP
REAC:198203	PI3K/AKT activation	2.92E-04	2.92E-04	1	RHOA,CDKN1B,PIK3CA,CDKN1A,TP53,AKT1,PIK3R1,EGFR,PTEN	rea
GO:0061138	morphogenesis of a branching epithelium	2.99E-04	2.99E-04	1	SOX9,FOXA1,KRAS,SMAD4,EPHA2,NOTCH1,TGFBR2,CTNNB1,PTCH1	BP
GO:0051568	histone H3-K4 methylation	2.99E-04	2.99E-04	1	KMT2C,GATA3,SMAD4,KDM6A,KMT2D,CTNNB1	BP
GO:0050863	regulation of T cell activation	3.11E-04	3.11E-04	1	RHOA,GATA3,PRKAR1A,PIK3CA,RAC1,AKT1,PIK3R1,CDKN2A,BRAF,TGFBR2,CTNNB1	BP
GO:0006469	negative regulation of protein kinase activity	3.30E-04	3.30E-04	1	PRKAR1A,CDKN1B,CDKN1A,MEN1,APC,RB1,AKT1,CDKN2A,PTEN,NF1	BP
GO:0033157	regulation of intracellular protein transport	3.38E-04	3.38E-04	1	CDH1,RHOA,KEAP1,YWHAE,FBXW7,CDKN1A,TP53,SMAD4,PIK3R1,EGFR,TCF7L2,NF1	BP
GO:0007369	gastrulation	3.44E-04	3.44E-04	1	AXIN1,PRKAR1A,ARID1A,ACVR2A,SMAD4,EPHA2,KDM6A,TGFBR2,CTNNB1	BP
GO:0010810	regulation of cell-substrate adhesion	3.44E-04	3.44E-04	1	MEN1,RAC1,PIK3R1,RASA1,CDKN2A,NOTCH1,BRAF,PTEN,NF1	BP
GO:1905269	positive regulation of chromatin organization	3.73E-04	3.73E-04	1	SMARCB1,GATA3,TP53,SMAD4,ATM,BRD7,CTNNB1	BP
GO:0009749	response to glucose	3.96E-04	3.96E-04	1	RHOA,SMARCB1,CDKN1B,PIK3CA,SMARCA4,MEN1,TCF7L2,TGFBR2,PTEN	BP
GO:0043433	negative regulation of sequence-specific DNA binding transcription factor activity	4.00E-04	4.00E-04	1	KEAP1,SPOP,MEN1,RB1,CDKN2A,TCF7L2,PTCH1,HDAC2	BP
GO:0016571	histone methylation	4.00E-04	4.00E-04	1	KMT2C,SMARCB1,GATA3,MEN1,SMAD4,KDM6A,KMT2D,CTNNB1	BP
GO:1904019	epithelial cell apoptotic process	4.03E-04	4.03E-04	1	GATA3,NFE2L2,SPOP,RB1,TCF7L2,BRAF,TGFBR2	BP
GO:0043401	steroid hormone mediated signaling pathway	4.14E-04	4.14E-04	1	RHOA,ARID1A,SMARCA4,FOXA1,RB1,TAF1,KMT2D,CTNNB1,DAXX	BP
GO:1902105	regulation of leukocyte differentiation	4.31E-04	4.31E-04	1	CASP8,RHOA,GATA3,RB1,PIK3R1,CDKN2A,BRAF,TGFBR2,CTNNB1,NF1	BP
GO:0071383	cellular response to steroid hormone stimulus	4.31E-04	4.31E-04	1	RHOA,ARID1A,SMARCA4,FOXA1,RB1,EGFR,TAF1,KMT2D,CTNNB1,DAXX	BP
GO:2000027	regulation of organ morphogenesis	4.31E-04	4.31E-04	1	RHOA,BAX,GATA3,FBXW7,SOX9,RAC1,SMAD4,NOTCH1,TGFBR2,CTNNB1	BP
GO:0042063	gliogenesis	4.47E-04	4.47E-04	1	RHOA,SOX9,KRAS,AKT1,EGFR,NOTCH1,CTNNB1,PTEN,HDAC2,NF1	BP
GO:0048762	mesenchymal cell differentiation	4.53E-04	4.53E-04	1	SOX9,FOXA1,SMAD4,NOTCH1,TCF7L2,TGFBR2,CTNNB1,PTEN,HDAC2	BP
GO:0021700	developmental maturation	4.82E-04	4.82E-04	1	RHOA,CBFB,GATA3,CDKN1A,FOXA1,BRCA2,RB1,CTNNB1,PTEN,NF1	BP
REAC:4420097	VEGFA-VEGFR2 Pathway	4.82E-04	4.82E-04	1	RHOA,PIK3CA,KRAS,RAC1,AKT1,PIK3R1,RASA1,EGFR,BRAF,CTNNB1,HRAS,NF1,NRAS	rea
GO:0009746	response to hexose	4.96E-04	4.96E-04	1	RHOA,SMARCB1,CDKN1B,PIK3CA,SMARCA4,MEN1,TCF7L2,TGFBR2,PTEN	BP
GO:0043535	regulation of blood vessel endothelial cell migration	5.23E-04	5.23E-04	1	RHOA,NFE2L2,AKT1,EPHA2,NOTCH1,NF1	BP
GO:0001933	negative regulation of protein phosphorylation	5.28E-04	5.28E-04	1	BAX,PRKAR1A,CDKN1B,CDKN1A,MEN1,APC,RB1,SMAD4,AKT1,CDKN2A,PTEN,NF1	BP
GO:0043406	positive regulation of MAP kinase activity	5.37E-04	5.37E-04	1	MAP2K4,MAP2K7,MAP3K1,AXIN1,AJUBA,KRAS,EGFR,BRAF,HRAS,DAXX	BP
GO:0001763	morphogenesis of a branching structure	5.41E-04	5.41E-04	1	SOX9,FOXA1,KRAS,SMAD4,EPHA2,NOTCH1,TGFBR2,CTNNB1,PTCH1	BP
GO:0043410	positive regulation of MAPK cascade	5.48E-04	5.48E-04	1	MAP2K4,MAP2K7,MAP3K1,AXIN1,FBXW7,AJUBA,KRAS,EGFR,BRAF,CTNNB1,PTEN,HRAS,DAXX	BP
GO:1903037	regulation of leukocyte cell-cell adhesion	5.69E-04	5.69E-04	1	RHOA,GATA3,PRKAR1A,PIK3CA,RAC1,AKT1,PIK3R1,CDKN2A,BRAF,TGFBR2,CTNNB1	BP
GO:0001953	negative regulation of cell-matrix adhesion	6.28E-04	6.28E-04	1	PIK3R1,RASA1,CDKN2A,PTEN,NF1	BP
REAC:194138	Signaling by VEGF	6.30E-04	6.30E-04	1	RHOA,PIK3CA,KRAS,RAC1,AKT1,PIK3R1,RASA1,EGFR,BRAF,CTNNB1,HRAS,NF1,NRAS	rea
GO:0034284	response to monosaccharide	6.44E-04	6.44E-04	1	RHOA,SMARCB1,CDKN1B,PIK3CA,SMARCA4,MEN1,TCF7L2,TGFBR2,PTEN	BP
GO:0090399	replicative senescence	6.50E-04	6.50E-04	1	CDKN1A,TP53,CDKN2A,ATM	BP
GO:0045732	positive regulation of protein catabolic process	6.67E-04	6.67E-04	1	KEAP1,AXIN1,FBXW7,CDKN1B,NFE2L2,SOX9,APC,AKT1,TAF1,PTEN	BP
GO:0008630	intrinsic apoptotic signaling pathway in response to DNA damage	6.76E-04	6.76E-04	1	BAX,CDKN1A,BRCA2,TP53,EPHA2,PIK3R1,ATM	BP
CORUM:570	p300-CBP-p270-SWI/SNF complex	6.79E-04	6.79E-04	1	CREBBP,SMARCB1,ARID1A,SMARCA4	cor
GO:0032388	positive regulation of intracellular transport	7.26E-04	7.26E-04	1	CDH1,CASP8,RHOA,BAX,YWHAE,FBXW7,TP53,SMAD4,PIK3R1,EGFR,TCF7L2	BP
GO:0007160	cell-matrix adhesion	7.32E-04	7.32E-04	1	RHOA,AJUBA,RAC1,PIK3R1,RASA1,CDKN2A,CTNNB1,PTEN,NF1	BP
GO:0050821	protein stabilization	7.34E-04	7.34E-04	1	FBXW7,RPL5,CDKN1A,VHL,PIK3R1,TAF1,CDKN2A,PTEN	BP
GO:0035107	appendage morphogenesis	7.74E-04	7.74E-04	1	CREBBP,BAX,SOX9,SMAD4,NOTCH1,CTNNB1,PTCH1,HDAC2	BP
GO:0035108	limb morphogenesis	7.74E-04	7.74E-04	1	CREBBP,BAX,SOX9,SMAD4,NOTCH1,CTNNB1,PTCH1,HDAC2	BP
GO:0042733	embryonic digit morphogenesis	7.88E-04	7.88E-04	1	CREBBP,BAX,SMAD4,NOTCH1,CTNNB1,HDAC2	BP
GO:0035148	tube formation	8.16E-04	8.16E-04	1	GATA3,ARID1A,SOX9,KDM6A,NOTCH1,ARHGAP35,CTNNB1,PTCH1	BP
GO:0006977	DNA damage response, signal transduction by p53 class mediator resulting in cell cycle arrest	8.69E-04	8.69E-04	1	BAX,CDKN1B,CDKN1A,TP53,ATM,BTG2	BP
GO:2000826	regulation of heart morphogenesis	8.71E-04	8.71E-04	1	SOX9,SMAD4,NOTCH1,TGFBR2,CTNNB1	BP
GO:1902400	intracellular signal transduction involved in G1 DNA damage checkpoint	9.57E-04	9.57E-04	1	BAX,CDKN1B,CDKN1A,TP53,ATM,BTG2	BP
GO:0072431	signal transduction involved in mitotic G1 DNA damage checkpoint	9.57E-04	9.57E-04	1	BAX,CDKN1B,CDKN1A,TP53,ATM,BTG2	BP
GO:0032846	positive regulation of homeostatic process	9.79E-04	9.79E-04	1	MAP2K7,BAX,SMARCB1,ACVR2A,SMARCA4,ACVR1B,EGFR,ATM,CTNNB1	BP
GO:0010165	response to X-ray	1.02E-03	1.02E-03	1	GATA3,CDKN1A,BRCA2,TP53,ATM	BP
CORUM:3004	APC-Axin-1-beta-catenin complex	1.03E-03	1.03E-03	1	AXIN1,APC,CTNNB1	cor
CORUM:3170	Daxx-Axin-p53 complex	1.03E-03	1.03E-03	1	AXIN1,TP53,DAXX	cor
GO:0044744	protein targeting to nucleus	1.04E-03	1.04E-03	1	CDH1,RHOA,KEAP1,CDKN1A,SMAD4,AKT1,PIK3R1,EGFR,CTNNB1,NF1	BP
GO:0006606	protein import into nucleus	1.04E-03	1.04E-03	1	CDH1,RHOA,KEAP1,CDKN1A,SMAD4,AKT1,PIK3R1,EGFR,CTNNB1,NF1	BP
REAC:5626467	RHO GTPases activate IQGAPs	1.05E-03	1.05E-03	1	CDH1,MEN1,RAC1,CTNNB1	rea
GO:0018105	peptidyl-serine phosphorylation	1.08E-03	1.08E-03	1	BAX,AXIN1,STK11,PIK3CA,AKT1,TAF1,ATM,BRAF,TGFBR2,RPS6KA3	BP
GO:0002429	immune response-activating cell surface receptor signaling pathway	1.09E-03	1.09E-03	1	CREBBP,BAX,GATA3,STK11,PIK3CA,KRAS,RAC1,PIK3R1,BRAF,PTEN,HRAS,NRAS	BP
GO:0072413	signal transduction involved in mitotic cell cycle checkpoint	1.16E-03	1.16E-03	1	BAX,CDKN1B,CDKN1A,TP53,ATM,BTG2	BP
GO:1902403	signal transduction involved in mitotic DNA integrity checkpoint	1.16E-03	1.16E-03	1	BAX,CDKN1B,CDKN1A,TP53,ATM,BTG2	BP
GO:1902402	signal transduction involved in mitotic DNA damage checkpoint	1.16E-03	1.16E-03	1	BAX,CDKN1B,CDKN1A,TP53,ATM,BTG2	BP
GO:0051054	positive regulation of DNA metabolic process	1.20E-03	1.20E-03	1	MAP2K4,MAP2K7,BAX,RAC1,AKT1,EGFR,ATM,CTNNB1,HRAS	BP
GO:0019827	stem cell population maintenance	1.28E-03	1.28E-03	1	BCL9,ARID1A,SOX9,NOTCH2,SMAD4,NOTCH1,BRAF,CTNNB1	BP
GO:1905477	positive regulation of protein localization to membrane	1.32E-03	1.32E-03	1	CASP8,YWHAE,TP53,AKT1,EPHA2,PIK3R1,EGFR	BP
GO:0035265	organ growth	1.35E-03	1.35E-03	1	MAP2K4,PRKAR1A,SOX9,AKT1,NOTCH1,TGFBR2,PTEN,ARID2	BP
REAC:5633007	Regulation of TP53 Activity	1.36E-03	1.36E-03	1	STK11,TP53,AKT1,TAF1,CDKN2A,ATM,BRD7,HDAC2,DAXX	rea
GO:0007159	leukocyte cell-cell adhesion	1.37E-03	1.37E-03	1	RHOA,GATA3,PRKAR1A,PIK3CA,RAC1,AKT1,PIK3R1,CDKN2A,BRAF,TGFBR2,CTNNB1	BP
GO:0072401	signal transduction involved in DNA integrity checkpoint	1.39E-03	1.39E-03	1	BAX,CDKN1B,CDKN1A,TP53,ATM,BTG2	BP
GO:0072422	signal transduction involved in DNA damage checkpoint	1.39E-03	1.39E-03	1	BAX,CDKN1B,CDKN1A,TP53,ATM,BTG2	BP
GO:2000377	regulation of reactive oxygen species metabolic process	1.41E-03	1.41E-03	1	RHOA,NFE2L2,CDKN1A,RAC1,TP53,AKT1,EGFR,TGFBR2	BP
GO:0098727	maintenance of cell number	1.41E-03	1.41E-03	1	BCL9,ARID1A,SOX9,NOTCH2,SMAD4,NOTCH1,BRAF,CTNNB1	BP
GO:0071482	cellular response to light stimulus	1.41E-03	1.41E-03	1	CREBBP,BAX,STK11,CDKN1A,TP53,PIK3R1,TAF1	BP
REAC:1169092	Activation of RAS in B cells	1.44E-03	1.44E-03	1	KRAS,HRAS,NRAS	rea
GO:0043414	macromolecule methylation	1.45E-03	1.45E-03	1	KMT2C,SMARCB1,GATA3,PIK3CA,MEN1,SMAD4,KDM6A,BTG2,KMT2D,CTNNB1	BP
GO:0030330	DNA damage response, signal transduction by p53 class mediator	1.50E-03	1.50E-03	1	BAX,CDKN1B,CDKN1A,BRCA2,TP53,ATM,BTG2	BP
GO:0072395	signal transduction involved in cell cycle checkpoint	1.51E-03	1.51E-03	1	BAX,CDKN1B,CDKN1A,TP53,ATM,BTG2	BP
GO:0021915	neural tube development	1.63E-03	1.63E-03	1	ARID1A,FOXA1,EPHA2,KDM6A,NOTCH1,ARHGAP35,PTCH1,NF1	BP
GO:0030217	T cell differentiation	1.69E-03	1.69E-03	1	RHOA,GATA3,RPL22,STK11,CDKN2A,BRAF,TGFBR2,B2M,CTNNB1	BP
GO:0046328	regulation of JNK cascade	1.79E-03	1.79E-03	1	MAP2K4,MAP2K7,AXIN1,MEN1,AKT1,EGFR,HRAS,DAXX	BP
GO:0018209	peptidyl-serine modification	1.87E-03	1.87E-03	1	BAX,AXIN1,STK11,PIK3CA,AKT1,TAF1,ATM,BRAF,TGFBR2,RPS6KA3	BP
GO:0007219	Notch signaling pathway	1.88E-03	1.88E-03	1	CREBBP,FBXW7,CDKN1B,SOX9,FOXA1,NOTCH2,NOTCH1,TGFBR2	BP
REAC:1963640	GRB2 events in ERBB2 signaling	1.88E-03	1.88E-03	1	KRAS,EGFR,HRAS,NRAS	rea
REAC:4791275	Signaling by WNT in cancer	1.95E-03	1.95E-03	1	AXIN1,RNF43,APC,TCF7L2,CTNNB1	rea
GO:0044819	mitotic G1/S transition checkpoint	1.96E-03	1.96E-03	1	BAX,CDKN1B,CDKN1A,TP53,ATM,BTG2	BP
GO:0031571	mitotic G1 DNA damage checkpoint	1.96E-03	1.96E-03	1	BAX,CDKN1B,CDKN1A,TP53,ATM,BTG2	BP
GO:0061180	mammary gland epithelium development	1.96E-03	1.96E-03	1	BAX,GATA3,BRCA2,AKT1,EPHA2,PTCH1	BP
GO:0009755	hormone-mediated signaling pathway	2.04E-03	2.04E-03	1	RHOA,ARID1A,SMARCA4,FOXA1,RB1,TAF1,KMT2D,CTNNB1,DAXX	BP
GO:0034605	cellular response to heat	2.04E-03	2.04E-03	1	CREBBP,YWHAE,CDKN1A,ATM,HDAC2,NF1,DAXX	BP
GO:0014065	phosphatidylinositol 3-kinase signaling	2.06E-03	2.06E-03	1	GATA3,PIK3CA,SOX9,AKT1,PIK3R1,EGFR,PTEN,NF1	BP
GO:0044783	G1 DNA damage checkpoint	2.13E-03	2.13E-03	1	BAX,CDKN1B,CDKN1A,TP53,ATM,BTG2	BP
GO:2000136	regulation of cell proliferation involved in heart morphogenesis	2.13E-03	2.13E-03	1	SOX9,SMAD4,NOTCH1,CTNNB1	BP
GO:0021543	pallium development	2.25E-03	2.25E-03	1	RHOA,BAX,YWHAE,EGFR,BTG2,CTNNB1,PTEN,NF1	BP
GO:0033044	regulation of chromosome organization	2.32E-03	2.32E-03	1	MAP2K7,SMARCB1,GATA3,APC,RB1,TP53,SMAD4,ATM,BRD7,CTNNB1	BP
REAC:201722	Formation of the beta-catenin:TCF transactivating complex	2.33E-03	2.33E-03	1	CREBBP,BCL9,SMARCA4,MEN1,TCF7L2,KMT2D,CTNNB1	rea
CORUM:565	PBAF complex (Polybromo- and BAF containing complex)	2.37E-03	2.37E-03	1	SMARCB1,SMARCA4,PBRM1,ARID2	cor
CORUM:556	PBAF complex (Polybromo- and BAF containing complex)	2.37E-03	2.37E-03	1	SMARCB1,SMARCA4,PBRM1,ARID2	cor
CORUM:1238	PBAF complex (Polybromo- and BAF containing complex)	2.37E-03	2.37E-03	1	SMARCB1,SMARCA4,PBRM1,ARID2	cor
GO:1901652	response to peptide	2.41E-03	2.41E-03	1	PRKAR1A,CDKN1B,PIK3CA,MEN1,APC,TP53,AKT1,PIK3R1,NOTCH1,BRAF,BTG2,PTEN	BP
GO:0048872	homeostasis of number of cells	2.45E-03	2.45E-03	1	BAX,GATA3,ACVR2A,SOX9,KRAS,ACVR1B,RB1,AKT1,B2M	BP
REAC:1250342	PI3K events in ERBB4 signaling	2.47E-03	2.47E-03	1	CDKN1B,PIK3CA,CDKN1A,TP53,AKT1,PIK3R1,EGFR,PTEN	rea
REAC:5654695	PI-3K cascade:FGFR2	2.47E-03	2.47E-03	1	CDKN1B,PIK3CA,CDKN1A,TP53,AKT1,PIK3R1,EGFR,PTEN	rea
REAC:5654689	PI-3K cascade:FGFR1	2.47E-03	2.47E-03	1	CDKN1B,PIK3CA,CDKN1A,TP53,AKT1,PIK3R1,EGFR,PTEN	rea
REAC:5654710	PI-3K cascade:FGFR3	2.47E-03	2.47E-03	1	CDKN1B,PIK3CA,CDKN1A,TP53,AKT1,PIK3R1,EGFR,PTEN	rea
REAC:5654720	PI-3K cascade:FGFR4	2.47E-03	2.47E-03	1	CDKN1B,PIK3CA,CDKN1A,TP53,AKT1,PIK3R1,EGFR,PTEN	rea
REAC:1257604	PIP3 activates AKT signaling	2.47E-03	2.47E-03	1	CDKN1B,PIK3CA,CDKN1A,TP53,AKT1,PIK3R1,EGFR,PTEN	rea
GO:0048736	appendage development	2.58E-03	2.58E-03	1	CREBBP,BAX,SOX9,SMAD4,NOTCH1,CTNNB1,PTCH1,HDAC2	BP
GO:0060173	limb development	2.58E-03	2.58E-03	1	CREBBP,BAX,SOX9,SMAD4,NOTCH1,CTNNB1,PTCH1,HDAC2	BP
GO:0042306	regulation of protein import into nucleus	2.58E-03	2.58E-03	1	CDH1,RHOA,KEAP1,CDKN1A,SMAD4,PIK3R1,EGFR,NF1	BP
REAC:6804757	Regulation of TP53 Degradation	2.60E-03	2.60E-03	1	TP53,AKT1,CDKN2A,ATM,DAXX	rea
GO:0043161	proteasome-mediated ubiquitin-dependent protein catabolic process	2.68E-03	2.68E-03	1	KEAP1,AXIN1,FBXW7,NFE2L2,SPOP,APC,TP53,AKT1,TAF1,CTNNB1,TBL1XR1	BP
GO:0043620	regulation of DNA-templated transcription in response to stress	2.72E-03	2.72E-03	1	CREBBP,NFE2L2,VHL,TP53,TAF1,NOTCH1,RPS6KA3	BP
GO:0006275	regulation of DNA replication	2.72E-03	2.72E-03	1	MAP2K4,STAG2,FBXW7,RAC1,BRCA2,EGFR,HRAS	BP
GO:0006337	nucleosome disassembly	2.73E-03	2.73E-03	1	SMARCB1,ARID1A,SMARCA4,ARID2	BP
GO:0061323	cell proliferation involved in heart morphogenesis	2.73E-03	2.73E-03	1	SOX9,SMAD4,NOTCH1,CTNNB1	BP
GO:0007162	negative regulation of cell adhesion	2.83E-03	2.83E-03	1	CDH1,PRKAR1A,MEN1,PIK3R1,RASA1,CDKN2A,NOTCH1,PTEN,NF1	BP
REAC:180292	GAB1 signalosome	2.92E-03	2.92E-03	1	CDKN1B,PIK3CA,CDKN1A,TP53,AKT1,PIK3R1,EGFR,PTEN	rea
GO:1903050	regulation of proteolysis involved in cellular protein catabolic process	2.93E-03	2.93E-03	1	KEAP1,AXIN1,FBXW7,NFE2L2,RPL5,AKT1,TAF1,CDKN2A,PTEN	BP
GO:0031647	regulation of protein stability	2.93E-03	2.93E-03	1	FBXW7,RPL5,CDKN1A,KRAS,VHL,PIK3R1,TAF1,CDKN2A,PTEN	BP
GO:0055017	cardiac muscle tissue growth	2.94E-03	2.94E-03	1	MAP2K4,PRKAR1A,NOTCH1,TGFBR2,PTEN,ARID2	BP
GO:1904589	regulation of protein import	2.94E-03	2.94E-03	1	CDH1,RHOA,KEAP1,CDKN1A,SMAD4,PIK3R1,EGFR,NF1	BP
REAC:6806003	Regulation of TP53 Expression and Degradation	2.99E-03	2.99E-03	1	TP53,AKT1,CDKN2A,ATM,DAXX	rea
GO:0046849	bone remodeling	3.18E-03	3.18E-03	1	NOTCH2,RAC1,EPHA2,EGFR,CTNNB1,NF1	BP
GO:0038093	Fc receptor signaling pathway	3.36E-03	3.36E-03	1	MAP2K4,MAP2K7,MAP3K1,PIK3CA,KRAS,RAC1,PIK3R1,HRAS,NRAS	BP
GO:0042770	signal transduction in response to DNA damage	3.40E-03	3.40E-03	1	BAX,CDKN1B,CDKN1A,BRCA2,TP53,ATM,BTG2	BP
REAC:5655302	Signaling by FGFR1 in disease	3.42E-03	3.42E-03	1	PIK3CA,KRAS,PIK3R1,HRAS,NRAS	rea
GO:2001235	positive regulation of apoptotic signaling pathway	3.48E-03	3.48E-03	1	CASP8,BAX,YWHAE,FBXW7,SPOP,TP53,PTEN,NF1	BP
GO:0010594	regulation of endothelial cell migration	3.59E-03	3.59E-03	1	RHOA,GATA3,NFE2L2,AKT1,EPHA2,NOTCH1,NF1	BP
GO:0043534	blood vessel endothelial cell migration	3.70E-03	3.70E-03	1	RHOA,NFE2L2,AKT1,EPHA2,NOTCH1,NF1	BP
GO:0001838	embryonic epithelial tube formation	3.79E-03	3.79E-03	1	GATA3,ARID1A,SOX9,KDM6A,ARHGAP35,CTNNB1,PTCH1	BP
CORUM:2829	RSmad complex	3.89E-03	3.89E-03	1	CREBBP,ARID1B,SMARCA4,SMAD4	cor
CORUM:149	PBAF complex (Polybromo- and BAF containing complex)	3.89E-03	3.89E-03	1	SMARCB1,SMARCA4,PBRM1,ARID2	cor
CORUM:554	PBAF complex (Polybromo- and BAF containing complex)	3.89E-03	3.89E-03	1	SMARCB1,SMARCA4,PBRM1,ARID2	cor
GO:0035113	embryonic appendage morphogenesis	4.00E-03	4.00E-03	1	CREBBP,BAX,SMAD4,NOTCH1,CTNNB1,PTCH1,HDAC2	BP
GO:0030326	embryonic limb morphogenesis	4.00E-03	4.00E-03	1	CREBBP,BAX,SMAD4,NOTCH1,CTNNB1,PTCH1,HDAC2	BP
CORUM:3166	AXIN-APC-betaCatenin-GSK3B complex	4.04E-03	4.04E-03	1	AXIN1,APC,CTNNB1	cor
CORUM:2842	DAXX-Axin-p53-HIPK2 complex	4.04E-03	4.04E-03	1	AXIN1,TP53,DAXX	cor
CORUM:6353	beta-Catenin destruction complex	4.04E-03	4.04E-03	1	AXIN1,APC,CTNNB1	cor
GO:0060485	mesenchyme development	4.12E-03	4.12E-03	1	SOX9,FOXA1,SMAD4,NOTCH1,TCF7L2,TGFBR2,CTNNB1,PTEN,HDAC2	BP
GO:0051053	negative regulation of DNA metabolic process	4.22E-03	4.22E-03	1	STAG2,GATA3,FBXW7,MEN1,BRCA2,TP53,ATM	BP
GO:0051176	positive regulation of sulfur metabolic process	4.24E-03	4.24E-03	1	NFE2L2,TCF7L2,CTNNB1	BP
GO:0006333	chromatin assembly or disassembly	4.29E-03	4.29E-03	1	SMARCB1,ARID1A,SOX9,SMARCA4,TP53,CDKN2A,ARID2,DAXX	BP
GO:0031498	chromatin disassembly	4.30E-03	4.30E-03	1	SMARCB1,ARID1A,SMARCA4,ARID2	BP
GO:0032986	protein-DNA complex disassembly	4.30E-03	4.30E-03	1	SMARCB1,ARID1A,SMARCA4,ARID2	BP
GO:0035270	endocrine system development	4.44E-03	4.44E-03	1	CDH1,GATA3,SOX9,MEN1,AKT1,BRAF,NF1	BP
GO:0032355	response to estradiol	4.44E-03	4.44E-03	1	CASP8,CDKN1B,FOXA1,EGFR,CTNNB1,PTEN,PTCH1	BP
GO:1900182	positive regulation of protein localization to nucleus	4.44E-03	4.44E-03	1	CDH1,RHOA,STK11,SMAD4,AKT1,PIK3R1,EGFR	BP
GO:0048709	oligodendrocyte differentiation	4.61E-03	4.61E-03	1	SOX9,NOTCH1,CTNNB1,PTEN,HDAC2,NF1	BP
GO:0030856	regulation of epithelial cell differentiation	4.68E-03	4.68E-03	1	KEAP1,GATA3,CDKN1B,SOX9,NOTCH1,CTNNB1,PTCH1	BP
GO:0051098	regulation of binding	4.80E-03	4.80E-03	1	BAX,GATA3,MEN1,RB1,SMAD4,TAF1,TCF7L2,B2M,CTNNB1,HDAC2	BP
GO:0017038	protein import	4.80E-03	4.80E-03	1	CDH1,RHOA,KEAP1,CDKN1A,SMAD4,AKT1,PIK3R1,EGFR,CTNNB1,NF1	BP
REAC:6803204	TP53 Regulates Transcription of Genes Involved in Cytochrome C Release	4.89E-03	4.89E-03	1	CREBBP,BAX,TP53,ATM	rea
GO:0060419	heart growth	4.95E-03	4.95E-03	1	MAP2K4,PRKAR1A,NOTCH1,TGFBR2,PTEN,ARID2	BP
GO:0002573	myeloid leukocyte differentiation	5.04E-03	5.04E-03	1	CASP8,GATA3,RB1,EPHA2,PIK3R1,TGFBR2,CTNNB1,NF1	BP
GO:2000241	regulation of reproductive process	5.19E-03	5.19E-03	1	PRKAR1A,CDKN1B,STK11,SOX9,ACVR1B,NOTCH1,CTNNB1	BP
GO:0090596	sensory organ morphogenesis	5.20E-03	5.20E-03	1	BAX,AXIN1,GATA3,ARID1A,SOX9,EPHA2,CTNNB1,HDAC2,NF1	BP
GO:0097194	execution phase of apoptosis	5.31E-03	5.31E-03	1	CASP8,BAX,APC,TP53,AKT1,CDKN2A	BP
REAC:112399	IRS-mediated signalling	5.32E-03	5.32E-03	1	STK11,PIK3CA,KRAS,AKT1,PIK3R1,RASA1,EGFR,BRAF,HRAS,NF1,NRAS	rea
GO:0071456	cellular response to hypoxia	5.46E-03	5.46E-03	1	CREBBP,NFE2L2,AJUBA,VHL,TP53,AKT1,NOTCH1,PTEN	BP
GO:0010498	proteasomal protein catabolic process	5.48E-03	5.48E-03	1	KEAP1,AXIN1,FBXW7,NFE2L2,SPOP,APC,TP53,AKT1,TAF1,CTNNB1,TBL1XR1	BP
GO:0045637	regulation of myeloid cell differentiation	5.67E-03	5.67E-03	1	CASP8,ACVR2A,ACVR1B,RB1,PIK3R1,B2M,CTNNB1,NF1	BP
REAC:983705	Signaling by the B Cell Receptor (BCR)	5.67E-03	5.67E-03	1	CDKN1B,PIK3CA,CDKN1A,KRAS,TP53,AKT1,PIK3R1,EGFR,PTEN,HRAS,NRAS	rea
GO:0048145	regulation of fibroblast proliferation	5.69E-03	5.69E-03	1	BAX,CDKN1A,TP53,EGFR,CTNNB1,NF1	BP
GO:0072175	epithelial tube formation	5.74E-03	5.74E-03	1	GATA3,ARID1A,SOX9,KDM6A,ARHGAP35,CTNNB1,PTCH1	BP
GO:0010035	response to inorganic substance	5.89E-03	5.89E-03	1	CDH1,CASP8,CDKN1B,NFE2L2,AKT1,EGFR,BRAF,B2M,PTEN,PTCH1,HDAC2,DAXX	BP
GO:0031098	stress-activated protein kinase signaling cascade	5.91E-03	5.91E-03	1	MAP2K4,RHOA,MAP2K7,AXIN1,MEN1,AKT1,EGFR,HRAS,DAXX	BP
GO:0060038	cardiac muscle cell proliferation	5.95E-03	5.95E-03	1	PRKAR1A,NOTCH1,TGFBR2,PTEN,ARID2	BP
GO:0003002	regionalization	5.97E-03	5.97E-03	1	AXIN1,ACVR2A,FOXA1,SMAD4,KDM6A,NOTCH1,ATM,BTG2,CTNNB1,PTCH1	BP
CORUM:803	BRG1-SIN3A-HDAC containing SWI/SNF remodeling complex I	6.01E-03	6.01E-03	1	SMARCB1,ARID1A,SMARCA4,HDAC2	cor
REAC:5621575	CD209 (DC-SIGN) signaling	6.01E-03	6.01E-03	1	CREBBP,KRAS,HRAS,NRAS	rea
GO:0031056	regulation of histone modification	6.04E-03	6.04E-03	1	SMARCB1,GATA3,TP53,SMAD4,ATM,BRD7,CTNNB1	BP
REAC:74751	Insulin receptor signalling cascade	6.04E-03	6.04E-03	1	STK11,PIK3CA,KRAS,AKT1,PIK3R1,RASA1,EGFR,BRAF,HRAS,NF1,NRAS	rea
REAC:2428924	IGF1R signaling cascade	6.04E-03	6.04E-03	1	STK11,PIK3CA,KRAS,AKT1,PIK3R1,RASA1,EGFR,BRAF,HRAS,NF1,NRAS	rea
REAC:2428928	IRS-related events triggered by IGF1R	6.04E-03	6.04E-03	1	STK11,PIK3CA,KRAS,AKT1,PIK3R1,RASA1,EGFR,BRAF,HRAS,NF1,NRAS	rea
GO:0090068	positive regulation of cell cycle process	6.10E-03	6.10E-03	1	RHOA,BAX,CDKN1B,CDKN1A,RB1,TP53,ATM,BTG2,DDX3X	BP
GO:2000379	positive regulation of reactive oxygen species metabolic process	6.10E-03	6.10E-03	1	NFE2L2,CDKN1A,TP53,AKT1,EGFR,TGFBR2	BP
GO:0048144	fibroblast proliferation	6.10E-03	6.10E-03	1	BAX,CDKN1A,TP53,EGFR,CTNNB1,NF1	BP
REAC:2404192	Signaling by Type 1 Insulin-like Growth Factor 1 Receptor (IGF1R)	6.23E-03	6.23E-03	1	STK11,PIK3CA,KRAS,AKT1,PIK3R1,RASA1,EGFR,BRAF,HRAS,NF1,NRAS	rea
GO:0001889	liver development	6.34E-03	6.34E-03	1	FBXW7,PIK3CA,SOX9,KRAS,EGFR,NOTCH1,NF1	BP
REAC:109606	Intrinsic Pathway for Apoptosis	6.37E-03	6.37E-03	1	CASP8,BAX,YWHAE,TP53,AKT1	rea
REAC:5655253	Signaling by FGFR2 in disease	6.37E-03	6.37E-03	1	PIK3CA,KRAS,PIK3R1,HRAS,NRAS	rea
GO:0051146	striated muscle cell differentiation	6.50E-03	6.50E-03	1	MAP2K4,PRKAR1A,BCL9,ARID1A,KRAS,RB1,SMAD4,AKT1,NOTCH1	BP
GO:1903362	regulation of cellular protein catabolic process	6.50E-03	6.50E-03	1	KEAP1,AXIN1,FBXW7,NFE2L2,RPL5,AKT1,TAF1,CDKN2A,PTEN	BP
GO:0071158	positive regulation of cell cycle arrest	6.52E-03	6.52E-03	1	BAX,CDKN1B,CDKN1A,TP53,ATM,BTG2	BP
GO:0090316	positive regulation of intracellular protein transport	6.71E-03	6.71E-03	1	CDH1,RHOA,YWHAE,FBXW7,TP53,SMAD4,PIK3R1,EGFR,TCF7L2	BP
GO:0007254	JNK cascade	6.88E-03	6.88E-03	1	MAP2K4,MAP2K7,AXIN1,MEN1,AKT1,EGFR,HRAS,DAXX	BP
GO:0051271	negative regulation of cellular component movement	6.92E-03	6.92E-03	1	RHOA,GATA3,CDKN1B,NFE2L2,NOTCH1,BRAF,PTEN,ARID2,NF1	BP
GO:0048013	ephrin receptor signaling pathway	6.98E-03	6.98E-03	1	RHOA,EPHA6,RAC1,EPHA2,RASA1,HRAS	BP
GO:0001656	metanephros development	6.98E-03	6.98E-03	1	GATA3,SOX9,SMAD4,CTNNB1,PTCH1,NF1	BP
REAC:2559583	Cellular Senescence	7.01E-03	7.01E-03	1	MAP2K4,MAP2K7,CDKN1B,CDKN1A,RB1,TP53,CDKN2A,ATM,RPS6KA3	rea
GO:0048738	cardiac muscle tissue development	7.15E-03	7.15E-03	1	MAP2K4,PRKAR1A,ARID1A,SMAD4,NOTCH1,TGFBR2,PTEN,ARID2	BP
GO:0036294	cellular response to decreased oxygen levels	7.15E-03	7.15E-03	1	CREBBP,NFE2L2,AJUBA,VHL,TP53,AKT1,NOTCH1,PTEN	BP
REAC:1250196	SHC1 events in ERBB2 signaling	7.30E-03	7.30E-03	1	KRAS,EGFR,HRAS,NRAS	rea
GO:0051205	protein insertion into membrane	7.32E-03	7.32E-03	1	CASP8,BAX,YWHAE,TP53,EGFR	BP
GO:0061008	hepaticobiliary system development	7.34E-03	7.34E-03	1	FBXW7,PIK3CA,SOX9,KRAS,EGFR,NOTCH1,NF1	BP
GO:2000617	positive regulation of histone H3-K9 acetylation	7.40E-03	7.40E-03	1	SMARCB1,GATA3,SMAD4	BP
GO:0007389	pattern specification process	7.41E-03	7.41E-03	1	AXIN1,ACVR2A,FOXA1,SMAD4,KDM6A,NOTCH1,ATM,BTG2,TGFBR2,CTNNB1,PTCH1	BP
GO:0007548	sex differentiation	8.08E-03	8.08E-03	1	BAX,GATA3,ACVR2A,SOX9,ACVR1B,BRCA2,SMAD4,ATM,CTNNB1	BP
GO:0032872	regulation of stress-activated MAPK cascade	8.62E-03	8.62E-03	1	MAP2K4,MAP2K7,AXIN1,MEN1,AKT1,EGFR,HRAS,DAXX	BP
GO:0043281	regulation of cysteine-type endopeptidase activity involved in apoptotic process	8.62E-03	8.62E-03	1	CASP8,RHOA,BAX,YWHAE,AKT1,CDKN2A,RPS6KA3,DDX3X	BP
GO:0002011	morphogenesis of an epithelial sheet	8.91E-03	8.91E-03	1	RHOA,AJUBA,NOTCH1,ARHGAP35,PTEN	BP
GO:0060541	respiratory system development	8.94E-03	8.94E-03	1	AXIN1,SOX9,FOXA1,KRAS,EGFR,NOTCH1,TGFBR2,CTNNB1	BP
GO:0070302	regulation of stress-activated protein kinase signaling cascade	8.94E-03	8.94E-03	1	MAP2K4,MAP2K7,AXIN1,MEN1,AKT1,EGFR,HRAS,DAXX	BP
GO:0072080	nephron tubule development	9.05E-03	9.05E-03	1	GATA3,SOX9,SMAD4,NOTCH1,CTNNB1,PTCH1	BP
GO:0009952	anterior/posterior pattern specification	9.62E-03	9.62E-03	1	AXIN1,ACVR2A,SMAD4,KDM6A,NOTCH1,ATM,BTG2,CTNNB1	BP
GO:0048592	eye morphogenesis	9.74E-03	9.74E-03	1	BAX,AXIN1,ARID1A,SOX9,EPHA2,CTNNB1,NF1	BP
GO:0060425	lung morphogenesis	9.80E-03	9.80E-03	1	SOX9,FOXA1,KRAS,TGFBR2,CTNNB1	BP
REAC:2122947	NOTCH1 Intracellular Domain Regulates Transcription	9.90E-03	9.90E-03	1	CREBBP,FBXW7,NOTCH1,TBL1XR1,HDAC2	rea
GO:0042787	protein ubiquitination involved in ubiquitin-dependent protein catabolic process	9.97E-03	9.97E-03	1	AXIN1,RNF43,FBXW7,SPOP,RPL5,TAF1,CDKN2A,PTEN	BP
GO:0071453	cellular response to oxygen levels	1.03E-02	1.03E-02	1	CREBBP,NFE2L2,AJUBA,VHL,TP53,AKT1,NOTCH1,PTEN	BP
GO:0051493	regulation of cytoskeleton organization	1.06E-02	1.06E-02	1	RHOA,CDKN1B,APC,RAC1,SMAD4,PIK3R1,RASA1,BRAF,ARHGAP35,CTNNB1,HRAS	BP
GO:0032259	methylation	1.06E-02	1.06E-02	1	KMT2C,SMARCB1,GATA3,PIK3CA,MEN1,SMAD4,KDM6A,BTG2,KMT2D,CTNNB1	BP
GO:0061326	renal tubule development	1.09E-02	1.09E-02	1	GATA3,SOX9,SMAD4,NOTCH1,CTNNB1,PTCH1	BP
REAC:3214858	RMTs methylate histone arginines	1.09E-02	1.09E-02	1	ARID1B,SMARCB1,ARID1A,SMARCA4,PBRM1,ARID2	rea
GO:0010721	negative regulation of cell development	1.12E-02	1.12E-02	1	RHOA,SOX9,SMAD4,NOTCH1,B2M,CTNNB1,PTEN,HDAC2,NF1	BP
GO:1905475	regulation of protein localization to membrane	1.12E-02	1.12E-02	1	CASP8,YWHAE,TP53,AKT1,EPHA2,PIK3R1,EGFR	BP
GO:0031657	regulation of cyclin-dependent protein serine/threonine kinase activity involved in G1/S transition of mitotic cell cycle	1.18E-02	1.18E-02	1	AKT1,EGFR,PTEN	BP
GO:2000756	regulation of peptidyl-lysine acetylation	1.18E-02	1.18E-02	1	SMARCB1,GATA3,SMAD4,BRD7,HDAC2	BP
REAC:2428933	SHC-related events triggered by IGF1R	1.18E-02	1.18E-02	1	KRAS,HRAS,NRAS	rea
REAC:416550	Sema4D mediated inhibition of cell attachment and migration	1.18E-02	1.18E-02	1	RHOA,RAC1,ARHGAP35	rea
GO:0071248	cellular response to metal ion	1.22E-02	1.22E-02	1	CDH1,CDKN1B,AKT1,EGFR,BRAF,B2M,DAXX	BP
REAC:6791312	TP53 Regulates Transcription of Cell Cycle Genes	1.22E-02	1.22E-02	1	BAX,CDKN1B,CDKN1A,TP53,BTG2	rea
GO:0031331	positive regulation of cellular catabolic process	1.23E-02	1.23E-02	1	KEAP1,BAX,AXIN1,FBXW7,NFE2L2,STK11,AKT1,TAF1,BTG2,PTEN	BP
GO:0001952	regulation of cell-matrix adhesion	1.23E-02	1.23E-02	1	RAC1,PIK3R1,RASA1,CDKN2A,PTEN,NF1	BP
REAC:74752	Signaling by Insulin receptor	1.24E-02	1.24E-02	1	STK11,PIK3CA,KRAS,AKT1,PIK3R1,RASA1,EGFR,BRAF,HRAS,NF1,NRAS	rea
REAC:5673000	RAF activation	1.24E-02	1.24E-02	1	KRAS,BRAF,HRAS,NRAS	rea
CORUM:189	BAF complex	1.26E-02	1.26E-02	1	ARID1B,SMARCB1,ARID1A,SMARCA4	cor
GO:0090398	cellular senescence	1.29E-02	1.29E-02	1	CDKN1A,KRAS,TP53,CDKN2A,HRAS	BP
GO:0071480	cellular response to gamma radiation	1.30E-02	1.30E-02	1	CDKN1A,TP53,ATM,HRAS	BP
GO:0008544	epidermis development	1.31E-02	1.31E-02	1	KEAP1,SOX9,ACVR1B,SMAD4,EPHA2,EGFR,NOTCH1,CTNNB1,PTCH1,HDAC2,NF1	BP
GO:0016331	morphogenesis of embryonic epithelium	1.33E-02	1.33E-02	1	GATA3,ARID1A,SOX9,KDM6A,ARHGAP35,CTNNB1,PTCH1	BP
GO:0046686	response to cadmium ion	1.41E-02	1.41E-02	1	CDKN1B,AKT1,EGFR,B2M,DAXX	BP
GO:2000116	regulation of cysteine-type endopeptidase activity	1.42E-02	1.42E-02	1	CASP8,RHOA,BAX,YWHAE,AKT1,CDKN2A,RPS6KA3,DDX3X	BP
GO:0044773	mitotic DNA damage checkpoint	1.47E-02	1.47E-02	1	BAX,CDKN1B,CDKN1A,TP53,ATM,BTG2	BP
REAC:157118	Signaling by NOTCH	1.47E-02	1.47E-02	1	CREBBP,FBXW7,NOTCH2,TP53,NOTCH1,TBL1XR1,HDAC2	rea
GO:0048562	embryonic organ morphogenesis	1.49E-02	1.49E-02	1	AXIN1,GATA3,ARID1A,SOX9,EPHA2,KDM6A,NOTCH1,TGFBR2,CTNNB1	BP
GO:2001242	regulation of intrinsic apoptotic signaling pathway	1.52E-02	1.52E-02	1	BAX,FBXW7,NFE2L2,SPOP,TP53,AKT1,DDX3X	BP
GO:0071560	cellular response to transforming growth factor beta stimulus	1.52E-02	1.52E-02	1	RHOA,STK11,USP9X,SOX9,MEN1,SMAD4,TGFBR2,HDAC2	BP
GO:0097306	cellular response to alcohol	1.54E-02	1.54E-02	1	CDH1,AKT1,CTNNB1,PTEN,PTCH1	BP
GO:0090100	positive regulation of transmembrane receptor protein serine/threonine kinase signaling pathway	1.56E-02	1.56E-02	1	STK11,ACVR2A,MEN1,ACVR1B,SMAD4,NOTCH1	BP
GO:0051099	positive regulation of binding	1.58E-02	1.58E-02	1	GATA3,MEN1,RB1,TAF1,TCF7L2,B2M,CTNNB1	BP
GO:1902903	regulation of supramolecular fiber organization	1.58E-02	1.58E-02	1	RHOA,CDKN1B,APC,RAC1,SMAD4,PIK3R1,RASA1,BRAF,ARHGAP35	BP
GO:0032844	regulation of homeostatic process	1.58E-02	1.58E-02	1	MAP2K7,BAX,SMARCB1,ACVR2A,SMARCA4,ACVR1B,EGFR,ATM,B2M,CTNNB1,NF1	BP
GO:0048771	tissue remodeling	1.65E-02	1.65E-02	1	BAX,NOTCH2,RAC1,EPHA2,EGFR,CTNNB1,NF1	BP
GO:0014855	striated muscle cell proliferation	1.67E-02	1.67E-02	1	PRKAR1A,NOTCH1,TGFBR2,PTEN,ARID2	BP
GO:0007517	muscle organ development	1.68E-02	1.68E-02	1	RHOA,BCL9,RB1,SMAD4,NOTCH1,BTG2,TGFBR2,CTNNB1,PTEN,NF1	BP
GO:0071559	response to transforming growth factor beta	1.68E-02	1.68E-02	1	RHOA,STK11,USP9X,SOX9,MEN1,SMAD4,TGFBR2,HDAC2	BP
GO:0048469	cell maturation	1.72E-02	1.72E-02	1	CBFB,GATA3,CDKN1A,FOXA1,BRCA2,RB1,CTNNB1	BP
REAC:109581	Apoptosis	1.72E-02	1.72E-02	1	CDH1,CASP8,BAX,YWHAE,APC,TP53,AKT1,CTNNB1	rea
GO:0045137	development of primary sexual characteristics	1.73E-02	1.73E-02	1	BAX,GATA3,ACVR2A,SOX9,ACVR1B,BRCA2,SMAD4,ATM	BP
GO:2000278	regulation of DNA biosynthetic process	1.74E-02	1.74E-02	1	MAP2K7,CDKN1A,MEN1,TP53,ATM,CTNNB1	BP
CORUM:713	BRG1-SIN3A complex	1.74E-02	1.74E-02	1	SMARCB1,ARID1A,SMARCA4,HDAC2	cor
GO:0033598	mammary gland epithelial cell proliferation	1.77E-02	1.77E-02	1	BAX,GATA3,BRCA2,EPHA2	BP
GO:0035066	positive regulation of histone acetylation	1.77E-02	1.77E-02	1	SMARCB1,GATA3,SMAD4,BRD7	BP
GO:0016579	protein deubiquitination	1.91E-02	1.91E-02	1	RHOA,KEAP1,AXIN1,GATA3,USP9X,APC,TP53,SMAD4,PTEN	BP
GO:1902275	regulation of chromatin organization	1.95E-02	1.95E-02	1	SMARCB1,GATA3,TP53,SMAD4,ATM,BRD7,CTNNB1	BP
REAC:5357801	Programmed Cell Death	1.95E-02	1.95E-02	1	CDH1,CASP8,BAX,YWHAE,APC,TP53,AKT1,CTNNB1	rea
GO:0046685	response to arsenic-containing substance	2.04E-02	2.04E-02	1	CDKN1A,PTEN,DAXX,DDX3X	BP
GO:0048713	regulation of oligodendrocyte differentiation	2.04E-02	2.04E-02	1	NOTCH1,CTNNB1,HDAC2,NF1	BP
GO:0090505	epiboly involved in wound healing	2.04E-02	2.04E-02	1	RHOA,AJUBA,ARHGAP35,PTEN	BP
GO:0044319	wound healing, spreading of cells	2.04E-02	2.04E-02	1	RHOA,AJUBA,ARHGAP35,PTEN	BP
GO:0007411	axon guidance	2.04E-02	2.04E-02	1	GATA3,PIK3CA,KRAS,SMAD4,PIK3R1,ARHGAP35,HRAS,NRAS	BP
GO:0060441	epithelial tube branching involved in lung morphogenesis	2.04E-02	2.04E-02	1	SOX9,FOXA1,KRAS,CTNNB1	BP
GO:0003203	endocardial cushion morphogenesis	2.04E-02	2.04E-02	1	SOX9,SMAD4,NOTCH1,TGFBR2	BP
GO:2000758	positive regulation of peptidyl-lysine acetylation	2.04E-02	2.04E-02	1	SMARCB1,GATA3,SMAD4,BRD7	BP
REAC:2871796	FCERI mediated MAPK activation	2.04E-02	2.04E-02	1	MAP2K4,MAP2K7,MAP3K1,KRAS,RAC1,RASA1,EGFR,BRAF,HRAS,NF1,NRAS	rea
GO:0048593	camera-type eye morphogenesis	2.06E-02	2.06E-02	1	BAX,ARID1A,SOX9,EPHA2,CTNNB1,NF1	BP
GO:0010720	positive regulation of cell development	2.06E-02	2.06E-02	1	RHOA,NFE2L2,STK11,FOXA1,RAC1,NOTCH1,BRAF,ARHGAP35,CTNNB1,PTEN,HDAC2	BP
GO:1903533	regulation of protein targeting	2.13E-02	2.13E-02	1	CDH1,RHOA,KEAP1,FBXW7,CDKN1A,SMAD4,PIK3R1,EGFR,NF1	BP
GO:0048708	astrocyte differentiation	2.14E-02	2.14E-02	1	SOX9,KRAS,EGFR,NOTCH1,NF1	BP
GO:1901983	regulation of protein acetylation	2.14E-02	2.14E-02	1	SMARCB1,GATA3,SMAD4,BRD7,HDAC2	BP
GO:0044774	mitotic DNA integrity checkpoint	2.17E-02	2.17E-02	1	BAX,CDKN1B,CDKN1A,TP53,ATM,BTG2	BP
GO:2000058	regulation of protein ubiquitination involved in ubiquitin-dependent protein catabolic process	2.17E-02	2.17E-02	1	AXIN1,FBXW7,RPL5,TAF1,CDKN2A,PTEN	BP
GO:0097485	neuron projection guidance	2.18E-02	2.18E-02	1	GATA3,PIK3CA,KRAS,SMAD4,PIK3R1,ARHGAP35,HRAS,NRAS	BP
GO:0007519	skeletal muscle tissue development	2.20E-02	2.20E-02	1	RHOA,BCL9,RB1,NOTCH1,BTG2,CTNNB1,NF1	BP
GO:0031334	positive regulation of protein complex assembly	2.25E-02	2.25E-02	1	RHOA,BAX,CDKN1B,AJUBA,RAC1,TP53,TAF1,CTNNB1	BP
GO:0043254	regulation of protein complex assembly	2.26E-02	2.26E-02	1	RHOA,BAX,CDKN1B,AJUBA,RAC1,TP53,RASA1,TAF1,CTNNB1,DDX3X	BP
GO:0072009	nephron epithelium development	2.29E-02	2.29E-02	1	GATA3,SOX9,SMAD4,NOTCH1,CTNNB1,PTCH1	BP
GO:0090504	epiboly	2.35E-02	2.35E-02	1	RHOA,AJUBA,ARHGAP35,PTEN	BP
GO:0002683	negative regulation of immune system process	2.47E-02	2.47E-02	1	PRKAR1A,NFE2L2,SOX9,PIK3R1,CDKN2A,NOTCH1,ATM,CTNNB1,NF1,HLA-A	BP
GO:0060675	ureteric bud morphogenesis	2.50E-02	2.50E-02	1	GATA3,SOX9,SMAD4,CTNNB1,PTCH1	BP
GO:0048715	negative regulation of oligodendrocyte differentiation	2.51E-02	2.51E-02	1	NOTCH1,CTNNB1,NF1	BP
GO:0048096	chromatin-mediated maintenance of transcription	2.51E-02	2.51E-02	1	ARID1B,ARID1A,CTNNB1	BP
GO:2000615	regulation of histone H3-K9 acetylation	2.51E-02	2.51E-02	1	SMARCB1,GATA3,SMAD4	BP
REAC:114604	GPVI-mediated activation cascade	2.54E-02	2.54E-02	1	RHOA,PIK3CA,RAC1,AKT1,PIK3R1	rea
REAC:2644603	Signaling by NOTCH1 in Cancer	2.54E-02	2.54E-02	1	CREBBP,FBXW7,NOTCH1,TBL1XR1,HDAC2	rea
REAC:2644602	Signaling by NOTCH1 PEST Domain Mutants in Cancer	2.54E-02	2.54E-02	1	CREBBP,FBXW7,NOTCH1,TBL1XR1,HDAC2	rea
REAC:2644606	Constitutive Signaling by NOTCH1 PEST Domain Mutants	2.54E-02	2.54E-02	1	CREBBP,FBXW7,NOTCH1,TBL1XR1,HDAC2	rea
REAC:2894858	Signaling by NOTCH1 HD+PEST Domain Mutants in Cancer	2.54E-02	2.54E-02	1	CREBBP,FBXW7,NOTCH1,TBL1XR1,HDAC2	rea
REAC:2894862	Constitutive Signaling by NOTCH1 HD+PEST Domain Mutants	2.54E-02	2.54E-02	1	CREBBP,FBXW7,NOTCH1,TBL1XR1,HDAC2	rea
GO:0018107	peptidyl-threonine phosphorylation	2.55E-02	2.55E-02	1	AXIN1,STK11,ACVR1B,AKT1,TAF1,TGFBR2	BP
GO:0050679	positive regulation of epithelial cell proliferation	2.58E-02	2.58E-02	1	SOX9,AKT1,EGFR,NOTCH1,CTNNB1,HRAS,NF1	BP
REAC:2219528	PI3K/AKT Signaling in Cancer	2.58E-02	2.58E-02	1	CDKN1B,PIK3CA,CDKN1A,AKT1,PIK3R1,EGFR	rea
REAC:6804758	Regulation of TP53 Activity through Acetylation	2.61E-02	2.61E-02	1	TP53,AKT1,BRD7,HDAC2	rea
GO:1901796	regulation of signal transduction by p53 class mediator	2.68E-02	2.68E-02	1	STK11,TP53,AKT1,TAF1,ATM,BRD7,HDAC2	BP
GO:0071156	regulation of cell cycle arrest	2.68E-02	2.68E-02	1	BAX,CDKN1B,CDKN1A,TP53,ATM,BTG2	BP
GO:0072171	mesonephric tubule morphogenesis	2.70E-02	2.70E-02	1	GATA3,SOX9,SMAD4,CTNNB1,PTCH1	BP
GO:0071479	cellular response to ionizing radiation	2.70E-02	2.70E-02	1	GATA3,CDKN1A,TP53,ATM,HRAS	BP
GO:0051091	positive regulation of sequence-specific DNA binding transcription factor activity	2.71E-02	2.71E-02	1	SMARCB1,SMARCA4,FOXA1,KRAS,AKT1,TAF1,CTNNB1,PTEN	BP
GO:0021987	cerebral cortex development	2.82E-02	2.82E-02	1	RHOA,BAX,YWHAE,EGFR,CTNNB1,NF1	BP
GO:1903708	positive regulation of hemopoiesis	2.90E-02	2.90E-02	1	CASP8,RHOA,GATA3,ACVR2A,ACVR1B,RB1,TGFBR2	BP
GO:0060538	skeletal muscle organ development	2.90E-02	2.90E-02	1	RHOA,BCL9,RB1,NOTCH1,BTG2,CTNNB1,NF1	BP
GO:0070646	protein modification by small protein removal	2.91E-02	2.91E-02	1	RHOA,KEAP1,AXIN1,GATA3,USP9X,APC,TP53,SMAD4,PTEN	BP
REAC:2262752	Cellular responses to stress	2.92E-02	2.92E-02	1	CREBBP,MAP2K4,MAP2K7,YWHAE,CDKN1B,CDKN1A,AJUBA,VHL,RB1,TP53,CDKN2A,ATM,RPS6KA3	rea
GO:0050852	T cell receptor signaling pathway	3.01E-02	3.01E-02	1	GATA3,STK11,PIK3CA,PIK3R1,BRAF,PTEN,HRAS	BP
GO:0072593	reactive oxygen species metabolic process	3.07E-02	3.07E-02	1	RHOA,NFE2L2,CDKN1A,RAC1,TP53,AKT1,EGFR,TGFBR2	BP
CORUM:739	SIN3-ING1b complex II	3.07E-02	3.07E-02	1	SMARCB1,ARID1A,SMARCA4,HDAC2	cor
GO:0018210	peptidyl-threonine modification	3.13E-02	3.13E-02	1	AXIN1,STK11,ACVR1B,AKT1,TAF1,TGFBR2	BP
GO:0043618	regulation of transcription from RNA polymerase II promoter in response to stress	3.13E-02	3.13E-02	1	CREBBP,NFE2L2,VHL,TP53,TAF1,NOTCH1	BP
GO:1904035	regulation of epithelial cell apoptotic process	3.14E-02	3.14E-02	1	GATA3,NFE2L2,SPOP,TCF7L2,BRAF	BP
GO:0050768	negative regulation of neurogenesis	3.16E-02	3.16E-02	1	RHOA,SOX9,NOTCH1,B2M,CTNNB1,PTEN,HDAC2,NF1	BP
GO:0048511	rhythmic process	3.22E-02	3.22E-02	1	CREBBP,BAX,KDM5C,TP53,SMAD4,EGFR,ATM,PTEN,HDAC2	BP
REAC:2682334	EPH-Ephrin signaling	3.27E-02	3.27E-02	1	RHOA,EPHA6,RAC1,EPHA2,RASA1,HRAS	rea
GO:0071241	cellular response to inorganic substance	3.37E-02	3.37E-02	1	CDH1,CDKN1B,AKT1,EGFR,BRAF,B2M,DAXX	BP
CORUM:3063	Brg1-associated complex II	3.38E-02	3.38E-02	1	SMARCB1,ARID1A,SMARCA4	cor
GO:0045792	negative regulation of cell size	3.44E-02	3.44E-02	1	RHOA,AKT1,PTEN	BP
GO:0001844	protein insertion into mitochondrial membrane involved in apoptotic signaling pathway	3.47E-02	3.47E-02	1	CASP8,BAX,YWHAE,TP53	BP
GO:0043276	anoikis	3.47E-02	3.47E-02	1	STK11,PIK3CA,AKT1,NOTCH1	BP
GO:1901985	positive regulation of protein acetylation	3.47E-02	3.47E-02	1	SMARCB1,GATA3,SMAD4,BRD7	BP
GO:1903052	positive regulation of proteolysis involved in cellular protein catabolic process	3.50E-02	3.50E-02	1	KEAP1,AXIN1,FBXW7,NFE2L2,AKT1,TAF1,PTEN	BP
GO:0050769	positive regulation of neurogenesis	3.51E-02	3.51E-02	1	RHOA,NFE2L2,STK11,FOXA1,NOTCH1,BRAF,ARHGAP35,CTNNB1,PTEN,HDAC2	BP
GO:0007178	transmembrane receptor protein serine/threonine kinase signaling pathway	3.56E-02	3.56E-02	1	RHOA,STK11,ACVR2A,USP9X,MEN1,ACVR1B,SMAD4,NOTCH1,TGFBR2	BP
GO:0010038	response to metal ion	3.56E-02	3.56E-02	1	CDH1,CASP8,CDKN1B,AKT1,EGFR,BRAF,B2M,PTEN,DAXX	BP
GO:0033077	T cell differentiation in thymus	3.63E-02	3.63E-02	1	GATA3,STK11,CDKN2A,B2M,CTNNB1	BP
GO:0002088	lens development in camera-type eye	3.63E-02	3.63E-02	1	GATA3,CDKN1B,EPHA2,TGFBR2,CTNNB1	BP
GO:0030324	lung development	3.63E-02	3.63E-02	1	SOX9,FOXA1,KRAS,EGFR,NOTCH1,TGFBR2,CTNNB1	BP
GO:2000146	negative regulation of cell motility	3.67E-02	3.67E-02	1	RHOA,GATA3,NFE2L2,NOTCH1,BRAF,PTEN,ARID2,NF1	BP
GO:0090287	regulation of cellular response to growth factor stimulus	3.67E-02	3.67E-02	1	GATA3,STK11,ACVR2A,MEN1,SMAD4,NOTCH1,TGFBR2,CTNNB1	BP
GO:0021537	telencephalon development	3.78E-02	3.78E-02	1	RHOA,BAX,YWHAE,EGFR,BTG2,CTNNB1,PTEN,NF1	BP
GO:0043434	response to peptide hormone	3.82E-02	3.82E-02	1	PRKAR1A,CDKN1B,PIK3CA,MEN1,APC,AKT1,PIK3R1,BRAF,BTG2,PTEN	BP
GO:0033143	regulation of intracellular steroid hormone receptor signaling pathway	3.89E-02	3.89E-02	1	RHOA,SMARCA4,FOXA1,TAF1,KMT2D	BP
GO:0045682	regulation of epidermis development	3.89E-02	3.89E-02	1	KEAP1,SMAD4,NOTCH1,CTNNB1,PTCH1	BP
REAC:198323	AKT phosphorylates targets in the cytosol	3.94E-02	3.94E-02	1	CDKN1B,CDKN1A,AKT1	rea
REAC:171007	p38MAPK events	3.94E-02	3.94E-02	1	KRAS,HRAS,NRAS	rea
REAC:1502540	Signaling by Activin	3.94E-02	3.94E-02	1	ACVR2A,ACVR1B,SMAD4	rea
REAC:350054	Notch-HLH transcription pathway	3.94E-02	3.94E-02	1	CREBBP,NOTCH2,NOTCH1	rea
GO:0022409	positive regulation of cell-cell adhesion	4.00E-02	4.00E-02	1	RHOA,GATA3,PIK3CA,FOXA1,RAC1,AKT1,PIK3R1,TGFBR2	BP
GO:0031099	regeneration	4.05E-02	4.05E-02	1	BCL9,CDKN1A,EGFR,NOTCH1,BRAF,TGFBR2,PTEN	BP
REAC:448424	Interleukin-17 signaling	4.10E-02	4.10E-02	1	MAP2K4,MAP2K7,KRAS,RASA1,EGFR,BRAF,HRAS,RPS6KA3,NF1,NRAS	rea
REAC:1226099	Signaling by FGFR in disease	4.11E-02	4.11E-02	1	PIK3CA,KRAS,PIK3R1,HRAS,NRAS	rea
GO:0008637	apoptotic mitochondrial changes	4.19E-02	4.19E-02	1	CASP8,BAX,YWHAE,TP53,AKT1,CDKN2A	BP
GO:0030323	respiratory tube development	4.20E-02	4.20E-02	1	SOX9,FOXA1,KRAS,EGFR,NOTCH1,TGFBR2,CTNNB1	BP
GO:0051403	stress-activated MAPK cascade	4.24E-02	4.24E-02	1	MAP2K4,MAP2K7,AXIN1,MEN1,AKT1,EGFR,HRAS,DAXX	BP
GO:1904031	positive regulation of cyclin-dependent protein kinase activity	4.41E-02	4.41E-02	1	CDKN1B,CDKN1A,AKT1,EGFR	BP
GO:0000578	embryonic axis specification	4.41E-02	4.41E-02	1	SMAD4,KDM6A,CTNNB1,PTCH1	BP
GO:0051204	protein insertion into mitochondrial membrane	4.41E-02	4.41E-02	1	CASP8,BAX,YWHAE,TP53	BP
GO:0007257	activation of JUN kinase activity	4.41E-02	4.41E-02	1	MAP2K4,MAP2K7,AXIN1,DAXX	BP
GO:1905898	positive regulation of response to endoplasmic reticulum stress	4.41E-02	4.41E-02	1	BAX,NFE2L2,SPOP,PIK3R1	BP
GO:0010975	regulation of neuron projection development	4.42E-02	4.42E-02	1	RHOA,GATA3,NFE2L2,STK11,AKT1,BRAF,ARHGAP35,B2M,PTEN,HDAC2	BP
GO:0060742	epithelial cell differentiation involved in prostate gland development	4.57E-02	4.57E-02	1	FOXA1,NOTCH1,CTNNB1	BP
GO:0043970	histone H3-K9 acetylation	4.57E-02	4.57E-02	1	SMARCB1,GATA3,SMAD4	BP
GO:0072078	nephron tubule morphogenesis	4.78E-02	4.78E-02	1	GATA3,SOX9,SMAD4,CTNNB1,PTCH1	BP
GO:0001570	vasculogenesis	4.78E-02	4.78E-02	1	EPHA2,RASA1,NOTCH1,TGFBR2,CTNNB1	BP
GO:0001704	formation of primary germ layer	4.82E-02	4.82E-02	1	AXIN1,PRKAR1A,ARID1A,EPHA2,KDM6A,CTNNB1	BP
GO:0021896	forebrain astrocyte differentiation	4.84E-02	4.84E-02	1	KRAS,NF1	BP
GO:0021897	forebrain astrocyte development	4.84E-02	4.84E-02	1	KRAS,NF1	BP
GO:0007068	negative regulation of transcription during mitotic cell cycle	4.84E-02	4.84E-02	1	SMARCA4,RB1	BP
GO:0007070	negative regulation of transcription from RNA polymerase II promoter during mitotic cell cycle	4.84E-02	4.84E-02	1	SMARCA4,RB1	BP
GO:0044334	canonical Wnt signaling pathway involved in positive regulation of epithelial to mesenchymal transition	4.84E-02	4.84E-02	1	TCF7L2,CTNNB1	BP
REAC:6804116	TP53 Regulates Transcription of Genes Involved in G1 Cell Cycle Arrest	4.99E-02	4.99E-02	1	CDKN1B,CDKN1A,TP53	rea
