# Supplementary material for: Pathway and network analysis of more than 2500 whole cancer genomes
Source: Nat Commun. 2020 Feb 5;11:729. doi: 10.1038/s41467-020-14367-0 (PMC7002574; doi:10.1038/s41467-020-14367-0)
Supplement: Supplementary file 22 — Supplementary Data 20 [file 41467_2020_14367_MOESM22_ESM.txt]

goid	description	pvalue	fdr	phenotype	genes	domain
GO:0048025	negative regulation of mRNA splicing, via spliceosome	7.64E-09	7.64E-09	1	PTBP1,SRSF9,SRSF4,HNRNPA2B1,SRSF6,RBMX,HNRNPK	BP
REAC:72163	mRNA Splicing - Major Pathway	1.20E-08	1.20E-08	1	PTBP1,SRSF9,SF3B1,SRSF4,HNRNPA2B1,SRSF6,HNRNPR,SRSF1,RBMX,HNRNPU,SRSF2,HNRNPK,PCF11,HNRNPA3	rea
GO:1903312	negative regulation of mRNA metabolic process	2.02E-08	2.02E-08	1	PTBP1,SRSF9,SRSF4,HNRNPA2B1,SRSF6,TOB1,RBMX,HNRNPK	BP
REAC:72172	mRNA Splicing	3.06E-08	3.06E-08	1	PTBP1,SRSF9,SF3B1,SRSF4,HNRNPA2B1,SRSF6,HNRNPR,SRSF1,RBMX,HNRNPU,SRSF2,HNRNPK,PCF11,HNRNPA3	rea
GO:0033119	negative regulation of RNA splicing	4.65E-08	4.65E-08	1	PTBP1,SRSF9,SRSF4,HNRNPA2B1,SRSF6,RBMX,HNRNPK	BP
GO:0000377	RNA splicing, via transesterification reactions with bulged adenosine as nucleophile	7.43E-08	7.43E-08	1	PTBP1,HNRNPH3,SRSF9,SF3B1,SRSF4,HNRNPA2B1,SRSF6,HNRNPR,SRSF1,RBMX,HNRNPU,SRSF2,HNRNPK,PCF11,HNRNPA3	BP
GO:0000398	mRNA splicing, via spliceosome	7.43E-08	7.43E-08	1	PTBP1,HNRNPH3,SRSF9,SF3B1,SRSF4,HNRNPA2B1,SRSF6,HNRNPR,SRSF1,RBMX,HNRNPU,SRSF2,HNRNPK,PCF11,HNRNPA3	BP
GO:0000375	RNA splicing, via transesterification reactions	8.48E-08	8.48E-08	1	PTBP1,HNRNPH3,SRSF9,SF3B1,SRSF4,HNRNPA2B1,SRSF6,HNRNPR,SRSF1,RBMX,HNRNPU,SRSF2,HNRNPK,PCF11,HNRNPA3	BP
GO:1903311	regulation of mRNA metabolic process	9.11E-08	9.11E-08	1	PTBP1,SRSF9,SRSF4,HNRNPA2B1,SRSF6,HNRNPR,TOB1,RBMX,ZFP36L2,SRSF2,HNRNPK	BP
GO:0050686	negative regulation of mRNA processing	1.48E-07	1.48E-07	1	PTBP1,SRSF9,SRSF4,HNRNPA2B1,SRSF6,RBMX,HNRNPK	BP
GO:0045165	cell fate commitment	3.80E-07	3.80E-07	1	MEF2C,JAG1,SUFU,HES1,ID2,KLF4,DUSP6,ASCL1,CTNNB1,GAP43,SOX2,ZNF521,HNF1B	BP
GO:0042063	gliogenesis	4.64E-07	4.64E-07	1	LAMB1,HES1,SOX4,SRSF1,ASCL1,SOD1,NTRK2,TERT,CTNNB1,CDH2,GAP43,SOX2,RELN	BP
REAC:72203	Processing of Capped Intron-Containing Pre-mRNA	7.92E-07	7.92E-07	1	PTBP1,SRSF9,SF3B1,SRSF4,HNRNPA2B1,SRSF6,HNRNPR,SRSF1,RBMX,HNRNPU,SRSF2,HNRNPK,PCF11,HNRNPA3	rea
GO:0010001	glial cell differentiation	2.66E-06	2.66E-06	1	HES1,SOX4,SRSF1,ASCL1,SOD1,NTRK2,CTNNB1,CDH2,GAP43,SOX2,RELN	BP
	RNA splicing	3.27E-06	3.27E-06	1	PTBP1,HNRNPH3,SRSF9,SF3B1,SRSF4,HNRNPA2B1,SRSF6,HNRNPR,SRSF1,RBMX,HNRNPU,SRSF2,HNRNPK,PCF11,HNRNPA3	BP
GO:0048024	regulation of mRNA splicing, via spliceosome	3.86E-06	3.86E-06	1	PTBP1,SRSF9,SRSF4,HNRNPA2B1,SRSF6,RBMX,SRSF2,HNRNPK	BP
GO:0043484	regulation of RNA splicing	5.45E-06	5.45E-06	1	PTBP1,SRSF9,SRSF4,HNRNPA2B1,SRSF6,SRSF1,RBMX,SRSF2,HNRNPK	BP
REAC:201722	Formation of the beta-catenin:TCF transactivating complex	6.42E-06	6.42E-06	1	TLE4,HDAC1,MYC,TERT,CTNNB1,HIST3H3,HIST1H2AC,TCF4,HIST1H2BO	rea
GO:0019827	stem cell population maintenance	8.88E-06	8.88E-06	1	JAG1,CNOT2,HES1,SOX4,KLF4,ZFP36L2,CTNNB1,CDH2,SOX2,HNF1B	BP
GO:0098727	maintenance of cell number	1.00E-05	1.00E-05	1	JAG1,CNOT2,HES1,SOX4,KLF4,ZFP36L2,CTNNB1,CDH2,SOX2,HNF1B	BP
GO:0006397	mRNA processing	2.23E-05	2.23E-05	1	PTBP1,HNRNPH3,SRSF9,SF3B1,SRSF4,HNRNPA2B1,SRSF6,HNRNPR,SRSF1,RBMX,HNRNPU,SRSF2,HNRNPK,PCF11,HNRNPA3	BP
REAC:195721	Signaling by Wnt	3.76E-05	3.76E-05	1	PSMC5,TLE4,HDAC1,SOX4,MYC,CALM2,TERT,CTNNB1,HIST3H3,HIST1H2AC,SOX2,TCF4,CALM1,HIST1H2BO	rea
REAC:201681	TCF dependent signaling in response to WNT	4.05E-05	4.05E-05	1	PSMC5,TLE4,HDAC1,SOX4,MYC,TERT,CTNNB1,HIST3H3,HIST1H2AC,SOX2,TCF4,HIST1H2BO	rea
GO:0051169	nuclear transport	5.82E-05	5.82E-05	1	SUFU,SRSF9,HES1,SPTBN1,SRSF4,HNRNPA2B1,SRSF6,SOX4,SRSF1,ANP32A,TOB1,TP53,SRSF2,CTNNB1	BP
GO:0050684	regulation of mRNA processing	7.04E-05	7.04E-05	1	PTBP1,SRSF9,SRSF4,HNRNPA2B1,SRSF6,RBMX,SRSF2,HNRNPK	BP
GO:0001709	cell fate determination	8.98E-05	8.98E-05	1	MEF2C,JAG1,HES1,KLF4,ASCL1,CTNNB1	BP
GO:0007178	transmembrane receptor protein serine/threonine kinase signaling pathway	1.01E-04	1.01E-04	1	HSPA5,DUSP22,HES1,SPTBN1,FST,HNF1A,TOB1,PTPRK,TGFBR2,CITED2,COL1A2,COL3A1	BP
GO:0051961	negative regulation of nervous system development	1.04E-04	1.04E-04	1	JAG1,MIB1,SUFU,HES1,ID2,ASCL1,TERT,CTNNB1,COL3A1,NR2F1,SOX2	BP
GO:0003002	regionalization	1.41E-04	1.41E-04	1	MEF2C,MIB1,SUFU,HES1,HOXB5,DUSP6,ASCL1,CITED2,CTNNB1,RELN,HOXA10,HNF1B	BP
GO:0035050	embryonic heart tube development	1.58E-04	1.58E-04	1	MEF2C,MIB1,SUFU,HES1,TGFBR2,CITED2,CTNNB1	BP
GO:0042493	response to drug	2.29E-04	2.29E-04	1	HSPA5,MEF2C,NCKAP1L,MYC,DUSP6,TP53,SOD1,VEGFC,TGFBR2,TNFRSF11B,CTNNB1,PTPRM,HNF1B	BP
GO:0007389	pattern specification process	2.49E-04	2.49E-04	1	MEF2C,MIB1,SUFU,HES1,HOXB5,DUSP6,ASCL1,TGFBR2,CITED2,CTNNB1,RELN,HOXA10,HNF1B	BP
GO:0050673	epithelial cell proliferation	2.83E-04	2.83E-04	1	MEF2C,LAMB1,HES1,ID2,SRSF6,MYC,VEGFC,PTPRK,CTNNB1,PTPRM,SOX2,HNF1B	BP
GO:0060563	neuroepithelial cell differentiation	3.06E-04	3.06E-04	1	JAG1,HES1,SOX4,ASCL1,SOD1,CDH2	BP
GO:0035904	aorta development	3.46E-04	3.46E-04	1	JAG1,SUFU,HES1,SOX4,MYH10,COL3A1	BP
GO:0050768	negative regulation of neurogenesis	5.26E-04	5.26E-04	1	JAG1,MIB1,HES1,ID2,ASCL1,TERT,CTNNB1,COL3A1,NR2F1,SOX2	BP
GO:0030900	forebrain development	5.43E-04	5.43E-04	1	MEF2C,LAMB1,HES1,MYH10,ASCL1,NTRK2,CTNNB1,COL3A1,CDH2,SOX2,PCDH9,RELN	BP
GO:0060485	mesenchyme development	6.60E-04	6.60E-04	1	MEF2C,JAG1,ACTA2,HES1,HNF1A,MYC,TGFBR2,CITED2,CTNNB1,HNRNPAB	BP
GO:0021537	telencephalon development	6.60E-04	6.60E-04	1	MEF2C,LAMB1,HES1,MYH10,ASCL1,NTRK2,CTNNB1,COL3A1,CDH2,RELN	BP
GO:0003279	cardiac septum development	7.54E-04	7.54E-04	1	JAG1,SUFU,HES1,SOX4,MYH10,TGFBR2,CITED2	BP
GO:0016055	Wnt signaling pathway	8.77E-04	8.77E-04	1	PSMC5,TLE4,HDAC1,SOX4,HNF1A,KLF4,MYC,TERT,CTNNB1,CDH2,SOX2,DDX3X,HNF1B	BP
GO:0198738	cell-cell signaling by wnt	8.98E-04	8.98E-04	1	PSMC5,TLE4,HDAC1,SOX4,HNF1A,KLF4,MYC,TERT,CTNNB1,CDH2,SOX2,DDX3X,HNF1B	BP
REAC:72187	mRNA 3'-end processing	1.21E-03	1.21E-03	1	SRSF9,SRSF4,SRSF6,SRSF1,SRSF2,PCF11	rea
GO:0060795	cell fate commitment involved in formation of primary germ layer	1.44E-03	1.44E-03	1	KLF4,DUSP6,CTNNB1,SOX2,HNF1B	BP
GO:0003205	cardiac chamber development	1.70E-03	1.70E-03	1	MEF2C,JAG1,SUFU,HES1,SOX4,MYH10,TGFBR2,CITED2	BP
GO:0001711	endodermal cell fate commitment	1.87E-03	1.87E-03	1	DUSP6,CTNNB1,SOX2,HNF1B	BP
GO:0006913	nucleocytoplasmic transport	1.93E-03	1.93E-03	1	SRSF9,SRSF4,HNRNPA2B1,SRSF6,SOX4,SRSF1,ANP32A,TP53,SRSF2	BP
GO:0010721	negative regulation of cell development	2.02E-03	2.02E-03	1	JAG1,MIB1,HES1,ID2,ASCL1,TERT,CTNNB1,COL3A1,NR2F1,SOX2	BP
GO:0006369	termination of RNA polymerase II transcription	2.15E-03	2.15E-03	1	SRSF9,SRSF4,SRSF6,SRSF1,SRSF2,PCF11	BP
GO:0071560	cellular response to transforming growth factor beta stimulus	2.25E-03	2.25E-03	1	HSPA5,MEF2C,DUSP22,ZFP36L2,PTPRK,TGFBR2,CITED2,COL1A2,COL3A1	BP
GO:0003151	outflow tract morphogenesis	2.34E-03	2.34E-03	1	MEF2C,JAG1,HES1,TGFBR2,CITED2,CTNNB1	BP
GO:0021987	cerebral cortex development	2.49E-03	2.49E-03	1	LAMB1,ASCL1,NTRK2,CTNNB1,COL3A1,CDH2,RELN	BP
GO:0071559	response to transforming growth factor beta	2.52E-03	2.52E-03	1	HSPA5,MEF2C,DUSP22,ZFP36L2,PTPRK,TGFBR2,CITED2,COL1A2,COL3A1	BP
GO:0048562	embryonic organ morphogenesis	2.78E-03	2.78E-03	1	MEF2C,MIB1,SUFU,HES1,ID2,HOXB5,SOD1,TGFBR2,CTNNB1,HNF1B	BP
REAC:73856	RNA Polymerase II Transcription Termination	2.82E-03	2.82E-03	1	SRSF9,SRSF4,SRSF6,SRSF1,SRSF2,PCF11	rea
REAC:109688	Cleavage of Growing Transcript in the Termination Region	2.82E-03	2.82E-03	1	SRSF9,SRSF4,SRSF6,SRSF1,SRSF2,PCF11	rea
GO:0035019	somatic stem cell population maintenance	3.00E-03	3.00E-03	1	HES1,SOX4,KLF4,ZFP36L2,SOX2,HNF1B	BP
CORUM:1181	C complex spliceosome	3.02E-03	3.02E-03	1	SF3B1,HNRNPA2B1,HNRNPR,SRSF1,RBMX,HNRNPU,HNRNPK,HNRNPA3	cor
GO:0021543	pallium development	3.29E-03	3.29E-03	1	MEF2C,LAMB1,ASCL1,NTRK2,CTNNB1,COL3A1,CDH2,RELN	BP
GO:0003231	cardiac ventricle development	3.34E-03	3.34E-03	1	MEF2C,JAG1,SUFU,HES1,SOX4,TGFBR2,CITED2	BP
GO:0050678	regulation of epithelial cell proliferation	3.45E-03	3.45E-03	1	MEF2C,LAMB1,HES1,SRSF6,MYC,VEGFC,PTPRK,CTNNB1,PTPRM,SOX2	BP
REAC:3769402	Deactivation of the beta-catenin transactivating complex	4.04E-03	4.04E-03	1	TLE4,HDAC1,SOX4,CTNNB1,SOX2	rea
GO:0003007	heart morphogenesis	4.20E-03	4.20E-03	1	MEF2C,JAG1,MIB1,SUFU,HES1,SOX4,TGFBR2,CITED2,CTNNB1	BP
REAC:1980143	Signaling by NOTCH1	4.29E-03	4.29E-03	1	JAG1,MIB1,TLE4,HES1,HDAC1,MYC	rea
GO:1904837	beta-catenin-TCF complex assembly	4.67E-03	4.67E-03	1	TLE4,HDAC1,MYC,TERT,CTNNB1	BP
GO:0001704	formation of primary germ layer	4.67E-03	4.67E-03	1	LAMB1,HNF1A,KLF4,DUSP6,CTNNB1,SOX2,HNF1B	BP
GO:0006611	protein export from nucleus	5.07E-03	5.07E-03	1	SRSF9,SRSF4,HNRNPA2B1,SRSF6,SOX4,SRSF1,TP53,SRSF2	BP
GO:0001708	cell fate specification	5.16E-03	5.16E-03	1	SUFU,DUSP6,ASCL1,CTNNB1,SOX2,HNF1B	BP
GO:0035987	endodermal cell differentiation	5.23E-03	5.23E-03	1	LAMB1,DUSP6,CTNNB1,SOX2,HNF1B	BP
GO:0060840	artery development	5.55E-03	5.55E-03	1	JAG1,SUFU,HES1,SOX4,MYH10,COL3A1	BP
GO:0051972	regulation of telomerase activity	5.85E-03	5.85E-03	1	HNRNPA2B1,KLF4,MYC,TP53,CTNNB1	BP
GO:0097150	neuronal stem cell population maintenance	6.04E-03	6.04E-03	1	JAG1,HES1,CDH2,SOX2	BP
GO:0048565	digestive tract development	6.10E-03	6.10E-03	1	HES1,ID2,ASCL1,TGFBR2,CTNNB1,COL3A1,HNF1B	BP
GO:0090287	regulation of cellular response to growth factor stimulus	6.12E-03	6.12E-03	1	HSPA5,HES1,DUSP6,TOB1,VEGFC,TGFBR2,CITED2,CTNNB1,TCF4	BP
GO:0007369	gastrulation	6.23E-03	6.23E-03	1	LAMB1,HNF1A,KLF4,DUSP6,TGFBR2,CTNNB1,SOX2,HNF1B	BP
GO:0048511	rhythmic process	6.56E-03	6.56E-03	1	ID2,HDAC1,CBX3,HNRNPR,BHLHE40,TP53,SOD1,NTRK2,HNRNPU,HNF1B	BP
GO:2000027	regulation of organ morphogenesis	6.76E-03	6.76E-03	1	PSMC5,HES1,SRSF6,MYC,TGFBR2,CITED2,TNFRSF11B,CTNNB1,HNF1B	BP
GO:0001701	in utero embryonic development	8.88E-03	8.88E-03	1	MIB1,CNOT2,HES1,PLCG1,MYH10,HNF1A,SRSF1,TGFBR2,CTNNB1,HNF1B	BP
GO:0000380	alternative mRNA splicing, via spliceosome	8.90E-03	8.90E-03	1	PTBP1,SRSF6,SRSF1,RBMX,SRSF2	BP
REAC:157118	Signaling by NOTCH	9.33E-03	9.33E-03	1	JAG1,MIB1,TLE4,HES1,HDAC1,MYC,TP53	rea
GO:0072006	nephron development	9.58E-03	9.58E-03	1	MEF2C,JAG1,ACTA2,HES1,MYC,CTNNB1,HNF1B	BP
GO:0051168	nuclear export	9.97E-03	9.97E-03	1	SRSF9,SRSF4,HNRNPA2B1,SRSF6,SOX4,SRSF1,TP53,SRSF2	BP
GO:0007623	circadian rhythm	9.97E-03	9.97E-03	1	ID2,HDAC1,HNRNPR,BHLHE40,TP53,NTRK2,HNRNPU,HNF1B	BP
GO:0031124	mRNA 3'-end processing	1.03E-02	1.03E-02	1	SRSF9,SRSF4,SRSF6,SRSF1,SRSF2,PCF11	BP
GO:0055123	digestive system development	1.05E-02	1.05E-02	1	HES1,ID2,ASCL1,TGFBR2,CTNNB1,COL3A1,HNF1B	BP
GO:0001764	neuron migration	1.05E-02	1.05E-02	1	MEF2C,MYH10,ASCL1,NTRK2,CTNNB1,COL3A1,RELN	BP
GO:1903706	regulation of hemopoiesis	1.10E-02	1.10E-02	1	MEF2C,JAG1,HES1,NCKAP1L,MYC,SOD1,ZFP36L2,TGFBR2,CTNNB1,TRIB1	BP
GO:0072080	nephron tubule development	1.17E-02	1.17E-02	1	MEF2C,JAG1,HES1,MYC,CTNNB1,HNF1B	BP
GO:0001649	osteoblast differentiation	1.25E-02	1.25E-02	1	MEF2C,JAG1,SUFU,TOB1,RBMX,HNRNPU,CTNNB1,SOX2	BP
GO:0061005	cell differentiation involved in kidney development	1.31E-02	1.31E-02	1	MEF2C,JAG1,ACTA2,HES1,CTNNB1	BP
GO:0001706	endoderm formation	1.31E-02	1.31E-02	1	LAMB1,DUSP6,CTNNB1,SOX2,HNF1B	BP
GO:0048568	embryonic organ development	1.34E-02	1.34E-02	1	MEF2C,MIB1,SUFU,HES1,ID2,HOXB5,SOD1,TGFBR2,CITED2,CTNNB1,HNF1B	BP
CORUM:1183	CDC5L complex	1.35E-02	1.35E-02	1	SF3B1,SRSF1,RBMX,SRSF2,TCF4	cor
GO:0061326	renal tubule development	1.41E-02	1.41E-02	1	MEF2C,JAG1,HES1,MYC,CTNNB1,HNF1B	BP
GO:0051028	mRNA transport	1.46E-02	1.46E-02	1	SRSF9,SRSF4,HNRNPA2B1,SRSF6,SRSF1,SRSF2,HNRNPA3	BP
GO:0071897	DNA biosynthetic process	1.49E-02	1.49E-02	1	HNRNPA2B1,KLF4,MYC,TP53,DTL,HNRNPU,TERT,CTNNB1	BP
GO:0032922	circadian regulation of gene expression	1.57E-02	1.57E-02	1	ID2,HDAC1,BHLHE40,HNRNPU,HNF1B	BP
GO:0048732	gland development	1.60E-02	1.60E-02	1	HES1,ID2,HNF1A,SRSF1,ASCL1,SOD1,TGFBR2,CITED2,CTNNB1,SOX2,HNF1B	BP
GO:0035239	tube morphogenesis	1.69E-02	1.69E-02	1	MEF2C,MIB1,SUFU,HES1,ID2,SOX4,MYC,TGFBR2,CTNNB1,HNF1B	BP
GO:2000144	positive regulation of DNA-templated transcription, initiation	1.73E-02	1.73E-02	1	PSMC5,HNF1A,CTNNB1,HNF1B	BP
REAC:2644603	Signaling by NOTCH1 in Cancer	1.82E-02	1.82E-02	1	JAG1,MIB1,HES1,HDAC1,MYC	rea
REAC:2894858	Signaling by NOTCH1 HD+PEST Domain Mutants in Cancer	1.82E-02	1.82E-02	1	JAG1,MIB1,HES1,HDAC1,MYC	rea
REAC:2894862	Constitutive Signaling by NOTCH1 HD+PEST Domain Mutants	1.82E-02	1.82E-02	1	JAG1,MIB1,HES1,HDAC1,MYC	rea
REAC:2644602	Signaling by NOTCH1 PEST Domain Mutants in Cancer	1.82E-02	1.82E-02	1	JAG1,MIB1,HES1,HDAC1,MYC	rea
REAC:2644606	Constitutive Signaling by NOTCH1 PEST Domain Mutants	1.82E-02	1.82E-02	1	JAG1,MIB1,HES1,HDAC1,MYC	rea
GO:0001714	endodermal cell fate specification	1.89E-02	1.89E-02	1	DUSP6,SOX2,HNF1B	BP
REAC:525793	Myogenesis	2.00E-02	2.00E-02	1	MEF2C,CTNNB1,CDH2,TCF4	rea
REAC:375170	CDO in myogenesis	2.00E-02	2.00E-02	1	MEF2C,CTNNB1,CDH2,TCF4	rea
GO:0048645	animal organ formation	2.21E-02	2.21E-02	1	MEF2C,HES1,TGFBR2,CITED2,CTNNB1	BP
GO:2000278	regulation of DNA biosynthetic process	2.24E-02	2.24E-02	1	HNRNPA2B1,KLF4,MYC,TP53,HNRNPU,CTNNB1	BP
GO:0060411	cardiac septum morphogenesis	2.40E-02	2.40E-02	1	JAG1,HES1,SOX4,TGFBR2,CITED2	BP
GO:0006338	chromatin remodeling	2.44E-02	2.44E-02	1	ACTB,HDAC1,CBX3,HNF1A,MYC,CTNNB1,BAZ1A	BP
GO:0003281	ventricular septum development	2.60E-02	2.60E-02	1	SUFU,HES1,SOX4,TGFBR2,CITED2	BP
GO:0002065	columnar/cuboidal epithelial cell differentiation	2.65E-02	2.65E-02	1	JAG1,HES1,SOX4,ASCL1,SOD1,CDH2	BP
GO:0051402	neuron apoptotic process	2.75E-02	2.75E-02	1	HSPA5,MEF2C,ASCL1,TP53,SOD1,NTRK2,TERT,CTNNB1	BP
GO:0006353	DNA-templated transcription, termination	2.79E-02	2.79E-02	1	SRSF9,SRSF4,SRSF6,SRSF1,SRSF2,PCF11	BP
GO:0072009	nephron epithelium development	2.95E-02	2.95E-02	1	MEF2C,JAG1,HES1,MYC,CTNNB1,HNF1B	BP
GO:0060249	anatomical structure homeostasis	3.07E-02	3.07E-02	1	ACTB,HNRNPA2B1,HNF1A,MYC,SOD1,HNRNPU,TERT,TNFRSF11B,CTNNB1,HIST3H3	BP
GO:0007219	Notch signaling pathway	3.11E-02	3.11E-02	1	JAG1,MIB1,HES1,MYC,ASCL1,TGFBR2,HNF1B	BP
GO:0071427	mRNA-containing ribonucleoprotein complex export from nucleus	3.27E-02	3.27E-02	1	SRSF9,SRSF4,HNRNPA2B1,SRSF6,SRSF1,SRSF2	BP
GO:0006406	mRNA export from nucleus	3.27E-02	3.27E-02	1	SRSF9,SRSF4,HNRNPA2B1,SRSF6,SRSF1,SRSF2	BP
GO:0003143	embryonic heart tube morphogenesis	3.28E-02	3.28E-02	1	MEF2C,MIB1,SUFU,HES1,TGFBR2	BP
GO:0035909	aorta morphogenesis	3.49E-02	3.49E-02	1	JAG1,HES1,SOX4,COL3A1	BP
GO:0043254	regulation of protein complex assembly	3.59E-02	3.59E-02	1	NCKAP1,PSMC5,SPTBN1,NCKAP1L,HNF1A,TP53,CTNNB1,HIST3H3,DDX3X,HNF1B	BP
REAC:5250913	Positive epigenetic regulation of rRNA expression	3.85E-02	3.85E-02	1	ACTB,SF3B1,HDAC1,CBX3,HIST1H2AC,HIST1H2BO	rea
GO:0007179	transforming growth factor beta receptor signaling pathway	3.93E-02	3.93E-02	1	HSPA5,DUSP22,PTPRK,TGFBR2,CITED2,COL1A2,COL3A1	BP
GO:0048663	neuron fate commitment	4.09E-02	4.09E-02	1	SUFU,HES1,ID2,ASCL1,ZNF521	BP
REAC:5626467	RHO GTPases activate IQGAPs	4.10E-02	4.10E-02	1	CALM2,CTNNB1,CALM1	rea
REAC:4641265	Repression of WNT target genes	4.10E-02	4.10E-02	1	TLE4,HDAC1,MYC	rea
GO:0003206	cardiac chamber morphogenesis	4.65E-02	4.65E-02	1	MEF2C,JAG1,HES1,SOX4,TGFBR2,CITED2	BP
GO:0031123	RNA 3'-end processing	4.65E-02	4.65E-02	1	SRSF9,SRSF4,SRSF6,SRSF1,SRSF2,PCF11	BP
GO:0045765	regulation of angiogenesis	4.66E-02	4.66E-02	1	PLCG1,KLF4,VEGFC,TGFBR2,TERT,CTNNB1,PTPRM,TCF4	BP
GO:0060562	epithelial tube morphogenesis	4.73E-02	4.73E-02	1	MEF2C,MIB1,SUFU,HES1,SOX4,MYC,TGFBR2,CTNNB1,HNF1B	BP
GO:0061102	stomach neuroendocrine cell differentiation	4.84E-02	4.84E-02	1	HES1,ASCL1	BP
CORUM:6073	SRp30c-SRp55 complex	5.00E-02	5.00E-02	1	SRSF9,SRSF6	cor
CORUM:5262	TCF4-CTNNB1 complex	5.00E-02	5.00E-02	1	CTNNB1,TCF4	cor
