# Supplementary material for: Pathway and network analysis of more than 2500 whole cancer genomes
Source: Nat Commun. 2020 Feb 5;11:729. doi: 10.1038/s41467-020-14367-0 (PMC7002574; doi:10.1038/s41467-020-14367-0)
Supplement: Supplementary file 23 — Supplementary Data 21 [file 41467_2020_14367_MOESM23_ESM.txt]

goid	description	pvalue	genes	in_coding	in_noncoding
GO:0048732	gland development	6.78E-18	CDH1,BAX,GATA3,FBXW7,CDKN1B,HES1,ID2,STK11,PIK3CA,SOX9,FOXA1,KRAS,HNF1A,SRSF1,ASCL1,BRCA2,SMAD4,SOD1,AKT1,EPHA2,EGFR,NOTCH1,ATM,BRAF,ARHGAP35,TGFBR2,CITED2,CTNNB1,PTEN,SOX2,PTCH1,NF1,HNF1B	AKT1,ARHGAP35,ATM,BAX,BRAF,BRCA2,CDH1,CDKN1B,CTNNB1,EGFR,EPHA2,FBXW7,FOXA1,GATA3,KRAS,NF1,NOTCH1,PIK3CA,PTCH1,PTEN,SMAD4,SOX9,STK11,TGFBR2	ASCL1,CITED2,CTNNB1,HES1,HNF1A,HNF1B,ID2,SOD1,SOX2,SRSF1,TGFBR2
GO:0050673	epithelial cell proliferation	2.51E-17	MEF2C,BAX,LAMB1,GATA3,FBXW7,CDKN1B,HES1,ID2,STK11,ACVR2A,SRSF6,SOX9,MEN1,MYC,BRCA2,RB1,AKT1,EPHA2,EGFR,NOTCH1,VEGFC,PTPRK,CTNNB1,PTEN,PTPRM,HRAS,SOX2,PTCH1,NF1,HNF1B	ACVR2A,AKT1,BAX,BRCA2,CDKN1B,CTNNB1,EGFR,EPHA2,FBXW7,GATA3,HRAS,MEN1,NF1,NOTCH1,PTCH1,PTEN,RB1,SOX9,STK11	CTNNB1,HES1,HNF1B,ID2,LAMB1,MEF2C,MYC,PTPRK,PTPRM,SOX2,SRSF6,VEGFC
GO:0050678	regulation of epithelial cell proliferation	4.65E-15	MEF2C,BAX,LAMB1,GATA3,FBXW7,CDKN1B,HES1,STK11,SRSF6,SOX9,MEN1,MYC,BRCA2,RB1,AKT1,EGFR,NOTCH1,VEGFC,PTPRK,CTNNB1,PTEN,PTPRM,HRAS,SOX2,PTCH1,NF1	AKT1,BAX,BRCA2,CDKN1B,CTNNB1,EGFR,FBXW7,GATA3,HRAS,MEN1,NF1,NOTCH1,PTCH1,PTEN,RB1,SOX9,STK11	CTNNB1,HES1,LAMB1,MEF2C,MYC,PTPRK,PTPRM,SOX2,SRSF6,VEGFC
GO:0045165	cell fate commitment	8.99E-15	RHOA,MEF2C,JAG1,AXIN1,GATA3,SUFU,HES1,ID2,SOX9,FOXA1,NOTCH2,KLF4,DUSP6,ASCL1,SMAD4,NOTCH1,TCF7L2,BRAF,CTNNB1,GAP43,SOX2,PTCH1,ZNF521,HNF1B	AXIN1,BRAF,CTNNB1,FOXA1,GATA3,NF1,NOTCH1,NOTCH2,PTCH1,RHOA,SMAD4,SOX9,TCF7L2	ASCL1,CTNNB1,DUSP6,GAP43,HES1,HNF1B,ID2,JAG1,KLF4,MEF2C,SOX2,SUFU,ZNF521
GO:1902806	regulation of cell cycle G1/S phase transition	1.09E-13	BAX,FBXW7,CDKN1B,CNOT2,ID2,CDKN1A,SOX4,SMARCA4,MEN1,RB1,TP53,AKT1,EGFR,TAF1,ATM,BTG2,TERT,BRD7,PTEN,DDX3X	AKT1,ATM,BAX,BRD7,BTG2,CDKN1A,CDKN1B,DDX3X,EGFR,FBXW7,MEN1,PTEN,RB1,SMARCA4,TAF1,TP53	CNOT2,DDX3X,ID2,SOX4,TERT,TP53
GO:0070997	neuron death	2.13E-13	HSPA5,MAP2K4,RHOA,MEF2C,BAX,GATA3,FBXW7,PIK3CA,KRAS,RRAS2,ASCL1,RB1,TP53,SOD1,AKT1,RASA1,NTRK2,ATM,BRAF,BTG2,TERT,CTNNB1,HRAS,NF1,DAXX	AKT1,ATM,BAX,BRAF,BTG2,CTNNB1,DAXX,FBXW7,GATA3,HRAS,KRAS,MAP2K4,NF1,PIK3CA,RASA1,RB1,RHOA,RRAS2,TP53	ASCL1,CTNNB1,HSPA5,MEF2C,NTRK2,SOD1,TERT,TP53
GO:0051402	neuron apoptotic process	2.29E-13	HSPA5,MAP2K4,RHOA,MEF2C,BAX,GATA3,FBXW7,PIK3CA,KRAS,ASCL1,RB1,TP53,SOD1,RASA1,NTRK2,ATM,BRAF,BTG2,TERT,CTNNB1,HRAS,NF1	ATM,BAX,BRAF,BTG2,CTNNB1,FBXW7,GATA3,HRAS,KRAS,MAP2K4,NF1,PIK3CA,RASA1,RB1,RHOA,TP53	ASCL1,CTNNB1,HSPA5,MEF2C,NTRK2,SOD1,TERT,TP53
REAC:5663202	Diseases of signal transduction	4.16E-13	CREBBP,PSMC5,JAG1,MIB1,AXIN1,RNF43,FBXW7,CDKN1B,HES1,HDAC1,PIK3CA,PLCG1,CDKN1A,KRAS,APC,MYC,SMAD4,AKT1,PIK3R1,RASA1,EGFR,NOTCH1,TCF7L2,BRAF,TGFBR2,CTNNB1,HRAS,TBL1XR1,HDAC2,NF1,NRAS	AKT1,APC,AXIN1,BRAF,CDKN1A,CDKN1B,CREBBP,CTNNB1,EGFR,FBXW7,HDAC2,HRAS,KRAS,NF1,NOTCH1,NRAS,PIK3CA,PIK3R1,RASA1,RNF43,SMAD4,TBL1XR1,TCF7L2,TGFBR2	CTNNB1,HDAC1,HES1,JAG1,MIB1,MYC,PLCG1,PSMC5,TGFBR2
GO:0016055	Wnt signaling pathway	6.75E-13	RHOA,PSMC5,AXIN1,TLE4,GATA3,RNF43,BCL9,HDAC1,STK11,SOX4,SOX9,SMARCA4,APC,HNF1A,RAC1,KLF4,MYC,KDM6A,NOTCH1,TCF7L2,TERT,BRD7,CTNNB1,CDH2,PTEN,TBL1XR1,SOX2,DDX3X,HNF1B	APC,AXIN1,BCL9,BRD7,CTNNB1,DDX3X,GATA3,KDM6A,NF1,NOTCH1,PTEN,RAC1,RHOA,RNF43,SMARCA4,SOX9,STK11,TBL1XR1,TCF7L2	CDH2,CTNNB1,DDX3X,HDAC1,HNF1A,HNF1B,KLF4,MYC,PSMC5,SOX2,SOX4,TERT,TLE4
GO:0010001	glial cell differentiation	6.76E-13	RHOA,HES1,SOX4,SOX9,KRAS,SRSF1,ASCL1,SOD1,AKT1,EGFR,NTRK2,NOTCH1,CTNNB1,CDH2,PTEN,GAP43,SOX2,RELN,HDAC2,NF1	AKT1,CTNNB1,EGFR,HDAC2,KRAS,NF1,NOTCH1,PTEN,RHOA,SOX9	ASCL1,CDH2,CTNNB1,GAP43,HES1,NTRK2,RELN,SOD1,SOX2,SOX4,SRSF1
GO:0006338	chromatin remodeling	7.08E-13	ARID1B,ACTB,SMARCB1,GATA3,HDAC1,ARID1A,CBX3,SOX9,SMARCA4,FOXA1,HNF1A,MYC,RB1,CDKN2A,PBRM1,CTNNB1,HDAC2,BAZ1A,DAXX	ARID1A,ARID1B,CDKN2A,CTNNB1,DAXX,FOXA1,GATA3,HDAC2,NF1,PBRM1,RB1,SMARCA4,SMARCB1,SOX9	ACTB,BAZ1A,CBX3,CTNNB1,HDAC1,HNF1A,MYC
GO:0198738	cell-cell signaling by wnt	7.13E-13	RHOA,PSMC5,AXIN1,TLE4,GATA3,RNF43,BCL9,HDAC1,STK11,SOX4,SOX9,SMARCA4,APC,HNF1A,RAC1,KLF4,MYC,KDM6A,NOTCH1,TCF7L2,TERT,BRD7,CTNNB1,CDH2,PTEN,TBL1XR1,SOX2,DDX3X,HNF1B	APC,AXIN1,BCL9,BRD7,CTNNB1,DDX3X,GATA3,KDM6A,NF1,NOTCH1,PTEN,RAC1,RHOA,RNF43,SMARCA4,SOX9,STK11,TBL1XR1,TCF7L2	CDH2,CTNNB1,DDX3X,HDAC1,HNF1A,HNF1B,KLF4,MYC,PSMC5,SOX2,SOX4,TERT,TLE4
GO:0044843	cell cycle G1/S phase transition	8.06E-13	BAX,FBXW7,CDKN1B,CNOT2,ID2,CDKN1A,SOX4,SMARCA4,MEN1,ACVR1B,MYC,RB1,TP53,AKT1,EGFR,TAF1,CDKN2A,ATM,BTG2,TERT,BRD7,PTEN,DDX3X	ACVR1B,AKT1,ATM,BAX,BRD7,BTG2,CDKN1A,CDKN1B,CDKN2A,DDX3X,EGFR,FBXW7,MEN1,PTEN,RB1,SMARCA4,TAF1,TP53	CNOT2,DDX3X,ID2,MYC,SOX4,TERT,TP53
GO:1901214	regulation of neuron death	1.80E-12	MAP2K4,RHOA,MEF2C,BAX,GATA3,FBXW7,PIK3CA,KRAS,RRAS2,ASCL1,TP53,SOD1,AKT1,RASA1,NTRK2,ATM,BRAF,BTG2,TERT,CTNNB1,HRAS,NF1,DAXX	AKT1,ATM,BAX,BRAF,BTG2,CTNNB1,DAXX,FBXW7,GATA3,HRAS,KRAS,MAP2K4,NF1,PIK3CA,RASA1,RHOA,RRAS2,TP53	ASCL1,CTNNB1,MEF2C,NTRK2,SOD1,TERT,TP53
GO:0042063	gliogenesis	2.16E-12	RHOA,LAMB1,HES1,SOX4,SOX9,KRAS,SRSF1,ASCL1,SOD1,AKT1,EGFR,NTRK2,NOTCH1,TERT,CTNNB1,CDH2,PTEN,GAP43,SOX2,RELN,HDAC2,NF1	AKT1,CTNNB1,EGFR,HDAC2,KRAS,NF1,NOTCH1,PTEN,RHOA,SOX9	ASCL1,CDH2,CTNNB1,GAP43,HES1,LAMB1,NTRK2,RELN,SOD1,SOX2,SOX4,SRSF1,TERT
GO:0043523	regulation of neuron apoptotic process	3.89E-12	MAP2K4,RHOA,MEF2C,BAX,GATA3,FBXW7,PIK3CA,KRAS,ASCL1,TP53,SOD1,RASA1,NTRK2,ATM,BRAF,BTG2,TERT,CTNNB1,HRAS,NF1	ATM,BAX,BRAF,BTG2,CTNNB1,FBXW7,GATA3,HRAS,KRAS,MAP2K4,NF1,PIK3CA,RASA1,RHOA,TP53	ASCL1,CTNNB1,MEF2C,NTRK2,SOD1,TERT,TP53
GO:0071900	regulation of protein serine/threonine kinase activity	5.05E-12	MAP2K4,RHOA,MAP2K7,MEF2C,MAP3K1,AXIN1,PRKAR1A,CDKN1B,DUSP22,STK11,PLCG1,CDKN1A,AJUBA,KRAS,MEN1,APC,DUSP6,SOD1,AKT1,EGFR,CDKN2A,BRAF,CDK12,PTEN,TRIB1,HRAS,NF1,DAXX	AJUBA,AKT1,APC,AXIN1,BRAF,CDK12,CDKN1A,CDKN1B,CDKN2A,DAXX,EGFR,HRAS,KRAS,MAP2K4,MAP2K7,MAP3K1,MEN1,NF1,PRKAR1A,PTEN,RHOA,STK11	DUSP22,DUSP6,MEF2C,PLCG1,SOD1,TRIB1
GO:0030900	forebrain development	1.55E-11	CDH1,RHOA,MEF2C,BAX,LAMB1,AXIN1,YWHAE,HES1,ARID1A,MYH10,KRAS,ASCL1,EGFR,NTRK2,NOTCH1,BTG2,ARHGAP35,CTNNB1,COL3A1,CDH2,PTEN,SOX2,PCDH9,RELN,NF1	ARHGAP35,ARID1A,AXIN1,BAX,BTG2,CDH1,CTNNB1,EGFR,KRAS,NF1,NOTCH1,PTEN,RHOA,YWHAE	ASCL1,CDH2,COL3A1,CTNNB1,HES1,LAMB1,MEF2C,MYH10,NTRK2,PCDH9,RELN,SOX2
GO:1901987	regulation of cell cycle phase transition	4.10E-11	BAX,PSMC5,FBXW7,CDKN1B,CNOT2,ID2,CDKN1A,SOX4,SMARCA4,MEN1,APC,RB1,TP53,AKT1,EGFR,TAF1,CDKN2A,ATM,ZFP36L2,BTG2,TERT,BRD7,PTEN,DDX3X	AKT1,APC,ATM,BAX,BRD7,BTG2,CDKN1A,CDKN1B,CDKN2A,DDX3X,EGFR,FBXW7,MEN1,PTEN,RB1,SMARCA4,TAF1,TP53	CNOT2,DDX3X,ID2,PSMC5,SOX4,TERT,TP53,ZFP36L2
GO:0009314	response to radiation	5.35E-11	CREBBP,HSPA5,MAP2K7,PTPRC,BAX,GATA3,ID2,STK11,CDKN1A,KRAS,MEN1,BHLHE40,MYC,BRCA2,TP53,AKT1,DTL,PIK3R1,EGFR,TAF1,ATM,PTPRK,BRAF,COL3A1,HRAS,NF1	AKT1,ATM,BAX,BRAF,BRCA2,CDKN1A,CREBBP,EGFR,GATA3,HRAS,KRAS,MAP2K7,MEN1,NF1,PIK3R1,STK11,TAF1,TP53	BHLHE40,COL3A1,DTL,HSPA5,ID2,MYC,PTPRC,PTPRK,TP53
GO:0045860	positive regulation of protein kinase activity	5.51E-11	HSPA5,MAP2K4,RHOA,MAP2K7,MEF2C,BAX,MAP3K1,AXIN1,PRKAR1A,FBXW7,CDKN1B,STK11,PIK3CA,NCKAP1L,PLCG1,CDKN1A,AJUBA,KRAS,DUSP6,SOD1,AKT1,EGFR,BRAF,TGFBR2,HRAS,RELN,DAXX	AJUBA,AKT1,AXIN1,BAX,BRAF,CDKN1A,CDKN1B,DAXX,EGFR,FBXW7,HRAS,KRAS,MAP2K4,MAP2K7,MAP3K1,PIK3CA,PRKAR1A,RHOA,STK11,TGFBR2	DUSP6,HSPA5,MEF2C,NCKAP1,NCKAP1L,PLCG1,RELN,SOD1,TGFBR2
GO:0071214	cellular response to abiotic stimulus	6.39E-11	CREBBP,CASP8,MAP2K4,BAX,MAP3K1,GATA3,STK11,CDKN1A,SOX9,RAC1,MYC,ASCL1,TP53,AKT1,PIK3R1,EGFR,TAF1,ATM,PTPRK,PTEN,HRAS,DDX3X	AKT1,ATM,BAX,CASP8,CDKN1A,CREBBP,DDX3X,EGFR,GATA3,HRAS,MAP2K4,MAP3K1,PIK3R1,PTEN,RAC1,SOX9,STK11,TAF1,TP53	ASCL1,DDX3X,MYC,PTPRK,TP53
GO:2000045	regulation of G1/S transition of mitotic cell cycle	9.31E-11	BAX,CDKN1B,CNOT2,ID2,CDKN1A,SOX4,SMARCA4,RB1,TP53,AKT1,EGFR,ATM,BTG2,TERT,BRD7,PTEN,DDX3X	AKT1,ATM,BAX,BRD7,BTG2,CDKN1A,CDKN1B,DDX3X,EGFR,PTEN,RB1,SMARCA4,TP53	CNOT2,DDX3X,ID2,SOX4,TERT,TP53
GO:1903706	regulation of hemopoiesis	1.15E-10	CASP8,RHOA,MEF2C,JAG1,GATA3,HES1,NFE2L2,ACVR2A,NCKAP1L,ACVR1B,MYC,RB1,SOD1,PIK3R1,CDKN2A,NOTCH1,ZFP36L2,BRAF,TGFBR2,B2M,CTNNB1,TRIB1,NF1	ACVR1B,ACVR2A,B2M,BRAF,CASP8,CDKN2A,CTNNB1,GATA3,NF1,NFE2L2,NOTCH1,PIK3R1,RB1,RHOA,TGFBR2	CTNNB1,HES1,JAG1,MEF2C,MYC,NCKAP1,NCKAP1L,NFE2,SOD1,TGFBR2,TRIB1,ZFP36L2
REAC:195721	Signaling by Wnt	1.37E-10	CREBBP,RHOA,PSMC5,AXIN1,TLE4,RNF43,BCL9,HDAC1,SOX4,SOX9,SMARCA4,MEN1,APC,RAC1,MYC,AKT1,CALM2,TCF7L2,TERT,KMT2D,CTNNB1,HIST3H3,HIST1H2AC,SOX2,TCF4,CALM1,HIST1H2BO	AKT1,APC,AXIN1,BCL9,CREBBP,CTNNB1,KMT2D,MEN1,RAC1,RHOA,RNF43,SMARCA4,SOX9,TCF7L2	CALM1,CALM2,CTNNB1,HDAC1,HIST1H2AC,HIST1H2BO,HIST3H3,MYC,PSMC5,SOX2,SOX4,TCF4,TERT,TLE4
GO:0019827	stem cell population maintenance	1.44E-10	JAG1,CNOT2,HES1,BCL9,ARID1A,SOX4,SOX9,NOTCH2,KLF4,SMAD4,NOTCH1,ZFP36L2,BRAF,CTNNB1,CDH2,SOX2,HNF1B	ARID1A,BCL9,BRAF,CTNNB1,NF1,NOTCH1,NOTCH2,SMAD4,SOX9	CDH2,CNOT2,CTNNB1,HES1,HNF1B,JAG1,KLF4,SOX2,SOX4,ZFP36L2
REAC:201681	TCF dependent signaling in response to WNT	1.72E-10	CREBBP,PSMC5,AXIN1,TLE4,RNF43,BCL9,HDAC1,SOX4,SOX9,SMARCA4,MEN1,APC,MYC,AKT1,TCF7L2,TERT,KMT2D,CTNNB1,HIST3H3,HIST1H2AC,SOX2,TCF4,HIST1H2BO	AKT1,APC,AXIN1,BCL9,CREBBP,CTNNB1,KMT2D,MEN1,RNF43,SMARCA4,SOX9,TCF7L2	CTNNB1,HDAC1,HIST1H2AC,HIST1H2BO,HIST3H3,MYC,PSMC5,SOX2,SOX4,TCF4,TERT,TLE4
REAC:3769402	Deactivation of the beta-catenin transactivating complex	1.76E-10	TLE4,BCL9,HDAC1,SOX4,SOX9,MEN1,APC,AKT1,TCF7L2,KMT2D,CTNNB1,SOX2	AKT1,APC,BCL9,CTNNB1,KMT2D,MEN1,SOX9,TCF7L2	CTNNB1,HDAC1,SOX2,SOX4,TLE4
GO:0098727	maintenance of cell number	1.78E-10	JAG1,CNOT2,HES1,BCL9,ARID1A,SOX4,SOX9,NOTCH2,KLF4,SMAD4,NOTCH1,ZFP36L2,BRAF,CTNNB1,CDH2,SOX2,HNF1B	ARID1A,BCL9,BRAF,CTNNB1,NF1,NOTCH1,NOTCH2,SMAD4,SOX9	CDH2,CNOT2,CTNNB1,HES1,HNF1B,JAG1,KLF4,SOX2,SOX4,ZFP36L2
GO:0042493	response to drug	1.83E-10	CDH1,HSPA5,RHOA,MEF2C,GATA3,CDKN1B,NFE2L2,NCKAP1L,CDKN1A,MYC,DUSP6,TP53,SOD1,EGFR,VEGFC,BRAF,TGFBR2,TNFRSF11B,B2M,CTNNB1,PTEN,PTPRM,PTCH1,HDAC2,HNF1B	B2M,BRAF,CDH1,CDKN1A,CDKN1B,CTNNB1,EGFR,GATA3,HDAC2,NF1,NFE2L2,PTCH1,PTEN,RHOA,TGFBR2,TP53	CTNNB1,DUSP6,HNF1B,HSPA5,MEF2C,MYC,NCKAP1,NCKAP1L,NFE2,PTPRM,SOD1,TGFBR2,TNFRSF11B,TP53,VEGFC
GO:1904837	beta-catenin-TCF complex assembly	3.24E-10	CREBBP,TLE4,BCL9,HDAC1,SMARCA4,MEN1,MYC,TCF7L2,TERT,KMT2D,CTNNB1	BCL9,CREBBP,CTNNB1,KMT2D,MEN1,SMARCA4,TCF7L2	CTNNB1,HDAC1,MYC,TERT,TLE4
GO:0035239	tube morphogenesis	3.26E-10	RHOA,MEF2C,MIB1,GATA3,SUFU,HES1,ID2,ARID1A,SOX4,SOX9,FOXA1,KRAS,MYC,SMAD4,EPHA2,EGFR,KDM6A,NOTCH1,ARHGAP35,TGFBR2,CTNNB1,PTCH1,HNF1B	ARHGAP35,ARID1A,CTNNB1,EGFR,EPHA2,FOXA1,GATA3,KDM6A,KRAS,NF1,NOTCH1,PTCH1,RHOA,SMAD4,SOX9,TGFBR2	CTNNB1,HES1,HNF1B,ID2,MEF2C,MIB1,MYC,SOX4,SUFU,TGFBR2
GO:0000082	G1/S transition of mitotic cell cycle	3.86E-10	BAX,CDKN1B,CNOT2,ID2,CDKN1A,SOX4,SMARCA4,ACVR1B,MYC,RB1,TP53,AKT1,EGFR,CDKN2A,ATM,BTG2,TERT,BRD7,PTEN,DDX3X	ACVR1B,AKT1,ATM,BAX,BRD7,BTG2,CDKN1A,CDKN1B,CDKN2A,DDX3X,EGFR,PTEN,RB1,SMARCA4,TP53	CNOT2,DDX3X,ID2,MYC,SOX4,TERT,TP53
GO:0050680	negative regulation of epithelial cell proliferation	4.55E-10	MEF2C,GATA3,FBXW7,CDKN1B,STK11,SOX9,MEN1,BRCA2,RB1,PTPRK,PTEN,PTPRM,SOX2,PTCH1,NF1	BRCA2,CDKN1B,FBXW7,GATA3,MEN1,NF1,PTCH1,PTEN,RB1,SOX9,STK11	MEF2C,PTPRK,PTPRM,SOX2
GO:0001701	in utero embryonic development	6.37E-10	CASP8,KEAP1,SMARCB1,MIB1,GATA3,CNOT2,HES1,PLCG1,MYH10,HNF1A,ACVR1B,SRSF1,BRCA2,SMAD4,AKT1,EGFR,KDM6A,NOTCH1,TGFBR2,CTNNB1,PTCH1,HNF1B	ACVR1B,AKT1,BRCA2,CASP8,CTNNB1,EGFR,GATA3,KDM6A,KEAP1,NF1,NOTCH1,PTCH1,SMAD4,SMARCB1,TGFBR2	CNOT2,CTNNB1,HES1,HNF1A,HNF1B,MIB1,MYH10,PLCG1,SRSF1,TGFBR2
GO:0051169	nuclear transport	6.72E-10	CDH1,RHOA,KEAP1,SUFU,YWHAE,SRSF9,HES1,SPTBN1,SRSF4,HNRNPA2B1,SRSF6,CDKN1A,SOX4,SRSF1,ANP32A,TOB1,TP53,SMAD4,AKT1,PIK3R1,EGFR,TCF7L2,SRSF2,CTNNB1,NF1	AKT1,CDH1,CDKN1A,CTNNB1,EGFR,KEAP1,NF1,PIK3R1,RHOA,SMAD4,TCF7L2,TP53,YWHAE	ANP32A,CTNNB1,HES1,HNRNPA2B1,SOX4,SPTBN1,SRSF1,SRSF2,SRSF4,SRSF6,SRSF9,SUFU,TOB1,TP53
GO:0060249	anatomical structure homeostasis	1.36E-09	ACTB,MAP2K7,BAX,STK11,HNRNPA2B1,SOX9,KRAS,HNF1A,RAC1,MYC,BRCA2,RB1,SOD1,EGFR,ATM,HNRNPU,ALB,TERT,TNFRSF11B,B2M,CTNNB1,HIST3H3,NF1	ALB,ATM,B2M,BAX,BRCA2,CTNNB1,EGFR,KRAS,MAP2K7,NF1,RAC1,RB1,SOX9,STK11	ACTB,CTNNB1,HIST3H3,HNF1A,HNRNPA2B1,HNRNPU,MYC,SOD1,TERT,TNFRSF11B
REAC:201722	Formation of the beta-catenin:TCF transactivating complex	1.44E-09	CREBBP,TLE4,BCL9,HDAC1,SMARCA4,MEN1,MYC,TCF7L2,TERT,KMT2D,CTNNB1,HIST3H3,HIST1H2AC,TCF4,HIST1H2BO	BCL9,CREBBP,CTNNB1,KMT2D,MEN1,SMARCA4,TCF7L2	CTNNB1,HDAC1,HIST1H2AC,HIST1H2BO,HIST3H3,MYC,TCF4,TERT,TLE4
GO:0009411	response to UV	1.72E-09	CREBBP,MAP2K7,BAX,STK11,CDKN1A,MEN1,MYC,BRCA2,TP53,AKT1,DTL,PIK3R1,EGFR,TAF1,PTPRK	AKT1,BAX,BRCA2,CDKN1A,CREBBP,EGFR,MAP2K7,MEN1,PIK3R1,STK11,TAF1,TP53	DTL,MYC,PTPRK,TP53
GO:0060562	epithelial tube morphogenesis	2.73E-09	RHOA,MEF2C,MIB1,GATA3,SUFU,HES1,ARID1A,SOX4,SOX9,FOXA1,KRAS,MYC,SMAD4,EPHA2,KDM6A,NOTCH1,ARHGAP35,TGFBR2,CTNNB1,PTCH1,HNF1B	ARHGAP35,ARID1A,CTNNB1,EPHA2,FOXA1,GATA3,KDM6A,KRAS,NF1,NOTCH1,PTCH1,RHOA,SMAD4,SOX9,TGFBR2	CTNNB1,HES1,HNF1B,MEF2C,MIB1,MYC,SOX4,SUFU,TGFBR2
GO:0002521	leukocyte differentiation	2.87E-09	CASP8,RHOA,CBFB,MEF2C,BAX,GATA3,RPL22,STK11,NCKAP1L,SOX4,NOTCH2,MYC,RB1,SOD1,EPHA2,PIK3R1,CDKN2A,ATM,ZFP36L2,BRAF,TGFBR2,B2M,CTNNB1,TRIB1,NF1	ATM,B2M,BAX,BRAF,CASP8,CBFB,CDKN2A,CTNNB1,EPHA2,GATA3,NF1,NOTCH2,PIK3R1,RB1,RHOA,RPL22,STK11,TGFBR2	CTNNB1,MEF2C,MYC,NCKAP1,NCKAP1L,SOD1,SOX4,TGFBR2,TRIB1,ZFP36L2
GO:0070482	response to oxygen levels	5.72E-09	CREBBP,RHOA,PSMC5,CDKN1B,NFE2L2,CDKN1A,AJUBA,VHL,MYC,TP53,SMAD4,AKT1,ATP1B1,NOTCH1,ATM,VEGFC,TGFBR2,TERT,CITED2,PTEN,HDAC2,NF1	AJUBA,AKT1,ATM,CDKN1A,CDKN1B,CREBBP,HDAC2,NF1,NFE2L2,NOTCH1,PTEN,RHOA,SMAD4,TGFBR2,TP53,VHL	ATP1B1,CITED2,MYC,NFE2,PSMC5,TERT,TGFBR2,TP53,VEGFC
GO:1901990	regulation of mitotic cell cycle phase transition	6.28E-09	BAX,PSMC5,CDKN1B,CNOT2,ID2,CDKN1A,SOX4,SMARCA4,APC,RB1,TP53,AKT1,EGFR,CDKN2A,ATM,ZFP36L2,BTG2,TERT,BRD7,PTEN,DDX3X	AKT1,APC,ATM,BAX,BRD7,BTG2,CDKN1A,CDKN1B,CDKN2A,DDX3X,EGFR,PTEN,RB1,SMARCA4,TP53	CNOT2,DDX3X,ID2,PSMC5,SOX4,TERT,TP53,ZFP36L2
GO:0003002	regionalization	6.65E-09	MEF2C,MIB1,AXIN1,SUFU,HES1,HOXB5,ACVR2A,FOXA1,DUSP6,ASCL1,SMAD4,KDM6A,NOTCH1,ATM,BTG2,CITED2,CTNNB1,PTCH1,RELN,HOXA10,HNF1B	ACVR2A,ATM,AXIN1,BTG2,CTNNB1,FOXA1,KDM6A,NF1,NOTCH1,PTCH1,SMAD4	ASCL1,CITED2,CTNNB1,DUSP6,HES1,HNF1B,HOXA10,HOXB5,MEF2C,MIB1,RELN,SUFU
GO:0009416	response to light stimulus	7.15E-09	CREBBP,MAP2K7,BAX,ID2,STK11,CDKN1A,KRAS,MEN1,BHLHE40,MYC,BRCA2,TP53,AKT1,DTL,PIK3R1,EGFR,TAF1,PTPRK,BRAF,NF1	AKT1,BAX,BRAF,BRCA2,CDKN1A,CREBBP,EGFR,KRAS,MAP2K7,MEN1,NF1,PIK3R1,STK11,TAF1,TP53	BHLHE40,DTL,ID2,MYC,PTPRK,TP53
GO:0051090	regulation of sequence-specific DNA binding transcription factor activity	8.31E-09	KEAP1,SMARCB1,SUFU,ID2,SPOP,SMARCA4,FOXA1,KRAS,MEN1,BHLHE40,KLF4,RB1,AKT1,TAF1,CDKN2A,TCF7L2,CTNNB1,PTEN,TRIB1,PTCH1,RELN,HDAC2	AKT1,CDKN2A,CTNNB1,FOXA1,HDAC2,KEAP1,KRAS,MEN1,PTCH1,PTEN,RB1,SMARCA4,SMARCB1,SPOP,TAF1,TCF7L2	BHLHE40,CTNNB1,ID2,KLF4,RELN,SUFU,TRIB1
GO:0001649	osteoblast differentiation	9.25E-09	CBFB,MEF2C,JAG1,SUFU,ACVR2A,RRAS2,MEN1,TOB1,AKT1,EPHA2,RBMX,NOTCH1,HNRNPU,CTNNB1,SOX2,PTCH1,NF1	ACVR2A,AKT1,CBFB,CTNNB1,EPHA2,MEN1,NF1,NOTCH1,PTCH1,RRAS2	CTNNB1,HNRNPU,JAG1,MEF2C,RBMX,SOX2,SUFU,TOB1
GO:0001654	eye development	1.17E-08	BAX,JAG1,AXIN1,GATA3,CDKN1B,HDAC1,ARID1A,SOX9,SMARCA4,MYH10,KLF4,EPHA2,EGFR,NTRK2,ARHGAP35,TGFBR2,CTNNB1,PTPRM,SOX2,HDAC2,NF1	ARHGAP35,ARID1A,AXIN1,BAX,CDKN1B,CTNNB1,EGFR,EPHA2,GATA3,HDAC2,NF1,SMARCA4,SOX9,TGFBR2	CTNNB1,HDAC1,JAG1,KLF4,MYH10,NTRK2,PTPRM,SOX2,TGFBR2
GO:0048568	embryonic organ development	1.44E-08	CASP8,MEF2C,MIB1,AXIN1,GATA3,SUFU,HES1,ID2,ARID1A,HOXB5,SOX9,SOD1,AKT1,EPHA2,EGFR,KDM6A,NOTCH1,TGFBR2,CITED2,CTNNB1,PTCH1,ARID2,HNF1B	AKT1,ARID1A,ARID2,AXIN1,CASP8,CTNNB1,EGFR,EPHA2,GATA3,KDM6A,NF1,NOTCH1,PTCH1,SOX9,TGFBR2	CITED2,CTNNB1,HES1,HNF1B,HOXB5,ID2,MEF2C,MIB1,SOD1,SUFU,TGFBR2
GO:0051052	regulation of DNA metabolic process	1.55E-08	MAP2K4,MAP2K7,BAX,STAG2,GATA3,FBXW7,PIK3CA,HNRNPA2B1,CDKN1A,MEN1,RAC1,KLF4,MYC,BRCA2,TP53,AKT1,EGFR,CDKN2A,ATM,HNRNPU,CTNNB1,HRAS	AKT1,ATM,BAX,BRCA2,CDKN1A,CDKN2A,CTNNB1,EGFR,FBXW7,GATA3,HRAS,MAP2K4,MAP2K7,MEN1,PIK3CA,RAC1,STAG2,TP53	CTNNB1,HNRNPA2B1,HNRNPU,KLF4,MYC,TP53
GO:0048608	reproductive structure development	1.59E-08	CASP8,BAX,GATA3,CDKN1B,HES1,ARID1A,STK11,ACVR2A,SOX9,FOXA1,MEN1,HNF1A,BRCA2,SMAD4,SOD1,AKT1,EGFR,NOTCH1,ATM,CITED2,CTNNB1,PTEN,HOXA10	ACVR2A,AKT1,ARID1A,ATM,BAX,BRCA2,CASP8,CDKN1B,CTNNB1,EGFR,FOXA1,GATA3,MEN1,NF1,NOTCH1,PTEN,SMAD4,SOX9,STK11	CITED2,CTNNB1,HES1,HNF1A,HOXA10,SOD1
GO:0061458	reproductive system development	1.92E-08	CASP8,BAX,GATA3,CDKN1B,HES1,ARID1A,STK11,ACVR2A,SOX9,FOXA1,MEN1,HNF1A,BRCA2,SMAD4,SOD1,AKT1,EGFR,NOTCH1,ATM,CITED2,CTNNB1,PTEN,HOXA10	ACVR2A,AKT1,ARID1A,ATM,BAX,BRCA2,CASP8,CDKN1B,CTNNB1,EGFR,FOXA1,GATA3,MEN1,NF1,NOTCH1,PTEN,SMAD4,SOX9,STK11	CITED2,CTNNB1,HES1,HNF1A,HOXA10,SOD1
REAC:166520	Signalling by NGF	2.09E-08	RHOA,MEF2C,PSMC5,PRKAR1A,YWHAE,CDKN1B,SPTBN1,HDAC1,PIK3CA,PLCG1,CDKN1A,KRAS,RAC1,DUSP6,TP53,AKT1,CALM2,PIK3R1,RASA1,EGFR,NTRK2,BRAF,PTEN,HRAS,RPS6KA3,HDAC2,NF1,CALM1,NRAS	AKT1,BRAF,CDKN1A,CDKN1B,EGFR,HDAC2,HRAS,KRAS,NF1,NRAS,PIK3CA,PIK3R1,PRKAR1A,PTEN,RAC1,RASA1,RHOA,RPS6KA3,TP53,YWHAE	CALM1,CALM2,DUSP6,HDAC1,MEF2C,NTRK2,PLCG1,PSMC5,SPTBN1,TP53
GO:0010948	negative regulation of cell cycle process	2.87E-08	BAX,PSMC5,STAG2,PRKAR1A,FBXW7,CDKN1B,CNOT2,CDKN1A,SOX4,SMARCA4,MEN1,APC,RB1,TP53,ATM,ZFP36L2,BTG2,BRD7,PTEN	APC,ATM,BAX,BRD7,BTG2,CDKN1A,CDKN1B,FBXW7,MEN1,PRKAR1A,PTEN,RB1,SMARCA4,STAG2,TP53	CNOT2,PSMC5,SOX4,TP53,ZFP36L2
GO:0007050	cell cycle arrest	2.98E-08	BAX,CDKN1B,CNOT2,ID2,STK11,CDKN1A,SOX4,NOTCH2,APC,MYC,RB1,TP53,CDKN2A,TCF7L2,ATM,BTG2,HRAS,SOX2	APC,ATM,BAX,BTG2,CDKN1A,CDKN1B,CDKN2A,HRAS,NOTCH2,RB1,STK11,TCF7L2,TP53	CNOT2,ID2,MYC,SOX2,SOX4,TP53
GO:0007178	transmembrane receptor protein serine/threonine kinase signaling pathway	3.14E-08	HSPA5,RHOA,DUSP22,HES1,SPTBN1,STK11,ACVR2A,USP9X,MEN1,FST,HNF1A,ACVR1B,TOB1,SMAD4,NOTCH1,PTPRK,TGFBR2,CITED2,COL1A2,COL3A1	ACVR1B,ACVR2A,MEN1,NF1,NOTCH1,RHOA,SMAD4,STK11,TGFBR2,USP9X	CITED2,COL1A2,COL3A1,DUSP22,FST,HES1,HNF1A,HSPA5,PTPRK,SPTBN1,TGFBR2,TOB1
GO:1902807	negative regulation of cell cycle G1/S phase transition	3.88E-08	BAX,CDKN1B,CNOT2,CDKN1A,SOX4,SMARCA4,MEN1,RB1,TP53,ATM,BTG2,BRD7,PTEN	ATM,BAX,BRD7,BTG2,CDKN1A,CDKN1B,MEN1,PTEN,RB1,SMARCA4,TP53	CNOT2,SOX4,TP53
GO:0003179	heart valve morphogenesis	4.25E-08	MEF2C,JAG1,GATA3,SOX4,SOX9,NOTCH2,SMAD4,NOTCH1,TGFBR2	GATA3,NOTCH1,NOTCH2,SMAD4,SOX9,TGFBR2	JAG1,MEF2C,SOX4,TGFBR2
GO:0060070	canonical Wnt signaling pathway	4.65E-08	PSMC5,AXIN1,GATA3,BCL9,HDAC1,STK11,SOX4,SOX9,APC,KLF4,MYC,KDM6A,NOTCH1,TCF7L2,CTNNB1,CDH2,PTEN,TBL1XR1,SOX2	APC,AXIN1,BCL9,CTNNB1,GATA3,KDM6A,NOTCH1,PTEN,SOX9,STK11,TBL1XR1,TCF7L2	CDH2,CTNNB1,HDAC1,KLF4,MYC,PSMC5,SOX2,SOX4
GO:0002768	immune response-regulating cell surface receptor signaling pathway	5.03E-08	CREBBP,NCKAP1,MAP2K4,ACTB,MAP2K7,MEF2C,PTPRC,BAX,PSMC5,MAP3K1,GATA3,DUSP22,STK11,PIK3CA,NCKAP1L,PLCG1,KRAS,RAC1,PIK3R1,BRAF,PTEN,HRAS,NRAS	BAX,BRAF,CREBBP,GATA3,HRAS,KRAS,MAP2K4,MAP2K7,MAP3K1,NRAS,PIK3CA,PIK3R1,PTEN,RAC1,STK11	ACTB,DUSP22,MEF2C,NCKAP1,NCKAP1L,PLCG1,PSMC5,PTPRC
GO:0043010	camera-type eye development	5.24E-08	BAX,JAG1,GATA3,CDKN1B,HDAC1,ARID1A,SOX9,SMARCA4,MYH10,KLF4,EPHA2,EGFR,NTRK2,ARHGAP35,TGFBR2,CTNNB1,PTPRM,HDAC2,NF1	ARHGAP35,ARID1A,BAX,CDKN1B,CTNNB1,EGFR,EPHA2,GATA3,HDAC2,NF1,SMARCA4,SOX9,TGFBR2	CTNNB1,HDAC1,JAG1,KLF4,MYH10,NTRK2,PTPRM,TGFBR2
GO:0051961	negative regulation of nervous system development	5.75E-08	RHOA,JAG1,MIB1,SUFU,HES1,ID2,SOX9,ASCL1,NOTCH1,TERT,B2M,CTNNB1,COL3A1,PTEN,NR2F1,SOX2,HDAC2,NF1	B2M,CTNNB1,HDAC2,NF1,NOTCH1,PTEN,RHOA,SOX9	ASCL1,COL3A1,CTNNB1,HES1,ID2,JAG1,MIB1,NR2F1,SOX2,SUFU,TERT
GO:0021543	pallium development	8.17E-08	RHOA,MEF2C,BAX,LAMB1,YWHAE,ASCL1,EGFR,NTRK2,BTG2,CTNNB1,COL3A1,CDH2,PTEN,RELN,NF1	BAX,BTG2,CTNNB1,EGFR,NF1,PTEN,RHOA,YWHAE	ASCL1,CDH2,COL3A1,CTNNB1,LAMB1,MEF2C,NTRK2,RELN
GO:0001666	response to hypoxia	8.84E-08	CREBBP,RHOA,PSMC5,CDKN1B,NFE2L2,AJUBA,VHL,MYC,TP53,SMAD4,AKT1,ATP1B1,NOTCH1,ATM,VEGFC,TGFBR2,TERT,CITED2,PTEN,NF1	AJUBA,AKT1,ATM,CDKN1B,CREBBP,NF1,NFE2L2,NOTCH1,PTEN,RHOA,SMAD4,TGFBR2,TP53,VHL	ATP1B1,CITED2,MYC,NFE2,PSMC5,TERT,TGFBR2,TP53,VEGFC
GO:0007389	pattern specification process	8.84E-08	MEF2C,MIB1,AXIN1,SUFU,HES1,HOXB5,ACVR2A,FOXA1,DUSP6,ASCL1,SMAD4,KDM6A,NOTCH1,ATM,BTG2,TGFBR2,CITED2,CTNNB1,PTCH1,RELN,HOXA10,HNF1B	ACVR2A,ATM,AXIN1,BTG2,CTNNB1,FOXA1,KDM6A,NF1,NOTCH1,PTCH1,SMAD4,TGFBR2	ASCL1,CITED2,CTNNB1,DUSP6,HES1,HNF1B,HOXA10,HOXB5,MEF2C,MIB1,RELN,SUFU,TGFBR2
GO:0003007	heart morphogenesis	1.05E-07	MEF2C,JAG1,MIB1,GATA3,SUFU,HES1,SOX4,SOX9,NOTCH2,SMAD4,KDM6A,NOTCH1,TGFBR2,CITED2,CTNNB1,PTCH1,ARID2	ARID2,CTNNB1,GATA3,KDM6A,NOTCH1,NOTCH2,PTCH1,SMAD4,SOX9,TGFBR2	CITED2,CTNNB1,HES1,ID2,JAG1,MEF2C,MIB1,SOX4,SUFU,TGFBR2
GO:0003170	heart valve development	1.24E-07	MEF2C,JAG1,GATA3,SOX4,SOX9,NOTCH2,SMAD4,NOTCH1,TGFBR2	GATA3,NOTCH1,NOTCH2,SMAD4,SOX9,TGFBR2	JAG1,MEF2C,SOX4,TGFBR2
GO:0010332	response to gamma radiation	1.31E-07	PTPRC,BAX,GATA3,CDKN1A,MEN1,MYC,BRCA2,TP53,ATM,HRAS	ATM,BAX,BRCA2,CDKN1A,GATA3,HRAS,MEN1,TP53	MYC,PTPRC,TP53
GO:0036293	response to decreased oxygen levels	1.34E-07	CREBBP,RHOA,PSMC5,CDKN1B,NFE2L2,AJUBA,VHL,MYC,TP53,SMAD4,AKT1,ATP1B1,NOTCH1,ATM,VEGFC,TGFBR2,TERT,CITED2,PTEN,NF1	AJUBA,AKT1,ATM,CDKN1B,CREBBP,NF1,NFE2L2,NOTCH1,PTEN,RHOA,SMAD4,TGFBR2,TP53,VHL	ATP1B1,CITED2,MYC,NFE2,PSMC5,TERT,TGFBR2,TP53,VEGFC
REAC:187037	NGF signalling via TRKA from the plasma membrane	1.50E-07	RHOA,MEF2C,PSMC5,PRKAR1A,CDKN1B,SPTBN1,PIK3CA,PLCG1,CDKN1A,KRAS,DUSP6,TP53,AKT1,CALM2,PIK3R1,RASA1,EGFR,NTRK2,BRAF,PTEN,HRAS,RPS6KA3,NF1,CALM1,NRAS	AKT1,BRAF,CDKN1A,CDKN1B,EGFR,HRAS,KRAS,NF1,NRAS,PIK3CA,PIK3R1,PRKAR1A,PTEN,RASA1,RHOA,RPS6KA3,TP53	CALM1,CALM2,DUSP6,MEF2C,NTRK2,PLCG1,PSMC5,SPTBN1,TP53
GO:0007569	cell aging	1.51E-07	ID2,CDKN1A,KRAS,BRCA2,TP53,SOD1,CDKN2A,ATM,TERT,CITED2,PTEN,HRAS	ATM,BRCA2,CDKN1A,CDKN2A,HRAS,KRAS,PTEN,TP53	CITED2,ID2,SOD1,TERT,TP53
GO:0045787	positive regulation of cell cycle	1.56E-07	RHOA,BAX,CDKN1B,CNOT2,HES1,ID2,CDKN1A,SOX4,FOXA1,ASCL1,BRCA2,RB1,TP53,AKT1,EGFR,ATM,BTG2,TERT,CITED2,DDX3X	AKT1,ATM,BAX,BRCA2,BTG2,CDKN1A,CDKN1B,DDX3X,EGFR,FOXA1,RB1,RHOA,TP53	ASCL1,CITED2,CNOT2,DDX3X,HES1,ID2,SOX4,TERT,TP53
GO:0050768	negative regulation of neurogenesis	1.56E-07	RHOA,JAG1,MIB1,HES1,ID2,SOX9,ASCL1,NOTCH1,TERT,B2M,CTNNB1,COL3A1,PTEN,NR2F1,SOX2,HDAC2,NF1	B2M,CTNNB1,HDAC2,NF1,NOTCH1,PTEN,RHOA,SOX9	ASCL1,COL3A1,CTNNB1,HES1,ID2,JAG1,MIB1,NR2F1,SOX2,TERT
GO:0010721	negative regulation of cell development	1.85E-07	RHOA,JAG1,MIB1,HES1,ID2,SOX9,ASCL1,SMAD4,NOTCH1,TERT,B2M,CTNNB1,COL3A1,PTEN,NR2F1,SOX2,HDAC2,NF1	B2M,CTNNB1,HDAC2,NF1,NOTCH1,PTEN,RHOA,SMAD4,SOX9	ASCL1,COL3A1,CTNNB1,HES1,ID2,JAG1,MIB1,NR2F1,SOX2,TERT
GO:0001655	urogenital system development	1.92E-07	MEF2C,BAX,JAG1,GATA3,ACTA2,CDKN1B,HES1,STK11,SOX4,SOX9,FOXA1,MYC,SMAD4,NOTCH1,CTNNB1,PTEN,PTCH1,NF1,HNF1B	BAX,CDKN1B,CTNNB1,FOXA1,GATA3,NF1,NOTCH1,PTCH1,PTEN,SMAD4,SOX9,STK11	ACTA2,CTNNB1,HES1,HNF1B,JAG1,MEF2C,MYC,SOX4
GO:0001709	cell fate determination	2.01E-07	MEF2C,JAG1,GATA3,HES1,NOTCH2,KLF4,ASCL1,CTNNB1,PTCH1	CTNNB1,GATA3,NOTCH2,PTCH1	ASCL1,CTNNB1,HES1,JAG1,KLF4,MEF2C
GO:0033002	muscle cell proliferation	2.19E-07	MEF2C,PRKAR1A,CDKN1B,ID2,KLF4,AKT1,EGFR,NOTCH1,TCF7L2,TGFBR2,TERT,CTNNB1,PTEN,TRIB1,ARID2	AKT1,ARID2,CDKN1B,CTNNB1,EGFR,NOTCH1,PRKAR1A,PTEN,TCF7L2,TGFBR2	CTNNB1,ID2,KLF4,MEF2C,TERT,TGFBR2,TRIB1
GO:0021537	telencephalon development	2.30E-07	RHOA,MEF2C,BAX,LAMB1,YWHAE,HES1,MYH10,ASCL1,EGFR,NTRK2,BTG2,CTNNB1,COL3A1,CDH2,PTEN,RELN,NF1	BAX,BTG2,CTNNB1,EGFR,NF1,PTEN,RHOA,YWHAE	ASCL1,CDH2,COL3A1,CTNNB1,HES1,LAMB1,MEF2C,MYH10,NTRK2,RELN
GO:0060485	mesenchyme development	2.30E-07	MEF2C,JAG1,ACTA2,HES1,SOX9,FOXA1,HNF1A,MYC,SMAD4,NOTCH1,TCF7L2,TGFBR2,CITED2,CTNNB1,PTEN,HDAC2,HNRNPAB	CTNNB1,FOXA1,HDAC2,NF1,NOTCH1,PTEN,SMAD4,SOX9,TCF7L2,TGFBR2	ACTA2,CITED2,CTNNB1,HES1,HNF1A,HNRNPAB,JAG1,MEF2C,MYC,TGFBR2
GO:0045930	negative regulation of mitotic cell cycle	2.33E-07	BAX,PSMC5,CDKN1B,CNOT2,CDKN1A,SOX4,SMARCA4,APC,RB1,TP53,EGFR,ATM,ZFP36L2,BTG2,BRD7,CTNNB1,PTEN,HRAS	APC,ATM,BAX,BRD7,BTG2,CDKN1A,CDKN1B,CTNNB1,EGFR,HRAS,PTEN,RB1,SMARCA4,TP53	CNOT2,CTNNB1,PSMC5,SOX4,TP53,ZFP36L2
REAC:5637812	Signaling by EGFRvIII in Cancer	2.58E-07	PIK3CA,PLCG1,KRAS,PIK3R1,EGFR,HRAS,NRAS	EGFR,HRAS,KRAS,NRAS,PIK3CA,PIK3R1	PLCG1
REAC:5637810	Constitutive Signaling by EGFRvIII	2.58E-07	PIK3CA,PLCG1,KRAS,PIK3R1,EGFR,HRAS,NRAS	EGFR,HRAS,KRAS,NRAS,PIK3CA,PIK3R1	PLCG1
GO:2000027	regulation of organ morphogenesis	2.61E-07	RHOA,BAX,PSMC5,GATA3,FBXW7,HES1,SRSF6,SOX9,RAC1,MYC,SMAD4,NOTCH1,TGFBR2,CITED2,TNFRSF11B,CTNNB1,HNF1B	BAX,CTNNB1,FBXW7,GATA3,NF1,NOTCH1,RAC1,RHOA,SMAD4,SOX9,TGFBR2	CITED2,CTNNB1,HES1,HNF1B,MYC,PSMC5,SRSF6,TGFBR2,TNFRSF11B
GO:0007369	gastrulation	2.76E-07	LAMB1,AXIN1,PRKAR1A,ARID1A,ACVR2A,HNF1A,KLF4,DUSP6,SMAD4,EPHA2,KDM6A,TGFBR2,CTNNB1,SOX2,HNF1B	ACVR2A,ARID1A,AXIN1,CTNNB1,EPHA2,KDM6A,NF1,PRKAR1A,SMAD4,TGFBR2	CTNNB1,DUSP6,HNF1A,HNF1B,KLF4,LAMB1,SOX2,TGFBR2
GO:0071560	cellular response to transforming growth factor beta stimulus	3.19E-07	HSPA5,RHOA,MEF2C,DUSP22,STK11,USP9X,SOX9,MEN1,SMAD4,ZFP36L2,PTPRK,TGFBR2,CITED2,COL1A2,COL3A1,HDAC2	HDAC2,MEN1,RHOA,SMAD4,SOX9,STK11,TGFBR2,USP9X	CITED2,COL1A2,COL3A1,DUSP22,HSPA5,MEF2C,PTPRK,TGFBR2,ZFP36L2
GO:0035270	endocrine system development	3.41E-07	CDH1,GATA3,HES1,SOX4,SOX9,MEN1,HNF1A,ASCL1,AKT1,BRAF,CITED2,SOX2,NF1	AKT1,BRAF,CDH1,GATA3,MEN1,NF1,SOX9	ASCL1,CITED2,HES1,HNF1A,SOX2,SOX4
GO:2000134	negative regulation of G1/S transition of mitotic cell cycle	3.50E-07	BAX,CDKN1B,CNOT2,CDKN1A,SOX4,SMARCA4,RB1,TP53,ATM,BTG2,BRD7,PTEN	ATM,BAX,BRD7,BTG2,CDKN1A,CDKN1B,PTEN,RB1,SMARCA4,TP53	CNOT2,SOX4,TP53
GO:0042110	T cell activation	3.60E-07	CASP8,RHOA,BAX,GATA3,PRKAR1A,DUSP22,HES1,RPL22,STK11,PIK3CA,NCKAP1L,SOX4,RAC1,SOD1,AKT1,PIK3R1,CDKN2A,ZFP36L2,BRAF,TGFBR2,B2M,CTNNB1	AKT1,B2M,BAX,BRAF,CASP8,CDKN2A,CTNNB1,GATA3,PIK3CA,PIK3R1,PRKAR1A,RAC1,RHOA,RPL22,STK11,TGFBR2	CTNNB1,DUSP22,HES1,NCKAP1,NCKAP1L,SOD1,SOX4,TGFBR2,ZFP36L2
GO:0030335	positive regulation of cell migration	3.82E-07	HSPA5,RHOA,LAMB1,GATA3,NFE2L2,NCKAP1L,PLCG1,SOX9,RRAS2,APC,ACVR1B,RAC1,AKT1,PIK3R1,EGFR,NOTCH1,VEGFC,TGFBR2,TERT,HRAS,RELN	ACVR1B,AKT1,APC,EGFR,GATA3,HRAS,NFE2L2,NOTCH1,PIK3R1,RAC1,RHOA,RRAS2,SOX9,TGFBR2	HSPA5,LAMB1,NCKAP1,NCKAP1L,NFE2,PLCG1,RELN,TERT,TGFBR2,VEGFC
GO:1901988	negative regulation of cell cycle phase transition	3.91E-07	BAX,PSMC5,CDKN1B,CNOT2,CDKN1A,SOX4,SMARCA4,MEN1,APC,RB1,TP53,ATM,ZFP36L2,BTG2,BRD7,PTEN	APC,ATM,BAX,BRD7,BTG2,CDKN1A,CDKN1B,MEN1,PTEN,RB1,SMARCA4,TP53	CNOT2,PSMC5,SOX4,TP53,ZFP36L2
GO:0071559	response to transforming growth factor beta	3.91E-07	HSPA5,RHOA,MEF2C,DUSP22,STK11,USP9X,SOX9,MEN1,SMAD4,ZFP36L2,PTPRK,TGFBR2,CITED2,COL1A2,COL3A1,HDAC2	HDAC2,MEN1,RHOA,SMAD4,SOX9,STK11,TGFBR2,USP9X	CITED2,COL1A2,COL3A1,DUSP22,HSPA5,MEF2C,PTPRK,TGFBR2,ZFP36L2
GO:1901215	negative regulation of neuron death	4.04E-07	MAP2K4,RHOA,MEF2C,BAX,PIK3CA,KRAS,SOD1,AKT1,RASA1,NTRK2,BRAF,BTG2,TERT,CTNNB1,HRAS	AKT1,BAX,BRAF,BTG2,CTNNB1,HRAS,KRAS,MAP2K4,PIK3CA,RASA1,RHOA	CTNNB1,MEF2C,NTRK2,SOD1,TERT
GO:0001503	ossification	4.59E-07	RHOA,CBFB,MEF2C,JAG1,SUFU,ACVR2A,SOX9,RRAS2,MEN1,TOB1,AKT1,EPHA2,EGFR,RBMX,NOTCH1,HNRNPU,CTNNB1,SOX2,PTCH1,NF1	ACVR2A,AKT1,CBFB,CTNNB1,EGFR,EPHA2,MEN1,NF1,NOTCH1,PTCH1,RHOA,RRAS2,SOX9	CTNNB1,HNRNPU,JAG1,MEF2C,RBMX,SOX2,SUFU,TOB1
GO:0043433	negative regulation of sequence-specific DNA binding transcription factor activity	6.07E-07	KEAP1,SUFU,ID2,SPOP,MEN1,BHLHE40,KLF4,RB1,CDKN2A,TCF7L2,TRIB1,PTCH1,HDAC2	CDKN2A,HDAC2,KEAP1,MEN1,PTCH1,RB1,SPOP,TCF7L2	BHLHE40,ID2,KLF4,SUFU,TRIB1
GO:0061564	axon development	6.67E-07	RHOA,GATA3,SPTBN1,STK11,PIK3CA,PLCG1,USP9X,MYH10,KRAS,KLF4,SMAD4,PIK3R1,NTRK2,NOTCH1,BRAF,ARHGAP35,PTEN,GAP43,PTPRM,HRAS,RELN,NRAS	ARHGAP35,BRAF,GATA3,HRAS,KRAS,NOTCH1,NRAS,PIK3CA,PIK3R1,PTEN,RHOA,SMAD4,STK11,USP9X	GAP43,KLF4,MYH10,NTRK2,PLCG1,PTPRM,RELN,SPTBN1
GO:0048025	negative regulation of mRNA splicing, via spliceosome	6.78E-07	PTBP1,SRSF9,SRSF4,HNRNPA2B1,SRSF6,RBMX,HNRNPK		HNRNPA2B1,HNRNPK,PTBP1,RBMX,SRSF4,SRSF6,SRSF9
GO:0007219	Notch signaling pathway	6.82E-07	CREBBP,JAG1,MIB1,FBXW7,CDKN1B,HES1,SOX9,FOXA1,NOTCH2,MYC,ASCL1,NOTCH1,TGFBR2,HNF1B	CDKN1B,CREBBP,FBXW7,FOXA1,NF1,NOTCH1,NOTCH2,SOX9,TGFBR2	ASCL1,HES1,HNF1B,JAG1,MIB1,MYC,TGFBR2
GO:2000147	positive regulation of cell motility	7.36E-07	HSPA5,RHOA,LAMB1,GATA3,NFE2L2,NCKAP1L,PLCG1,SOX9,RRAS2,APC,ACVR1B,RAC1,AKT1,PIK3R1,EGFR,NOTCH1,VEGFC,TGFBR2,TERT,HRAS,RELN	ACVR1B,AKT1,APC,EGFR,GATA3,HRAS,NFE2L2,NOTCH1,PIK3R1,RAC1,RHOA,RRAS2,SOX9,TGFBR2	HSPA5,LAMB1,NCKAP1,NCKAP1L,NFE2,PLCG1,RELN,TERT,TGFBR2,VEGFC
REAC:2424491	DAP12 signaling	8.12E-07	PSMC5,PRKAR1A,CDKN1B,SPTBN1,PIK3CA,PLCG1,CDKN1A,KRAS,RAC1,DUSP6,TP53,AKT1,CALM2,PIK3R1,RASA1,EGFR,BRAF,B2M,PTEN,HRAS,NF1,CALM1,NRAS	AKT1,B2M,BRAF,CDKN1A,CDKN1B,EGFR,HRAS,KRAS,NF1,NRAS,PIK3CA,PIK3R1,PRKAR1A,PTEN,RAC1,RASA1,TP53	CALM1,CALM2,DUSP6,PLCG1,PSMC5,SPTBN1,TP53
GO:0021987	cerebral cortex development	9.42E-07	RHOA,BAX,LAMB1,YWHAE,ASCL1,EGFR,NTRK2,CTNNB1,COL3A1,CDH2,RELN,NF1	BAX,CTNNB1,EGFR,NF1,RHOA,YWHAE	ASCL1,CDH2,COL3A1,CTNNB1,LAMB1,NTRK2,RELN
GO:0007409	axonogenesis	9.48E-07	RHOA,GATA3,SPTBN1,STK11,PIK3CA,PLCG1,USP9X,MYH10,KRAS,SMAD4,PIK3R1,NTRK2,NOTCH1,BRAF,ARHGAP35,PTEN,GAP43,PTPRM,HRAS,RELN,NRAS	ARHGAP35,BRAF,GATA3,HRAS,KRAS,NOTCH1,NRAS,PIK3CA,PIK3R1,PTEN,RHOA,SMAD4,STK11,USP9X	GAP43,MYH10,NTRK2,PLCG1,PTPRM,RELN,SPTBN1
GO:0043524	negative regulation of neuron apoptotic process	9.61E-07	MAP2K4,RHOA,MEF2C,BAX,PIK3CA,KRAS,SOD1,RASA1,NTRK2,BRAF,BTG2,TERT,HRAS	BAX,BRAF,BTG2,HRAS,KRAS,MAP2K4,PIK3CA,RASA1,RHOA	MEF2C,NTRK2,SOD1,TERT
REAC:8849471	PTK6 Regulates RHO GTPases, RAS GTPase and MAP kinases	1.10E-06	RHOA,KRAS,RAC1,RASA1,ARHGAP35,HRAS,NF1,NRAS	ARHGAP35,HRAS,KRAS,NF1,NRAS,RAC1,RASA1,RHOA
GO:0016570	histone modification	1.17E-06	CREBBP,KMT2C,SMARCB1,KAT8,GATA3,HDAC1,KANSL1,KDM5C,MEN1,HNF1A,BRCA2,TP53,SMAD4,KDM6A,TAF1,ATM,BRD7,KMT2D,CTNNB1,TBL1XR1,HDAC2	ATM,BRCA2,BRD7,CREBBP,CTNNB1,GATA3,HDAC2,KANSL1,KAT8,KDM5C,KDM6A,KMT2C,KMT2D,MEN1,NF1,SMAD4,SMARCB1,TAF1,TBL1XR1,TP53	CTNNB1,HDAC1,HNF1A,TP53
GO:0001894	tissue homeostasis	1.19E-06	ACTB,BAX,STK11,SOX9,KRAS,HNF1A,RAC1,RB1,SOD1,EGFR,ALB,TNFRSF11B,B2M,CTNNB1,NF1	ALB,B2M,BAX,CTNNB1,EGFR,KRAS,NF1,RAC1,RB1,SOX9,STK11	ACTB,CTNNB1,HNF1A,SOD1,TNFRSF11B
GO:0051272	positive regulation of cellular component movement	1.22E-06	HSPA5,RHOA,LAMB1,GATA3,NFE2L2,NCKAP1L,PLCG1,SOX9,RRAS2,APC,ACVR1B,RAC1,AKT1,PIK3R1,EGFR,NOTCH1,VEGFC,TGFBR2,TERT,HRAS,RELN	ACVR1B,AKT1,APC,EGFR,GATA3,HRAS,NFE2L2,NOTCH1,PIK3R1,RAC1,RHOA,RRAS2,SOX9,TGFBR2	HSPA5,LAMB1,NCKAP1,NCKAP1L,NFE2,PLCG1,RELN,TERT,TGFBR2,VEGFC
REAC:8848021	Signaling by PTK6	1.26E-06	RHOA,CDKN1B,KRAS,RAC1,AKT1,RASA1,EGFR,ARHGAP35,HRAS,NF1,NRAS	AKT1,ARHGAP35,CDKN1B,EGFR,HRAS,KRAS,NF1,NRAS,RAC1,RASA1,RHOA
REAC:194138	Signaling by VEGF	1.32E-06	NCKAP1,RHOA,PSMC5,SPTBN1,PIK3CA,NCKAP1L,PLCG1,KRAS,RAC1,DUSP6,AKT1,CALM2,PIK3R1,RASA1,EGFR,VEGFC,BRAF,CTNNB1,HRAS,NF1,CALM1,NRAS	AKT1,BRAF,CTNNB1,EGFR,HRAS,KRAS,NF1,NRAS,PIK3CA,PIK3R1,RAC1,RASA1,RHOA	CALM1,CALM2,CTNNB1,DUSP6,NCKAP1,NCKAP1L,PLCG1,PSMC5,SPTBN1,VEGFC
REAC:5655291	Signaling by FGFR4 in disease	1.36E-06	PIK3CA,PLCG1,KRAS,PIK3R1,HRAS,NRAS	HRAS,KRAS,NRAS,PIK3CA,PIK3R1	PLCG1
GO:0022407	regulation of cell-cell adhesion	1.37E-06	CDH1,RHOA,GATA3,PRKAR1A,DUSP22,HES1,PIK3CA,NCKAP1L,FOXA1,RAC1,KLF4,SOD1,AKT1,PIK3R1,CDKN2A,BRAF,TGFBR2,CITED2,CTNNB1,SOX2	AKT1,BRAF,CDH1,CDKN2A,CTNNB1,FOXA1,GATA3,PIK3CA,PIK3R1,PRKAR1A,RAC1,RHOA,TGFBR2	CITED2,CTNNB1,DUSP22,HES1,KLF4,NCKAP1,NCKAP1L,SOD1,SOX2,TGFBR2
REAC:2172127	DAP12 interactions	1.53E-06	PSMC5,PRKAR1A,CDKN1B,SPTBN1,PIK3CA,PLCG1,CDKN1A,KRAS,RAC1,DUSP6,TP53,AKT1,CALM2,PIK3R1,RASA1,EGFR,BRAF,B2M,PTEN,HRAS,NF1,CALM1,NRAS	AKT1,B2M,BRAF,CDKN1A,CDKN1B,EGFR,HRAS,KRAS,NF1,NRAS,PIK3CA,PIK3R1,PRKAR1A,PTEN,RAC1,RASA1,TP53	CALM1,CALM2,DUSP6,PLCG1,PSMC5,SPTBN1,TP53
GO:0048511	rhythmic process	1.55E-06	CREBBP,BAX,ID2,HDAC1,CBX3,HNRNPR,KDM5C,BHLHE40,TP53,SMAD4,SOD1,EGFR,NTRK2,ATM,HNRNPU,PTEN,HDAC2,HNF1B	ATM,BAX,CREBBP,EGFR,HDAC2,KDM5C,NF1,PTEN,SMAD4,TP53	BHLHE40,CBX3,HDAC1,HNF1B,HNRNPR,HNRNPU,ID2,NTRK2,SOD1,TP53
GO:0072080	nephron tubule development	1.56E-06	MEF2C,JAG1,GATA3,HES1,SOX9,MYC,SMAD4,NOTCH1,CTNNB1,PTCH1,HNF1B	CTNNB1,GATA3,NF1,NOTCH1,PTCH1,SMAD4,SOX9	CTNNB1,HES1,HNF1B,JAG1,MEF2C,MYC
GO:0097193	intrinsic apoptotic signaling pathway	1.80E-06	PLAUR,BAX,FBXW7,NFE2L2,STK11,SPOP,CDKN1A,BRCA2,TP53,SOD1,AKT1,EPHA2,PIK3R1,ATM,HNRNPK,HRAS,DDX3X	AKT1,ATM,BAX,BRCA2,CDKN1A,DDX3X,EPHA2,FBXW7,HRAS,NFE2L2,PIK3R1,SPOP,STK11,TP53	DDX3X,HNRNPK,NFE2,PLAUR,SOD1,TP53
GO:1901991	negative regulation of mitotic cell cycle phase transition	1.90E-06	BAX,PSMC5,CDKN1B,CNOT2,CDKN1A,SOX4,SMARCA4,APC,RB1,TP53,ATM,ZFP36L2,BTG2,BRD7,PTEN	APC,ATM,BAX,BRD7,BTG2,CDKN1A,CDKN1B,PTEN,RB1,SMARCA4,TP53	CNOT2,PSMC5,SOX4,TP53,ZFP36L2
REAC:1643713	Signaling by EGFR in Cancer	1.93E-06	PIK3CA,PLCG1,KRAS,PIK3R1,EGFR,HRAS,NRAS	EGFR,HRAS,KRAS,NRAS,PIK3CA,PIK3R1	PLCG1
REAC:5637815	Signaling by Ligand-Responsive EGFR Variants in Cancer	1.93E-06	PIK3CA,PLCG1,KRAS,PIK3R1,EGFR,HRAS,NRAS	EGFR,HRAS,KRAS,NRAS,PIK3CA,PIK3R1	PLCG1
REAC:1236382	Constitutive Signaling by Ligand-Responsive EGFR Cancer Variants	1.93E-06	PIK3CA,PLCG1,KRAS,PIK3R1,EGFR,HRAS,NRAS	EGFR,HRAS,KRAS,NRAS,PIK3CA,PIK3R1	PLCG1
GO:0043525	positive regulation of neuron apoptotic process	1.94E-06	MAP2K4,RHOA,BAX,FBXW7,ASCL1,TP53,ATM,CTNNB1,NF1	ATM,BAX,CTNNB1,FBXW7,MAP2K4,NF1,RHOA,TP53	ASCL1,CTNNB1,TP53
GO:0003279	cardiac septum development	1.97E-06	JAG1,GATA3,SUFU,HES1,SOX4,MYH10,NOTCH2,SMAD4,NOTCH1,TGFBR2,CITED2	GATA3,NOTCH1,NOTCH2,SMAD4,TGFBR2	CITED2,HES1,JAG1,MYH10,SOX4,SUFU,TGFBR2
GO:0030098	lymphocyte differentiation	1.99E-06	RHOA,CBFB,BAX,GATA3,RPL22,STK11,NCKAP1L,SOX4,NOTCH2,SOD1,PIK3R1,CDKN2A,ATM,ZFP36L2,BRAF,TGFBR2,B2M,CTNNB1	ATM,B2M,BAX,BRAF,CBFB,CDKN2A,CTNNB1,GATA3,NOTCH2,PIK3R1,RHOA,RPL22,STK11,TGFBR2	CTNNB1,NCKAP1,NCKAP1L,SOD1,SOX4,TGFBR2,ZFP36L2
GO:1901216	positive regulation of neuron death	2.10E-06	MAP2K4,RHOA,BAX,FBXW7,ASCL1,TP53,ATM,CTNNB1,NF1,DAXX	ATM,BAX,CTNNB1,DAXX,FBXW7,MAP2K4,NF1,RHOA,TP53	ASCL1,CTNNB1,TP53
GO:0061326	renal tubule development	2.21E-06	MEF2C,JAG1,GATA3,HES1,SOX9,MYC,SMAD4,NOTCH1,CTNNB1,PTCH1,HNF1B	CTNNB1,GATA3,NF1,NOTCH1,PTCH1,SMAD4,SOX9	CTNNB1,HES1,HNF1B,JAG1,MEF2C,MYC
GO:0090130	tissue migration	2.27E-06	RHOA,GATA3,ACTA2,NFE2L2,PIK3CA,PLCG1,SOX9,KLF4,AKT1,EPHA2,NOTCH1,VEGFC,TGFBR2,PTEN,PTPRM,NF1	AKT1,EPHA2,GATA3,NF1,NFE2L2,NOTCH1,PIK3CA,PTEN,RHOA,SOX9,TGFBR2	ACTA2,KLF4,NFE2,PLCG1,PTPRM,TGFBR2,VEGFC
GO:0043405	regulation of MAP kinase activity	2.31E-06	MAP2K4,MAP2K7,MEF2C,MAP3K1,AXIN1,DUSP22,PLCG1,AJUBA,KRAS,DUSP6,SOD1,EGFR,BRAF,CDK12,TRIB1,HRAS,NF1,DAXX	AJUBA,AXIN1,BRAF,CDK12,DAXX,EGFR,HRAS,KRAS,MAP2K4,MAP2K7,MAP3K1,NF1	DUSP22,DUSP6,MEF2C,PLCG1,SOD1,TRIB1
REAC:1980143	Signaling by NOTCH1	2.36E-06	CREBBP,JAG1,MIB1,TLE4,FBXW7,HES1,HDAC1,MYC,NOTCH1,TBL1XR1,HDAC2	CREBBP,FBXW7,HDAC2,NOTCH1,TBL1XR1	HDAC1,HES1,JAG1,MIB1,MYC,TLE4
GO:0035019	somatic stem cell population maintenance	2.42E-06	HES1,BCL9,SOX4,SOX9,KLF4,SMAD4,ZFP36L2,BRAF,SOX2,HNF1B	BCL9,BRAF,NF1,SMAD4,SOX9	HES1,HNF1B,KLF4,SOX2,SOX4,ZFP36L2
GO:0040017	positive regulation of locomotion	2.51E-06	HSPA5,RHOA,LAMB1,GATA3,NFE2L2,NCKAP1L,PLCG1,SOX9,RRAS2,APC,ACVR1B,RAC1,AKT1,PIK3R1,EGFR,NOTCH1,VEGFC,TGFBR2,TERT,HRAS,RELN	ACVR1B,AKT1,APC,EGFR,GATA3,HRAS,NFE2L2,NOTCH1,PIK3R1,RAC1,RHOA,RRAS2,SOX9,TGFBR2	HSPA5,LAMB1,NCKAP1,NCKAP1L,NFE2,PLCG1,RELN,TERT,TGFBR2,VEGFC
GO:0048562	embryonic organ morphogenesis	2.62E-06	MEF2C,MIB1,AXIN1,GATA3,SUFU,HES1,ID2,ARID1A,HOXB5,SOX9,SOD1,EPHA2,KDM6A,NOTCH1,TGFBR2,CTNNB1,HNF1B	ARID1A,AXIN1,CTNNB1,EPHA2,GATA3,KDM6A,NF1,NOTCH1,SOX9,TGFBR2	CTNNB1,HES1,HNF1B,HOXB5,ID2,MEF2C,MIB1,SOD1,SUFU,TGFBR2
GO:0001704	formation of primary germ layer	2.81E-06	LAMB1,AXIN1,PRKAR1A,ARID1A,HNF1A,KLF4,DUSP6,EPHA2,KDM6A,CTNNB1,SOX2,HNF1B	ARID1A,AXIN1,CTNNB1,EPHA2,KDM6A,NF1,PRKAR1A	CTNNB1,DUSP6,HNF1A,HNF1B,KLF4,LAMB1,SOX2
GO:0010632	regulation of epithelial cell migration	2.89E-06	RHOA,GATA3,NFE2L2,PLCG1,SOX9,KLF4,AKT1,EPHA2,NOTCH1,VEGFC,TGFBR2,PTEN,PTPRM,NF1	AKT1,EPHA2,GATA3,NF1,NFE2L2,NOTCH1,PTEN,RHOA,SOX9,TGFBR2	KLF4,NFE2,PLCG1,PTPRM,TGFBR2,VEGFC
REAC:2644603	Signaling by NOTCH1 in Cancer	2.91E-06	CREBBP,JAG1,MIB1,FBXW7,HES1,HDAC1,MYC,NOTCH1,TBL1XR1,HDAC2	CREBBP,FBXW7,HDAC2,NOTCH1,TBL1XR1	HDAC1,HES1,JAG1,MIB1,MYC
REAC:2644602	Signaling by NOTCH1 PEST Domain Mutants in Cancer	2.91E-06	CREBBP,JAG1,MIB1,FBXW7,HES1,HDAC1,MYC,NOTCH1,TBL1XR1,HDAC2	CREBBP,FBXW7,HDAC2,NOTCH1,TBL1XR1	HDAC1,HES1,JAG1,MIB1,MYC
REAC:2644606	Constitutive Signaling by NOTCH1 PEST Domain Mutants	2.91E-06	CREBBP,JAG1,MIB1,FBXW7,HES1,HDAC1,MYC,NOTCH1,TBL1XR1,HDAC2	CREBBP,FBXW7,HDAC2,NOTCH1,TBL1XR1	HDAC1,HES1,JAG1,MIB1,MYC
REAC:2894858	Signaling by NOTCH1 HD+PEST Domain Mutants in Cancer	2.91E-06	CREBBP,JAG1,MIB1,FBXW7,HES1,HDAC1,MYC,NOTCH1,TBL1XR1,HDAC2	CREBBP,FBXW7,HDAC2,NOTCH1,TBL1XR1	HDAC1,HES1,JAG1,MIB1,MYC
REAC:2894862	Constitutive Signaling by NOTCH1 HD+PEST Domain Mutants	2.91E-06	CREBBP,JAG1,MIB1,FBXW7,HES1,HDAC1,MYC,NOTCH1,TBL1XR1,HDAC2	CREBBP,FBXW7,HDAC2,NOTCH1,TBL1XR1	HDAC1,HES1,JAG1,MIB1,MYC
GO:0071902	positive regulation of protein serine/threonine kinase activity	2.95E-06	MAP2K4,RHOA,MAP2K7,MEF2C,MAP3K1,AXIN1,CDKN1B,STK11,PLCG1,AJUBA,KRAS,DUSP6,SOD1,AKT1,EGFR,BRAF,HRAS,DAXX	AJUBA,AKT1,AXIN1,BRAF,CDKN1B,DAXX,EGFR,HRAS,KRAS,MAP2K4,MAP2K7,MAP3K1,RHOA,STK11	DUSP6,MEF2C,PLCG1,SOD1
GO:1903312	negative regulation of mRNA metabolic process	3.28E-06	PTBP1,SRSF9,SRSF4,HNRNPA2B1,SRSF6,TOB1,RBMX,HNRNPK		HNRNPA2B1,HNRNPK,PTBP1,RBMX,SRSF4,SRSF6,SRSF9,TOB1
GO:0009743	response to carbohydrate	3.40E-06	MAP2K4,RHOA,MEF2C,SMARCB1,CDKN1B,PIK3CA,SOX4,SMARCA4,MEN1,HNF1A,TCF7L2,TGFBR2,PTEN,VAMP2,HNF1B	CDKN1B,MAP2K4,MEN1,NF1,PIK3CA,PTEN,RHOA,SMARCA4,SMARCB1,TCF7L2,TGFBR2	HNF1A,HNF1B,MEF2C,SOX4,TGFBR2,VAMP2
GO:0003205	cardiac chamber development	3.43E-06	MEF2C,JAG1,GATA3,SUFU,HES1,ARID1A,SOX4,MYH10,NOTCH2,SMAD4,NOTCH1,TGFBR2,CITED2	ARID1A,GATA3,NOTCH1,NOTCH2,SMAD4,TGFBR2	CITED2,HES1,JAG1,MEF2C,MYH10,SOX4,SUFU,TGFBR2
GO:0009749	response to glucose	3.58E-06	RHOA,MEF2C,SMARCB1,CDKN1B,PIK3CA,SOX4,SMARCA4,MEN1,HNF1A,TCF7L2,TGFBR2,PTEN,VAMP2,HNF1B	CDKN1B,MEN1,NF1,PIK3CA,PTEN,RHOA,SMARCA4,SMARCB1,TCF7L2,TGFBR2	HNF1A,HNF1B,MEF2C,SOX4,TGFBR2,VAMP2
GO:0033119	negative regulation of RNA splicing	4.05E-06	PTBP1,SRSF9,SRSF4,HNRNPA2B1,SRSF6,RBMX,HNRNPK		HNRNPA2B1,HNRNPK,PTBP1,RBMX,SRSF4,SRSF6,SRSF9
GO:0002429	immune response-activating cell surface receptor signaling pathway	4.26E-06	CREBBP,NCKAP1,ACTB,MEF2C,PTPRC,BAX,PSMC5,GATA3,DUSP22,STK11,PIK3CA,NCKAP1L,PLCG1,KRAS,RAC1,PIK3R1,BRAF,PTEN,HRAS,NRAS	BAX,BRAF,CREBBP,GATA3,HRAS,KRAS,NRAS,PIK3CA,PIK3R1,PTEN,RAC1,STK11	ACTB,DUSP22,MEF2C,NCKAP1,NCKAP1L,PLCG1,PSMC5,PTPRC
GO:0044089	positive regulation of cellular component biogenesis	4.48E-06	NCKAP1,RHOA,BAX,PSMC5,CDKN1B,CNOT2,NCKAP1L,SOX9,AJUBA,APC,HNF1A,RAC1,TP53,TAF1,NTRK2,ATM,BRAF,ARHGAP35,CTNNB1,HRAS,HNF1B	AJUBA,APC,ARHGAP35,ATM,BAX,BRAF,CDKN1B,CTNNB1,HRAS,NF1,RAC1,RHOA,SOX9,TAF1,TP53	CNOT2,CTNNB1,HNF1A,HNF1B,NCKAP1,NCKAP1L,NTRK2,PSMC5,TP53
GO:0030099	myeloid cell differentiation	4.51E-06	CASP8,CBFB,MEF2C,JAG1,KAT8,GATA3,ACVR2A,NCKAP1L,ACVR1B,MYC,RB1,EPHA2,PIK3R1,TGFBR2,B2M,CTNNB1,TRIB1,NF1	ACVR1B,ACVR2A,B2M,CASP8,CBFB,CTNNB1,EPHA2,GATA3,KAT8,NF1,PIK3R1,RB1,TGFBR2	CTNNB1,JAG1,MEF2C,MYC,NCKAP1,NCKAP1L,TGFBR2,TRIB1
GO:0043535	regulation of blood vessel endothelial cell migration	4.56E-06	RHOA,NFE2L2,PLCG1,KLF4,AKT1,EPHA2,NOTCH1,VEGFC,NF1	AKT1,EPHA2,NF1,NFE2L2,NOTCH1,RHOA	KLF4,NFE2,PLCG1,VEGFC
REAC:4420097	VEGFA-VEGFR2 Pathway	4.57E-06	NCKAP1,RHOA,PSMC5,SPTBN1,PIK3CA,NCKAP1L,PLCG1,KRAS,RAC1,DUSP6,AKT1,CALM2,PIK3R1,RASA1,EGFR,BRAF,CTNNB1,HRAS,NF1,CALM1,NRAS	AKT1,BRAF,CTNNB1,EGFR,HRAS,KRAS,NF1,NRAS,PIK3CA,PIK3R1,RAC1,RASA1,RHOA	CALM1,CALM2,CTNNB1,DUSP6,NCKAP1,NCKAP1L,PLCG1,PSMC5,SPTBN1
GO:0033500	carbohydrate homeostasis	4.64E-06	MEF2C,SMARCB1,PYGL,STK11,SPOP,PIK3CA,SOX4,SMARCA4,FOXA1,MEN1,HNF1A,AKT1,PIK3R1,TCF7L2,PTCH1	AKT1,FOXA1,MEN1,NF1,PIK3CA,PIK3R1,PTCH1,SMARCA4,SMARCB1,SPOP,STK11,TCF7L2	HNF1A,MEF2C,PYGL,SOX4
GO:0042593	glucose homeostasis	4.64E-06	MEF2C,SMARCB1,PYGL,STK11,SPOP,PIK3CA,SOX4,SMARCA4,FOXA1,MEN1,HNF1A,AKT1,PIK3R1,TCF7L2,PTCH1	AKT1,FOXA1,MEN1,NF1,PIK3CA,PIK3R1,PTCH1,SMARCA4,SMARCB1,SPOP,STK11,TCF7L2	HNF1A,MEF2C,PYGL,SOX4
GO:0072331	signal transduction by p53 class mediator	5.04E-06	BAX,CDKN1B,CNOT2,HDAC1,STK11,CDKN1A,SOX4,BRCA2,TP53,AKT1,TAF1,ATM,BTG2,HNRNPK,BRD7,HDAC2	AKT1,ATM,BAX,BRCA2,BRD7,BTG2,CDKN1A,CDKN1B,HDAC2,STK11,TAF1,TP53	CNOT2,HDAC1,HNRNPK,SOX4,TP53
GO:0009746	response to hexose	5.06E-06	RHOA,MEF2C,SMARCB1,CDKN1B,PIK3CA,SOX4,SMARCA4,MEN1,HNF1A,TCF7L2,TGFBR2,PTEN,VAMP2,HNF1B	CDKN1B,MEN1,NF1,PIK3CA,PTEN,RHOA,SMARCA4,SMARCB1,TCF7L2,TGFBR2	HNF1A,HNF1B,MEF2C,SOX4,TGFBR2,VAMP2
GO:0048545	response to steroid hormone	5.28E-06	RHOA,CNOT2,HDAC1,ARID1A,CDKN1A,SMARCA4,FOXA1,KRAS,RB1,EGFR,TAF1,NOTCH1,ZFP36L2,TGFBR2,KMT2D,CTNNB1,NR2F1,ESRRG,DAXX	ARID1A,CDKN1A,CTNNB1,DAXX,EGFR,FOXA1,KMT2D,KRAS,NOTCH1,RB1,RHOA,SMARCA4,TAF1,TGFBR2	CNOT2,CTNNB1,ESRRG,HDAC1,NR2F1,TGFBR2,ZFP36L2
GO:0042692	muscle cell differentiation	5.75E-06	PTBP1,MAP2K4,MEF2C,JAG1,AXIN1,PRKAR1A,HES1,BCL9,ARID1A,SOX9,MYH10,KRAS,RB1,SMAD4,AKT1,NOTCH1,TCF7L2,CTNNB1,CDH2	AKT1,ARID1A,AXIN1,BCL9,CTNNB1,KRAS,MAP2K4,NOTCH1,PRKAR1A,RB1,SMAD4,SOX9,TCF7L2	CDH2,CTNNB1,HES1,JAG1,MEF2C,MYH10,PTBP1
GO:0043410	positive regulation of MAPK cascade	5.82E-06	MAP2K4,MAP2K7,MEF2C,MAP3K1,AXIN1,FBXW7,DUSP22,PLCG1,AJUBA,KRAS,DUSP6,SOD1,EGFR,NTRK2,BRAF,CTNNB1,CDH2,PTEN,HRAS,SOX2,DAXX	AJUBA,AXIN1,BRAF,CTNNB1,DAXX,EGFR,FBXW7,HRAS,KRAS,MAP2K4,MAP2K7,MAP3K1,PTEN	CDH2,CTNNB1,DUSP22,DUSP6,MEF2C,NTRK2,PLCG1,SOD1,SOX2
GO:0001708	cell fate specification	6.06E-06	SUFU,SOX9,FOXA1,DUSP6,ASCL1,NOTCH1,CTNNB1,SOX2,PTCH1,HNF1B	CTNNB1,FOXA1,NF1,NOTCH1,PTCH1,SOX9	ASCL1,CTNNB1,DUSP6,HNF1B,SOX2,SUFU
REAC:177929	Signaling by EGFR	6.31E-06	PSMC5,PRKAR1A,CDKN1B,SPTBN1,PIK3CA,PLCG1,CDKN1A,KRAS,DUSP6,TP53,AKT1,CALM2,PIK3R1,RASA1,EGFR,PTPRK,BRAF,PTEN,HRAS,NF1,CALM1,NRAS	AKT1,BRAF,CDKN1A,CDKN1B,EGFR,HRAS,KRAS,NF1,NRAS,PIK3CA,PIK3R1,PRKAR1A,PTEN,RASA1,TP53	CALM1,CALM2,DUSP6,PLCG1,PSMC5,PTPRK,SPTBN1,TP53
GO:1902532	negative regulation of intracellular signal transduction	6.50E-06	PLAUR,CASP8,RHOA,DUSP22,NFE2L2,STK11,AJUBA,MEN1,VHL,KLF4,MYC,DUSP6,SMAD4,AKT1,EPHA2,RASA1,ATM,ARHGAP35,PTEN,NF1,DDX3X	AJUBA,AKT1,ARHGAP35,ATM,CASP8,DDX3X,EPHA2,MEN1,NF1,NFE2L2,PTEN,RASA1,RHOA,SMAD4,STK11,VHL	DDX3X,DUSP22,DUSP6,KLF4,MYC,NFE2,PLAUR
GO:1903311	regulation of mRNA metabolic process	6.94E-06	PTBP1,SRSF9,SRSF4,HNRNPA2B1,SRSF6,HNRNPR,TOB1,RBMX,ZFP36L2,BTG2,SRSF2,HNRNPK	BTG2	HNRNPA2B1,HNRNPK,HNRNPR,PTBP1,RBMX,SRSF2,SRSF4,SRSF6,SRSF9,TOB1,ZFP36L2
REAC:4839726	Chromatin organization	7.00E-06	CREBBP,ARID1B,KMT2C,ACTB,SMARCB1,KAT8,HDAC1,ARID1A,KANSL1,KDM5C,SMARCA4,KDM6A,PBRM1,KMT2D,TBL1XR1,HIST1H2AC,ARID2,HDAC2,HIST1H2BO	ARID1A,ARID1B,ARID2,CREBBP,HDAC2,KANSL1,KAT8,KDM5C,KDM6A,KMT2C,KMT2D,PBRM1,SMARCA4,SMARCB1,TBL1XR1	ACTB,HDAC1,HIST1H2AC,HIST1H2BO,ID2
REAC:3247509	Chromatin modifying enzymes	7.00E-06	CREBBP,ARID1B,KMT2C,ACTB,SMARCB1,KAT8,HDAC1,ARID1A,KANSL1,KDM5C,SMARCA4,KDM6A,PBRM1,KMT2D,TBL1XR1,HIST1H2AC,ARID2,HDAC2,HIST1H2BO	ARID1A,ARID1B,ARID2,CREBBP,HDAC2,KANSL1,KAT8,KDM5C,KDM6A,KMT2C,KMT2D,PBRM1,SMARCA4,SMARCB1,TBL1XR1	ACTB,HDAC1,HIST1H2AC,HIST1H2BO,ID2
REAC:2122947	NOTCH1 Intracellular Domain Regulates Transcription	7.41E-06	CREBBP,TLE4,FBXW7,HES1,HDAC1,MYC,NOTCH1,TBL1XR1,HDAC2	CREBBP,FBXW7,HDAC2,NOTCH1,TBL1XR1	HDAC1,HES1,MYC,TLE4
GO:0043542	endothelial cell migration	7.42E-06	RHOA,GATA3,NFE2L2,PIK3CA,PLCG1,KLF4,AKT1,EPHA2,NOTCH1,VEGFC,PTEN,PTPRM,NF1	AKT1,EPHA2,GATA3,NF1,NFE2L2,NOTCH1,PIK3CA,PTEN,RHOA	KLF4,NFE2,PLCG1,PTPRM,VEGFC
GO:0034284	response to monosaccharide	7.55E-06	RHOA,MEF2C,SMARCB1,CDKN1B,PIK3CA,SOX4,SMARCA4,MEN1,HNF1A,TCF7L2,TGFBR2,PTEN,VAMP2,HNF1B	CDKN1B,MEN1,NF1,PIK3CA,PTEN,RHOA,SMARCA4,SMARCB1,TCF7L2,TGFBR2	HNF1A,HNF1B,MEF2C,SOX4,TGFBR2,VAMP2
GO:0048709	oligodendrocyte differentiation	7.75E-06	HES1,SOX9,SRSF1,ASCL1,NTRK2,NOTCH1,CTNNB1,PTEN,HDAC2,NF1	CTNNB1,HDAC2,NF1,NOTCH1,PTEN,SOX9	ASCL1,CTNNB1,HES1,NTRK2,SRSF1
GO:0001889	liver development	8.23E-06	FBXW7,HES1,PIK3CA,SOX9,KRAS,HNF1A,SRSF1,EGFR,NOTCH1,CITED2,NF1,HNF1B	EGFR,FBXW7,KRAS,NF1,NOTCH1,PIK3CA,SOX9	CITED2,HES1,HNF1A,HNF1B,SRSF1
REAC:5626467	RHO GTPases activate IQGAPs	8.50E-06	CDH1,MEN1,RAC1,CALM2,CTNNB1,CALM1	CDH1,CTNNB1,MEN1,RAC1	CALM1,CALM2,CTNNB1
GO:0051348	negative regulation of transferase activity	8.53E-06	PSMC5,PRKAR1A,CDKN1B,DUSP22,RPL5,CDKN1A,AJUBA,MEN1,APC,DUSP6,RB1,TP53,AKT1,CDKN2A,EIF4A2,PTEN,TRIB1,NF1	AJUBA,AKT1,APC,CDKN1A,CDKN1B,CDKN2A,MEN1,NF1,PRKAR1A,PTEN,RB1,RPL5,TP53	DUSP22,DUSP6,EIF4A2,PSMC5,TP53,TRIB1
REAC:157118	Signaling by NOTCH	8.76E-06	CREBBP,JAG1,MIB1,TLE4,FBXW7,HES1,HDAC1,NOTCH2,MYC,TP53,NOTCH1,TBL1XR1,HDAC2	CREBBP,FBXW7,HDAC2,NOTCH1,NOTCH2,TBL1XR1,TP53	HDAC1,HES1,JAG1,MIB1,MYC,TLE4,TP53
GO:0043484	regulation of RNA splicing	8.82E-06	PTBP1,SRSF9,SRSF4,HNRNPA2B1,SRSF6,SRSF1,PIK3R1,RBMX,SRSF2,HNRNPK,CDK12	CDK12,PIK3R1	HNRNPA2B1,HNRNPK,PTBP1,RBMX,SRSF1,SRSF2,SRSF4,SRSF6,SRSF9
GO:0072009	nephron epithelium development	8.82E-06	MEF2C,JAG1,GATA3,HES1,SOX9,MYC,SMAD4,NOTCH1,CTNNB1,PTCH1,HNF1B	CTNNB1,GATA3,NF1,NOTCH1,PTCH1,SMAD4,SOX9	CTNNB1,HES1,HNF1B,JAG1,MEF2C,MYC
REAC:5654738	Signaling by FGFR2	9.31E-06	PTBP1,PSMC5,PRKAR1A,CDKN1B,SPTBN1,PIK3CA,PLCG1,CDKN1A,KRAS,DUSP6,TP53,AKT1,CALM2,PIK3R1,RASA1,EGFR,BRAF,PTEN,HRAS,NF1,CALM1,NRAS	AKT1,BRAF,CDKN1A,CDKN1B,EGFR,HRAS,KRAS,NF1,NRAS,PIK3CA,PIK3R1,PRKAR1A,PTEN,RASA1,TP53	CALM1,CALM2,DUSP6,PLCG1,PSMC5,PTBP1,SPTBN1,TP53
REAC:5654708	Downstream signaling of activated FGFR3	9.47E-06	PSMC5,PRKAR1A,CDKN1B,SPTBN1,PIK3CA,PLCG1,CDKN1A,KRAS,DUSP6,TP53,AKT1,CALM2,PIK3R1,RASA1,EGFR,BRAF,PTEN,HRAS,NF1,CALM1,NRAS	AKT1,BRAF,CDKN1A,CDKN1B,EGFR,HRAS,KRAS,NF1,NRAS,PIK3CA,PIK3R1,PRKAR1A,PTEN,RASA1,TP53	CALM1,CALM2,DUSP6,PLCG1,PSMC5,SPTBN1,TP53
REAC:5654696	Downstream signaling of activated FGFR2	9.47E-06	PSMC5,PRKAR1A,CDKN1B,SPTBN1,PIK3CA,PLCG1,CDKN1A,KRAS,DUSP6,TP53,AKT1,CALM2,PIK3R1,RASA1,EGFR,BRAF,PTEN,HRAS,NF1,CALM1,NRAS	AKT1,BRAF,CDKN1A,CDKN1B,EGFR,HRAS,KRAS,NF1,NRAS,PIK3CA,PIK3R1,PRKAR1A,PTEN,RASA1,TP53	CALM1,CALM2,DUSP6,PLCG1,PSMC5,SPTBN1,TP53
REAC:5654716	Downstream signaling of activated FGFR4	9.47E-06	PSMC5,PRKAR1A,CDKN1B,SPTBN1,PIK3CA,PLCG1,CDKN1A,KRAS,DUSP6,TP53,AKT1,CALM2,PIK3R1,RASA1,EGFR,BRAF,PTEN,HRAS,NF1,CALM1,NRAS	AKT1,BRAF,CDKN1A,CDKN1B,EGFR,HRAS,KRAS,NF1,NRAS,PIK3CA,PIK3R1,PRKAR1A,PTEN,RASA1,TP53	CALM1,CALM2,DUSP6,PLCG1,PSMC5,SPTBN1,TP53
GO:0072006	nephron development	9.74E-06	MEF2C,JAG1,GATA3,ACTA2,HES1,SOX9,MYC,SMAD4,NOTCH1,CTNNB1,PTCH1,HNF1B	CTNNB1,GATA3,NF1,NOTCH1,PTCH1,SMAD4,SOX9	ACTA2,CTNNB1,HES1,HNF1B,JAG1,MEF2C,MYC
GO:0061008	hepaticobiliary system development	1.06E-05	FBXW7,HES1,PIK3CA,SOX9,KRAS,HNF1A,SRSF1,EGFR,NOTCH1,CITED2,NF1,HNF1B	EGFR,FBXW7,KRAS,NF1,NOTCH1,PIK3CA,SOX9	CITED2,HES1,HNF1A,HNF1B,SRSF1
GO:0042303	molting cycle	1.07E-05	HDAC1,SOX9,FST,ACVR1B,SMAD4,EGFR,NOTCH1,TERT,CTNNB1,HDAC2,NF1	ACVR1B,CTNNB1,EGFR,HDAC2,NF1,NOTCH1,SMAD4,SOX9	CTNNB1,FST,HDAC1,TERT
GO:0042633	hair cycle	1.07E-05	HDAC1,SOX9,FST,ACVR1B,SMAD4,EGFR,NOTCH1,TERT,CTNNB1,HDAC2,NF1	ACVR1B,CTNNB1,EGFR,HDAC2,NF1,NOTCH1,SMAD4,SOX9	CTNNB1,FST,HDAC1,TERT
REAC:5654687	Downstream signaling of activated FGFR1	1.10E-05	PSMC5,PRKAR1A,CDKN1B,SPTBN1,PIK3CA,PLCG1,CDKN1A,KRAS,DUSP6,TP53,AKT1,CALM2,PIK3R1,RASA1,EGFR,BRAF,PTEN,HRAS,NF1,CALM1,NRAS	AKT1,BRAF,CDKN1A,CDKN1B,EGFR,HRAS,KRAS,NF1,NRAS,PIK3CA,PIK3R1,PRKAR1A,PTEN,RASA1,TP53	CALM1,CALM2,DUSP6,PLCG1,PSMC5,SPTBN1,TP53
REAC:5654743	Signaling by FGFR4	1.10E-05	PSMC5,PRKAR1A,CDKN1B,SPTBN1,PIK3CA,PLCG1,CDKN1A,KRAS,DUSP6,TP53,AKT1,CALM2,PIK3R1,RASA1,EGFR,BRAF,PTEN,HRAS,NF1,CALM1,NRAS	AKT1,BRAF,CDKN1A,CDKN1B,EGFR,HRAS,KRAS,NF1,NRAS,PIK3CA,PIK3R1,PRKAR1A,PTEN,RASA1,TP53	CALM1,CALM2,DUSP6,PLCG1,PSMC5,SPTBN1,TP53
GO:0010631	epithelial cell migration	1.12E-05	RHOA,GATA3,NFE2L2,PIK3CA,PLCG1,SOX9,KLF4,AKT1,EPHA2,NOTCH1,VEGFC,TGFBR2,PTEN,PTPRM,NF1	AKT1,EPHA2,GATA3,NF1,NFE2L2,NOTCH1,PIK3CA,PTEN,RHOA,SOX9,TGFBR2	KLF4,NFE2,PLCG1,PTPRM,TGFBR2,VEGFC
REAC:5654741	Signaling by FGFR3	1.16E-05	PSMC5,PRKAR1A,CDKN1B,SPTBN1,PIK3CA,PLCG1,CDKN1A,KRAS,DUSP6,TP53,AKT1,CALM2,PIK3R1,RASA1,EGFR,BRAF,PTEN,HRAS,NF1,CALM1,NRAS	AKT1,BRAF,CDKN1A,CDKN1B,EGFR,HRAS,KRAS,NF1,NRAS,PIK3CA,PIK3R1,PRKAR1A,PTEN,RASA1,TP53	CALM1,CALM2,DUSP6,PLCG1,PSMC5,SPTBN1,TP53
GO:0030522	intracellular receptor signaling pathway	1.18E-05	CASP8,RHOA,CNOT2,HDAC1,ARID1A,SMARCA4,FOXA1,NOTCH2,RB1,TAF1,CITED2,KMT2D,CTNNB1,NR2F1,ESRRG,DAXX	ARID1A,CASP8,CTNNB1,DAXX,FOXA1,KMT2D,NOTCH2,RB1,RHOA,SMARCA4,TAF1	CITED2,CNOT2,CTNNB1,ESRRG,HDAC1,NR2F1
REAC:190236	Signaling by FGFR	1.24E-05	PTBP1,PSMC5,PRKAR1A,CDKN1B,SPTBN1,PIK3CA,PLCG1,CDKN1A,KRAS,DUSP6,TP53,AKT1,CALM2,PIK3R1,RASA1,EGFR,BRAF,PTEN,HRAS,NF1,CALM1,NRAS	AKT1,BRAF,CDKN1A,CDKN1B,EGFR,HRAS,KRAS,NF1,NRAS,PIK3CA,PIK3R1,PRKAR1A,PTEN,RASA1,TP53	CALM1,CALM2,DUSP6,PLCG1,PSMC5,PTBP1,SPTBN1,TP53
GO:0050686	negative regulation of mRNA processing	1.27E-05	PTBP1,SRSF9,SRSF4,HNRNPA2B1,SRSF6,RBMX,HNRNPK		HNRNPA2B1,HNRNPK,PTBP1,RBMX,SRSF4,SRSF6,SRSF9
REAC:1227986	Signaling by ERBB2	1.31E-05	RHOA,PIK3CA,PLCG1,KRAS,AKT1,PIK3R1,EGFR,HRAS,NRAS	AKT1,EGFR,HRAS,KRAS,NRAS,PIK3CA,PIK3R1,RHOA	PLCG1
GO:0090132	epithelium migration	1.33E-05	RHOA,GATA3,NFE2L2,PIK3CA,PLCG1,SOX9,KLF4,AKT1,EPHA2,NOTCH1,VEGFC,TGFBR2,PTEN,PTPRM,NF1	AKT1,EPHA2,GATA3,NF1,NFE2L2,NOTCH1,PIK3CA,PTEN,RHOA,SOX9,TGFBR2	KLF4,NFE2,PLCG1,PTPRM,TGFBR2,VEGFC
REAC:2454202	Fc epsilon receptor (FCERI) signaling	1.35E-05	MAP2K4,MAP2K7,PSMC5,MAP3K1,CDKN1B,SPTBN1,PIK3CA,PLCG1,CDKN1A,KRAS,RAC1,DUSP6,TP53,AKT1,CALM2,PIK3R1,RASA1,EGFR,BRAF,PTEN,HRAS,NF1,CALM1,NRAS	AKT1,BRAF,CDKN1A,CDKN1B,EGFR,HRAS,KRAS,MAP2K4,MAP2K7,MAP3K1,NF1,NRAS,PIK3CA,PIK3R1,PTEN,RAC1,RASA1,TP53	CALM1,CALM2,DUSP6,PLCG1,PSMC5,SPTBN1,TP53
GO:0001942	hair follicle development	1.39E-05	HDAC1,SOX9,FST,ACVR1B,SMAD4,EGFR,NOTCH1,CTNNB1,HDAC2,NF1	ACVR1B,CTNNB1,EGFR,HDAC2,NF1,NOTCH1,SMAD4,SOX9	CTNNB1,FST,HDAC1
REAC:5654736	Signaling by FGFR1	1.41E-05	PSMC5,PRKAR1A,CDKN1B,SPTBN1,PIK3CA,PLCG1,CDKN1A,KRAS,DUSP6,TP53,AKT1,CALM2,PIK3R1,RASA1,EGFR,BRAF,PTEN,HRAS,NF1,CALM1,NRAS	AKT1,BRAF,CDKN1A,CDKN1B,EGFR,HRAS,KRAS,NF1,NRAS,PIK3CA,PIK3R1,PRKAR1A,PTEN,RASA1,TP53	CALM1,CALM2,DUSP6,PLCG1,PSMC5,SPTBN1,TP53
GO:0090287	regulation of cellular response to growth factor stimulus	1.57E-05	HSPA5,GATA3,HES1,STK11,ACVR2A,MEN1,DUSP6,TOB1,SMAD4,NOTCH1,VEGFC,TGFBR2,CITED2,CTNNB1,TCF4	ACVR2A,CTNNB1,GATA3,MEN1,NOTCH1,SMAD4,STK11,TGFBR2	CITED2,CTNNB1,DUSP6,HES1,HSPA5,TCF4,TGFBR2,TOB1,VEGFC
GO:0001667	ameboidal-type cell migration	1.69E-05	RHOA,GATA3,NFE2L2,PIK3CA,PLCG1,SOX9,ACVR1B,KLF4,AKT1,EPHA2,NOTCH1,VEGFC,BRAF,TGFBR2,PTEN,PTPRM,NF1	ACVR1B,AKT1,BRAF,EPHA2,GATA3,NF1,NFE2L2,NOTCH1,PIK3CA,PTEN,RHOA,SOX9,TGFBR2	KLF4,NFE2,PLCG1,PTPRM,TGFBR2,VEGFC
REAC:186763	Downstream signal transduction	1.72E-05	PSMC5,PRKAR1A,CDKN1B,SPTBN1,PIK3CA,PLCG1,CDKN1A,KRAS,DUSP6,TP53,AKT1,CALM2,PIK3R1,RASA1,EGFR,BRAF,PTEN,HRAS,NF1,CALM1,NRAS	AKT1,BRAF,CDKN1A,CDKN1B,EGFR,HRAS,KRAS,NF1,NRAS,PIK3CA,PIK3R1,PRKAR1A,PTEN,RASA1,TP53	CALM1,CALM2,DUSP6,PLCG1,PSMC5,SPTBN1,TP53
GO:0022404	molting cycle process	1.74E-05	HDAC1,SOX9,FST,ACVR1B,SMAD4,EGFR,NOTCH1,CTNNB1,HDAC2,NF1	ACVR1B,CTNNB1,EGFR,HDAC2,NF1,NOTCH1,SMAD4,SOX9	CTNNB1,FST,HDAC1
GO:0022405	hair cycle process	1.74E-05	HDAC1,SOX9,FST,ACVR1B,SMAD4,EGFR,NOTCH1,CTNNB1,HDAC2,NF1	ACVR1B,CTNNB1,EGFR,HDAC2,NF1,NOTCH1,SMAD4,SOX9	CTNNB1,FST,HDAC1
GO:1902105	regulation of leukocyte differentiation	1.85E-05	CASP8,RHOA,GATA3,NCKAP1L,MYC,RB1,SOD1,PIK3R1,CDKN2A,ZFP36L2,BRAF,TGFBR2,CTNNB1,TRIB1,NF1	BRAF,CASP8,CDKN2A,CTNNB1,GATA3,NF1,PIK3R1,RB1,RHOA,TGFBR2	CTNNB1,MYC,NCKAP1,NCKAP1L,SOD1,TGFBR2,TRIB1,ZFP36L2
GO:0071383	cellular response to steroid hormone stimulus	1.85E-05	RHOA,CNOT2,HDAC1,ARID1A,SMARCA4,FOXA1,RB1,EGFR,TAF1,ZFP36L2,KMT2D,CTNNB1,NR2F1,ESRRG,DAXX	ARID1A,CTNNB1,DAXX,EGFR,FOXA1,KMT2D,RB1,RHOA,SMARCA4,TAF1	CNOT2,CTNNB1,ESRRG,HDAC1,NR2F1,ZFP36L2
GO:2000737	negative regulation of stem cell differentiation	1.86E-05	JAG1,HES1,NFE2L2,NOTCH1,ZFP36L2,CDK12	CDK12,NFE2L2,NOTCH1	HES1,JAG1,NFE2,ZFP36L2
GO:0018205	peptidyl-lysine modification	1.93E-05	CREBBP,KMT2C,SMARCB1,KAT8,GATA3,KANSL1,SOX4,MEN1,HNF1A,BRCA2,SMAD4,KDM6A,TAF1,CDKN2A,BRD7,KMT2D,CTNNB1,HDAC2	BRCA2,BRD7,CDKN2A,CREBBP,CTNNB1,GATA3,HDAC2,KANSL1,KAT8,KDM6A,KMT2C,KMT2D,MEN1,NF1,SMAD4,SMARCB1,TAF1	CTNNB1,HNF1A,SOX4
GO:0060537	muscle tissue development	2.01E-05	MAP2K4,RHOA,MEF2C,PRKAR1A,BCL9,ARID1A,SOX9,MYH10,RB1,SMAD4,NOTCH1,BTG2,TGFBR2,CTNNB1,COL3A1,PTEN,ARID2,NF1	ARID1A,ARID2,BCL9,BTG2,CTNNB1,MAP2K4,NF1,NOTCH1,PRKAR1A,PTEN,RB1,RHOA,SMAD4,SOX9,TGFBR2	COL3A1,CTNNB1,ID2,MEF2C,MYH10,TGFBR2
GO:0035107	appendage morphogenesis	2.01E-05	CREBBP,BAX,HDAC1,SOX4,SOX9,HNF1A,SMAD4,NOTCH1,CTNNB1,PTCH1,HDAC2,HOXA10	BAX,CREBBP,CTNNB1,HDAC2,NF1,NOTCH1,PTCH1,SMAD4,SOX9	CTNNB1,HDAC1,HNF1A,HOXA10,SOX4
GO:0035108	limb morphogenesis	2.01E-05	CREBBP,BAX,HDAC1,SOX4,SOX9,HNF1A,SMAD4,NOTCH1,CTNNB1,PTCH1,HDAC2,HOXA10	BAX,CREBBP,CTNNB1,HDAC2,NF1,NOTCH1,PTCH1,SMAD4,SOX9	CTNNB1,HDAC1,HNF1A,HOXA10,SOX4
GO:0035148	tube formation	2.17E-05	MIB1,GATA3,SUFU,ARID1A,SOX4,SOX9,KDM6A,NOTCH1,ARHGAP35,CTNNB1,PTCH1,HNF1B	ARHGAP35,ARID1A,CTNNB1,GATA3,KDM6A,NF1,NOTCH1,PTCH1,SOX9	CTNNB1,HNF1B,MIB1,SOX4,SUFU
GO:0048663	neuron fate commitment	2.29E-05	AXIN1,SUFU,HES1,ID2,FOXA1,ASCL1,SMAD4,NOTCH1,ZNF521	AXIN1,FOXA1,NOTCH1,SMAD4	ASCL1,HES1,ID2,SUFU,ZNF521
GO:0010720	positive regulation of cell development	2.35E-05	HSPA5,RHOA,MEF2C,HES1,NFE2L2,STK11,FOXA1,RAC1,ASCL1,NTRK2,NOTCH1,VEGFC,BRAF,ARHGAP35,CTNNB1,PTEN,TRIB1,RELN,HDAC2,TCF4	ARHGAP35,BRAF,CTNNB1,FOXA1,HDAC2,NFE2L2,NOTCH1,PTEN,RAC1,RHOA,STK11	ASCL1,CTNNB1,HES1,HSPA5,MEF2C,NFE2,NTRK2,RELN,TCF4,TRIB1,VEGFC
GO:0007265	Ras protein signal transduction	2.42E-05	NCKAP1,RHOA,CDKN1A,KRAS,RRAS2,NOTCH2,RAC1,RB1,TP53,RASA1,CDKN2A,ARHGAP35,COL1A2,COL3A1,HRAS,NF1,NRAS	ARHGAP35,CDKN1A,CDKN2A,HRAS,KRAS,NF1,NOTCH2,NRAS,RAC1,RASA1,RB1,RHOA,RRAS2,TP53	COL1A2,COL3A1,NCKAP1,TP53
GO:0007568	aging	2.61E-05	ID2,NFE2L2,CDKN1A,KRAS,BRCA2,TP53,SOD1,AKT1,CDKN2A,ATM,TGFBR2,TERT,CITED2,COL3A1,PTEN,HRAS	AKT1,ATM,BRCA2,CDKN1A,CDKN2A,HRAS,KRAS,NFE2L2,PTEN,TGFBR2,TP53	CITED2,COL3A1,ID2,NFE2,SOD1,TERT,TGFBR2,TP53
GO:0090150	establishment of protein localization to membrane	2.68E-05	CDH1,CASP8,BAX,YWHAE,SPTBN1,RPL22,RPL5,TP53,AKT1,EPHA2,ATP1B1,CALM2,PIK3R1,EGFR,BRAF,CDH2,PTCH1,VAMP2	AKT1,BAX,BRAF,CASP8,CDH1,EGFR,EPHA2,PIK3R1,PTCH1,RPL22,RPL5,TP53,YWHAE	ATP1B1,CALM2,CDH2,SPTBN1,TP53,VAMP2
GO:0048871	multicellular organismal homeostasis	2.76E-05	ACTB,BAX,PRKAR1A,STK11,PIK3CA,SOX9,KRAS,HNF1A,RAC1,RB1,SOD1,EGFR,ALB,TNFRSF11B,B2M,CTNNB1,NF1	ALB,B2M,BAX,CTNNB1,EGFR,KRAS,NF1,PIK3CA,PRKAR1A,RAC1,RB1,SOX9,STK11	ACTB,CTNNB1,HNF1A,SOD1,TNFRSF11B
GO:0016331	morphogenesis of embryonic epithelium	2.94E-05	MIB1,GATA3,SUFU,ARID1A,SOX4,SOX9,KDM6A,VEGFC,ARHGAP35,CTNNB1,PTCH1,HNF1B	ARHGAP35,ARID1A,CTNNB1,GATA3,KDM6A,NF1,PTCH1,SOX9	CTNNB1,HNF1B,MIB1,SOX4,SUFU,VEGFC
GO:0042326	negative regulation of phosphorylation	3.30E-05	RHOA,BAX,PRKAR1A,CDKN1B,DUSP22,CDKN1A,AJUBA,MEN1,APC,KLF4,MYC,DUSP6,RB1,SMAD4,AKT1,CDKN2A,PTEN,TRIB1,NF1	AJUBA,AKT1,APC,BAX,CDKN1A,CDKN1B,CDKN2A,MEN1,NF1,PRKAR1A,PTEN,RB1,RHOA,SMAD4	DUSP22,DUSP6,KLF4,MYC,TRIB1
GO:0034644	cellular response to UV	3.38E-05	CREBBP,BAX,STK11,CDKN1A,MYC,TP53,PIK3R1,TAF1,PTPRK	BAX,CDKN1A,CREBBP,PIK3R1,STK11,TAF1,TP53	MYC,PTPRK,TP53
GO:1903829	positive regulation of cellular protein localization	3.56E-05	CDH1,CASP8,RHOA,YWHAE,FBXW7,HES1,SPTBN1,STK11,APC,TP53,SMAD4,AKT1,EPHA2,PIK3R1,EGFR,TCF7L2,TERT,VAMP2	AKT1,APC,CASP8,CDH1,EGFR,EPHA2,FBXW7,PIK3R1,RHOA,SMAD4,STK11,TCF7L2,TP53,YWHAE	HES1,SPTBN1,TERT,TP53,VAMP2
GO:0043401	steroid hormone mediated signaling pathway	3.63E-05	RHOA,CNOT2,HDAC1,ARID1A,SMARCA4,FOXA1,RB1,TAF1,KMT2D,CTNNB1,NR2F1,ESRRG,DAXX	ARID1A,CTNNB1,DAXX,FOXA1,KMT2D,RB1,RHOA,SMARCA4,TAF1	CNOT2,CTNNB1,ESRRG,HDAC1,NR2F1
GO:0001822	kidney development	3.68E-05	MEF2C,BAX,JAG1,GATA3,ACTA2,HES1,SOX4,SOX9,MYC,SMAD4,NOTCH1,CTNNB1,PTCH1,NF1,HNF1B	BAX,CTNNB1,GATA3,NF1,NOTCH1,PTCH1,SMAD4,SOX9	ACTA2,CTNNB1,HES1,HNF1B,JAG1,MEF2C,MYC,SOX4
GO:0010594	regulation of endothelial cell migration	3.81E-05	RHOA,GATA3,NFE2L2,PLCG1,KLF4,AKT1,EPHA2,NOTCH1,VEGFC,PTPRM,NF1	AKT1,EPHA2,GATA3,NF1,NFE2L2,NOTCH1,RHOA	KLF4,NFE2,PLCG1,PTPRM,VEGFC
GO:0032986	protein-DNA complex disassembly	3.83E-05	SMARCB1,ARID1A,NFE2,SMARCA4,MYC,ARID2	ARID1A,ARID2,SMARCA4,SMARCB1	ID2,MYC,NFE2
GO:0051271	negative regulation of cellular component movement	3.87E-05	RHOA,GATA3,CDKN1B,NFE2L2,KLF4,NOTCH1,PTPRK,BRAF,CITED2,COL3A1,PTEN,TRIB1,PTPRM,ARID2,NF1	ARID2,BRAF,CDKN1B,GATA3,NF1,NFE2L2,NOTCH1,PTEN,RHOA	CITED2,COL3A1,ID2,KLF4,NFE2,PTPRK,PTPRM,TRIB1
GO:0051099	positive regulation of binding	3.94E-05	PLAUR,MEF2C,GATA3,HES1,MEN1,KLF4,RB1,TAF1,TCF7L2,TERT,B2M,CTNNB1	B2M,CTNNB1,GATA3,MEN1,RB1,TAF1,TCF7L2	CTNNB1,HES1,KLF4,MEF2C,PLAUR,TERT
REAC:1433557	Signaling by SCF-KIT	4.02E-05	PSMC5,CDKN1B,SPTBN1,PIK3CA,CDKN1A,KRAS,RAC1,DUSP6,TP53,AKT1,CALM2,PIK3R1,RASA1,EGFR,BRAF,PTEN,HRAS,NF1,CALM1,NRAS	AKT1,BRAF,CDKN1A,CDKN1B,EGFR,HRAS,KRAS,NF1,NRAS,PIK3CA,PIK3R1,PTEN,RAC1,RASA1,TP53	CALM1,CALM2,DUSP6,PSMC5,SPTBN1,TP53
GO:0098773	skin epidermis development	4.05E-05	HDAC1,SOX9,FST,ACVR1B,SMAD4,EGFR,NOTCH1,CTNNB1,HDAC2,NF1	ACVR1B,CTNNB1,EGFR,HDAC2,NF1,NOTCH1,SMAD4,SOX9	CTNNB1,FST,HDAC1
GO:0048762	mesenchymal cell differentiation	4.12E-05	MEF2C,JAG1,HES1,SOX9,FOXA1,SMAD4,NOTCH1,TCF7L2,TGFBR2,CTNNB1,PTEN,HDAC2,HNRNPAB	CTNNB1,FOXA1,HDAC2,NOTCH1,PTEN,SMAD4,SOX9,TCF7L2,TGFBR2	CTNNB1,HES1,HNRNPAB,JAG1,MEF2C,TGFBR2
GO:0001838	embryonic epithelial tube formation	4.15E-05	MIB1,GATA3,SUFU,ARID1A,SOX4,SOX9,KDM6A,ARHGAP35,CTNNB1,PTCH1,HNF1B	ARHGAP35,ARID1A,CTNNB1,GATA3,KDM6A,NF1,PTCH1,SOX9	CTNNB1,HNF1B,MIB1,SOX4,SUFU
GO:0018394	peptidyl-lysine acetylation	4.24E-05	CREBBP,SMARCB1,KAT8,GATA3,KANSL1,SOX4,HNF1A,BRCA2,SMAD4,TAF1,BRD7,HDAC2	BRCA2,BRD7,CREBBP,GATA3,HDAC2,KANSL1,KAT8,NF1,SMAD4,SMARCB1,TAF1	HNF1A,SOX4
GO:0007411	axon guidance	4.37E-05	GATA3,SPTBN1,PIK3CA,PLCG1,MYH10,KRAS,SMAD4,PIK3R1,ARHGAP35,GAP43,PTPRM,HRAS,RELN,NRAS	ARHGAP35,GATA3,HRAS,KRAS,NRAS,PIK3CA,PIK3R1,SMAD4	GAP43,MYH10,PLCG1,PTPRM,RELN,SPTBN1
GO:0045637	regulation of myeloid cell differentiation	4.38E-05	CASP8,MEF2C,JAG1,ACVR2A,NCKAP1L,ACVR1B,MYC,RB1,PIK3R1,B2M,CTNNB1,TRIB1,NF1	ACVR1B,ACVR2A,B2M,CASP8,CTNNB1,NF1,PIK3R1,RB1	CTNNB1,JAG1,MEF2C,MYC,NCKAP1,NCKAP1L,TRIB1
GO:0045665	negative regulation of neuron differentiation	4.38E-05	RHOA,JAG1,MIB1,HES1,ID2,SOX9,ASCL1,NOTCH1,B2M,PTEN,NR2F1,SOX2,HDAC2	B2M,HDAC2,NOTCH1,PTEN,RHOA,SOX9	ASCL1,HES1,ID2,JAG1,MIB1,NR2F1,SOX2
GO:0007173	epidermal growth factor receptor signaling pathway	4.51E-05	PLAUR,FBXW7,PIK3CA,PLCG1,SOX9,KRAS,AKT1,PIK3R1,EGFR,HRAS,NRAS	AKT1,EGFR,FBXW7,HRAS,KRAS,NRAS,PIK3CA,PIK3R1,SOX9	PLAUR,PLCG1
GO:0097485	neuron projection guidance	4.88E-05	GATA3,SPTBN1,PIK3CA,PLCG1,MYH10,KRAS,SMAD4,PIK3R1,ARHGAP35,GAP43,PTPRM,HRAS,RELN,NRAS	ARHGAP35,GATA3,HRAS,KRAS,NRAS,PIK3CA,PIK3R1,SMAD4	GAP43,MYH10,PLCG1,PTPRM,RELN,SPTBN1
REAC:8853334	Signaling by FGFR3 fusions in cancer	5.18E-05	PIK3CA,KRAS,PIK3R1,HRAS,NRAS	HRAS,KRAS,NRAS,PIK3CA,PIK3R1
GO:0071824	protein-DNA complex subunit organization	5.23E-05	PSMC5,SMARCB1,ARID1A,NFE2,SOX9,SMARCA4,MYC,RB1,TAF1,HIST3H3,ARID2,TCF4,DAXX,HIST1H2BO,HNF1B	ARID1A,ARID2,DAXX,NF1,RB1,SMARCA4,SMARCB1,SOX9,TAF1	HIST1H2BO,HIST3H3,HNF1B,ID2,MYC,NFE2,PSMC5,TCF4
REAC:186797	Signaling by PDGF	5.24E-05	PSMC5,PRKAR1A,CDKN1B,SPTBN1,PIK3CA,PLCG1,CDKN1A,KRAS,DUSP6,TP53,AKT1,CALM2,PIK3R1,RASA1,EGFR,BRAF,PTEN,HRAS,NF1,CALM1,NRAS	AKT1,BRAF,CDKN1A,CDKN1B,EGFR,HRAS,KRAS,NF1,NRAS,PIK3CA,PIK3R1,PRKAR1A,PTEN,RASA1,TP53	CALM1,CALM2,DUSP6,PLCG1,PSMC5,SPTBN1,TP53
GO:0048565	digestive tract development	5.32E-05	HES1,ID2,CDKN1A,ASCL1,RB1,EGFR,NOTCH1,TGFBR2,CTNNB1,COL3A1,HNF1B	CDKN1A,CTNNB1,EGFR,NF1,NOTCH1,RB1,TGFBR2	ASCL1,COL3A1,CTNNB1,HES1,HNF1B,ID2,TGFBR2
GO:0016049	cell growth	5.40E-05	MAP2K4,RHOA,CDKN1B,STK11,USP9X,CDKN1A,SOX9,SMARCA4,NOTCH2,ACVR1B,RB1,TP53,SMAD4,AKT1,EGFR,CDKN2A,TGFBR2,KMT2D,RPS6KA3,DDX3X	ACVR1B,AKT1,CDKN1A,CDKN1B,CDKN2A,DDX3X,EGFR,KMT2D,MAP2K4,NOTCH2,RB1,RHOA,RPS6KA3,SMAD4,SMARCA4,SOX9,STK11,TGFBR2,TP53,USP9X	DDX3X,TGFBR2,TP53
GO:0060767	epithelial cell proliferation involved in prostate gland development	5.48E-05	CDKN1B,STK11,SOX9,NOTCH1,CTNNB1	CDKN1B,CTNNB1,NOTCH1,SOX9,STK11	CTNNB1
GO:0031589	cell-substrate adhesion	5.74E-05	RHOA,LAMB1,AJUBA,MEN1,RAC1,PIK3R1,RASA1,CDKN2A,NOTCH1,VEGFC,PTPRK,BRAF,CTNNB1,COL3A1,PTEN,NF1	AJUBA,BRAF,CDKN2A,CTNNB1,MEN1,NF1,NOTCH1,PIK3R1,PTEN,RAC1,RASA1,RHOA	COL3A1,CTNNB1,LAMB1,PTPRK,VEGFC
GO:0030856	regulation of epithelial cell differentiation	5.77E-05	KEAP1,JAG1,GATA3,CDKN1B,HES1,SRSF6,SOX9,ASCL1,NOTCH1,CTNNB1,PTCH1	CDKN1B,CTNNB1,GATA3,KEAP1,NOTCH1,PTCH1,SOX9	ASCL1,CTNNB1,HES1,JAG1,SRSF6
GO:0051249	regulation of lymphocyte activation	5.90E-05	RHOA,MEF2C,GATA3,PRKAR1A,DUSP22,HES1,PIK3CA,NCKAP1L,CDKN1A,RAC1,SOD1,AKT1,PIK3R1,CDKN2A,ATM,ZFP36L2,BRAF,TGFBR2,CTNNB1	AKT1,ATM,BRAF,CDKN1A,CDKN2A,CTNNB1,GATA3,PIK3CA,PIK3R1,PRKAR1A,RAC1,RHOA,TGFBR2	CTNNB1,DUSP22,HES1,MEF2C,NCKAP1,NCKAP1L,SOD1,TGFBR2,ZFP36L2
GO:0021915	neural tube development	6.03E-05	MIB1,SUFU,HES1,ARID1A,SOX4,FOXA1,EPHA2,KDM6A,NOTCH1,ARHGAP35,PTCH1,NF1	ARHGAP35,ARID1A,EPHA2,FOXA1,KDM6A,NF1,NOTCH1,PTCH1	HES1,MIB1,SOX4,SUFU
GO:0061005	cell differentiation involved in kidney development	6.17E-05	MEF2C,JAG1,GATA3,ACTA2,HES1,NOTCH1,CTNNB1,PTCH1	CTNNB1,GATA3,NOTCH1,PTCH1	ACTA2,CTNNB1,HES1,JAG1,MEF2C
GO:0030111	regulation of Wnt signaling pathway	6.27E-05	PSMC5,AXIN1,RNF43,HDAC1,STK11,SOX4,SOX9,SMARCA4,APC,HNF1A,NOTCH1,TCF7L2,TERT,CDH2,SOX2,HNF1B	APC,AXIN1,NF1,NOTCH1,RNF43,SMARCA4,SOX9,STK11,TCF7L2	CDH2,HDAC1,HNF1A,HNF1B,PSMC5,SOX2,SOX4,TERT
GO:0061333	renal tubule morphogenesis	6.99E-05	MEF2C,GATA3,HES1,SOX9,MYC,SMAD4,CTNNB1,PTCH1,HNF1B	CTNNB1,GATA3,NF1,PTCH1,SMAD4,SOX9	CTNNB1,HES1,HNF1B,MEF2C,MYC
GO:0050769	positive regulation of neurogenesis	7.12E-05	HSPA5,RHOA,MEF2C,HES1,NFE2L2,STK11,FOXA1,ASCL1,NTRK2,NOTCH1,VEGFC,BRAF,ARHGAP35,CTNNB1,PTEN,RELN,HDAC2,TCF4	ARHGAP35,BRAF,CTNNB1,FOXA1,HDAC2,NFE2L2,NOTCH1,PTEN,RHOA,STK11	ASCL1,CTNNB1,HES1,HSPA5,MEF2C,NFE2,NTRK2,RELN,TCF4,VEGFC
GO:2000278	regulation of DNA biosynthetic process	7.25E-05	MAP2K7,HNRNPA2B1,CDKN1A,MEN1,KLF4,MYC,TP53,ATM,HNRNPU,CTNNB1	ATM,CDKN1A,CTNNB1,MAP2K7,MEN1,TP53	CTNNB1,HNRNPA2B1,HNRNPU,KLF4,MYC,TP53
GO:0048863	stem cell differentiation	7.41E-05	MEF2C,JAG1,HES1,NFE2L2,SOX9,FOXA1,ASCL1,SMAD4,NOTCH1,ZFP36L2,CDK12,HNF1B	CDK12,FOXA1,NF1,NFE2L2,NOTCH1,SMAD4,SOX9	ASCL1,HES1,HNF1B,JAG1,MEF2C,NFE2,ZFP36L2
GO:2000177	regulation of neural precursor cell proliferation	7.84E-05	RHOA,ID2,ASCL1,NOTCH1,VEGFC,BTG2,CTNNB1,CDH2,NF1	BTG2,CTNNB1,NF1,NOTCH1,RHOA	ASCL1,CDH2,CTNNB1,ID2,VEGFC
GO:0071478	cellular response to radiation	7.93E-05	CREBBP,BAX,GATA3,STK11,CDKN1A,MYC,TP53,PIK3R1,TAF1,ATM,PTPRK,HRAS	ATM,BAX,CDKN1A,CREBBP,GATA3,HRAS,PIK3R1,STK11,TAF1,TP53	MYC,PTPRK,TP53
GO:0072175	epithelial tube formation	7.93E-05	MIB1,GATA3,SUFU,ARID1A,SOX4,SOX9,KDM6A,ARHGAP35,CTNNB1,PTCH1,HNF1B	ARHGAP35,ARID1A,CTNNB1,GATA3,KDM6A,NF1,PTCH1,SOX9	CTNNB1,HNF1B,MIB1,SOX4,SUFU
GO:0034504	protein localization to nucleus	8.21E-05	CDH1,RHOA,KEAP1,SUFU,HES1,SPTBN1,STK11,CDKN1A,SOX9,TOB1,SMAD4,AKT1,PIK3R1,EGFR,TERT,CTNNB1,NF1	AKT1,CDH1,CDKN1A,CTNNB1,EGFR,KEAP1,NF1,PIK3R1,RHOA,SMAD4,SOX9,STK11	CTNNB1,HES1,SPTBN1,SUFU,TERT,TOB1
GO:0072001	renal system development	8.50E-05	MEF2C,BAX,JAG1,GATA3,ACTA2,HES1,SOX4,SOX9,MYC,SMAD4,NOTCH1,CTNNB1,PTCH1,NF1,HNF1B	BAX,CTNNB1,GATA3,NF1,NOTCH1,PTCH1,SMAD4,SOX9	ACTA2,CTNNB1,HES1,HNF1B,JAG1,MEF2C,MYC,SOX4
GO:0030518	intracellular steroid hormone receptor signaling pathway	8.57E-05	RHOA,CNOT2,HDAC1,ARID1A,SMARCA4,FOXA1,RB1,TAF1,KMT2D,CTNNB1,DAXX	ARID1A,CTNNB1,DAXX,FOXA1,KMT2D,RB1,RHOA,SMARCA4,TAF1	CNOT2,CTNNB1,HDAC1
GO:0043534	blood vessel endothelial cell migration	8.78E-05	RHOA,NFE2L2,PLCG1,KLF4,AKT1,EPHA2,NOTCH1,VEGFC,NF1	AKT1,EPHA2,NF1,NFE2L2,NOTCH1,RHOA	KLF4,NFE2,PLCG1,VEGFC
GO:0038093	Fc receptor signaling pathway	9.30E-05	NCKAP1,MAP2K4,ACTB,MAP2K7,PSMC5,MAP3K1,PIK3CA,NCKAP1L,PLCG1,KRAS,RAC1,PIK3R1,HRAS,NRAS	HRAS,KRAS,MAP2K4,MAP2K7,MAP3K1,NRAS,PIK3CA,PIK3R1,RAC1	ACTB,NCKAP1,NCKAP1L,PLCG1,PSMC5
GO:0002065	columnar/cuboidal epithelial cell differentiation	9.57E-05	JAG1,HES1,CDKN1A,SOX4,FOXA1,MEN1,ASCL1,SOD1,NOTCH1,CDH2	CDKN1A,FOXA1,MEN1,NOTCH1	ASCL1,CDH2,HES1,JAG1,SOD1,SOX4
GO:0051098	regulation of binding	9.71E-05	PLAUR,HSPA5,MEF2C,BAX,GATA3,HES1,MEN1,KLF4,RB1,SMAD4,TAF1,TCF7L2,TERT,B2M,CTNNB1,HDAC2	B2M,BAX,CTNNB1,GATA3,HDAC2,MEN1,RB1,SMAD4,TAF1,TCF7L2	CTNNB1,HES1,HSPA5,KLF4,MEF2C,PLAUR,TERT
GO:1903037	regulation of leukocyte cell-cell adhesion	1.01E-04	RHOA,GATA3,PRKAR1A,DUSP22,HES1,PIK3CA,NCKAP1L,RAC1,KLF4,SOD1,AKT1,PIK3R1,CDKN2A,BRAF,TGFBR2,CTNNB1	AKT1,BRAF,CDKN2A,CTNNB1,GATA3,PIK3CA,PIK3R1,PRKAR1A,RAC1,RHOA,TGFBR2	CTNNB1,DUSP22,HES1,KLF4,NCKAP1,NCKAP1L,SOD1,TGFBR2
GO:0009952	anterior/posterior pattern specification	1.02E-04	MIB1,AXIN1,HES1,HOXB5,ACVR2A,SMAD4,KDM6A,NOTCH1,ATM,BTG2,CTNNB1,HOXA10,HNF1B	ACVR2A,ATM,AXIN1,BTG2,CTNNB1,KDM6A,NF1,NOTCH1,SMAD4	CTNNB1,HES1,HNF1B,HOXA10,HOXB5,MIB1
GO:0009896	positive regulation of catabolic process	1.07E-04	KEAP1,BAX,PSMC5,AXIN1,FBXW7,CDKN1B,NFE2L2,STK11,SOX9,HNRNPR,APC,TOB1,AKT1,TAF1,ZFP36L2,BTG2,PTEN,TRIB1	AKT1,APC,AXIN1,BAX,BTG2,CDKN1B,FBXW7,KEAP1,NFE2L2,PTEN,SOX9,STK11,TAF1	HNRNPR,NFE2,PSMC5,TOB1,TRIB1,ZFP36L2
GO:0060840	artery development	1.10E-04	JAG1,SUFU,HES1,SOX4,MYH10,NOTCH1,COL3A1,ARID2,NF1	ARID2,NF1,NOTCH1	COL3A1,HES1,ID2,JAG1,MYH10,SOX4,SUFU
GO:0007179	transforming growth factor beta receptor signaling pathway	1.10E-04	HSPA5,RHOA,DUSP22,STK11,USP9X,MEN1,SMAD4,PTPRK,TGFBR2,CITED2,COL1A2,COL3A1	MEN1,RHOA,SMAD4,STK11,TGFBR2,USP9X	CITED2,COL1A2,COL3A1,DUSP22,HSPA5,PTPRK,TGFBR2
GO:0071897	DNA biosynthetic process	1.14E-04	MAP2K7,HNRNPA2B1,CDKN1A,MEN1,KLF4,MYC,BRCA2,TP53,DTL,ATM,HNRNPU,TERT,CTNNB1	ATM,BRCA2,CDKN1A,CTNNB1,MAP2K7,MEN1,TP53	CTNNB1,DTL,HNRNPA2B1,HNRNPU,KLF4,MYC,TERT,TP53
GO:0072073	kidney epithelium development	1.16E-04	MEF2C,JAG1,GATA3,HES1,SOX9,MYC,SMAD4,NOTCH1,CTNNB1,PTCH1,HNF1B	CTNNB1,GATA3,NF1,NOTCH1,PTCH1,SMAD4,SOX9	CTNNB1,HES1,HNF1B,JAG1,MEF2C,MYC
GO:0048736	appendage development	1.18E-04	CREBBP,BAX,HDAC1,SOX4,SOX9,HNF1A,SMAD4,NOTCH1,CTNNB1,PTCH1,HDAC2,HOXA10	BAX,CREBBP,CTNNB1,HDAC2,NF1,NOTCH1,PTCH1,SMAD4,SOX9	CTNNB1,HDAC1,HNF1A,HOXA10,SOX4
GO:0060173	limb development	1.18E-04	CREBBP,BAX,HDAC1,SOX4,SOX9,HNF1A,SMAD4,NOTCH1,CTNNB1,PTCH1,HDAC2,HOXA10	BAX,CREBBP,CTNNB1,HDAC2,NF1,NOTCH1,PTCH1,SMAD4,SOX9	CTNNB1,HDAC1,HNF1A,HOXA10,SOX4
GO:2000146	negative regulation of cell motility	1.20E-04	RHOA,GATA3,NFE2L2,KLF4,NOTCH1,PTPRK,BRAF,CITED2,COL3A1,PTEN,TRIB1,PTPRM,ARID2,NF1	ARID2,BRAF,GATA3,NF1,NFE2L2,NOTCH1,PTEN,RHOA	CITED2,COL3A1,ID2,KLF4,NFE2,PTPRK,PTPRM,TRIB1
GO:0048015	phosphatidylinositol-mediated signaling	1.21E-04	RHOA,GATA3,PIK3CA,SOX9,KLF4,TP53,AKT1,PIK3R1,EGFR,NTRK2,PTEN,RELN,NF1	AKT1,EGFR,GATA3,NF1,PIK3CA,PIK3R1,PTEN,RHOA,SOX9,TP53	KLF4,NTRK2,RELN,TP53
GO:0055123	digestive system development	1.25E-04	HES1,ID2,CDKN1A,ASCL1,RB1,EGFR,NOTCH1,TGFBR2,CTNNB1,COL3A1,HNF1B	CDKN1A,CTNNB1,EGFR,NF1,NOTCH1,RB1,TGFBR2	ASCL1,COL3A1,CTNNB1,HES1,HNF1B,ID2,TGFBR2
GO:0001764	neuron migration	1.25E-04	MEF2C,BAX,GATA3,YWHAE,USP9X,MYH10,ASCL1,NTRK2,CTNNB1,COL3A1,RELN	BAX,CTNNB1,GATA3,USP9X,YWHAE	ASCL1,COL3A1,CTNNB1,MEF2C,MYH10,NTRK2,RELN
GO:0045736	negative regulation of cyclin-dependent protein serine/threonine kinase activity	1.29E-04	CDKN1B,CDKN1A,MEN1,APC,CDKN2A,PTEN	APC,CDKN1A,CDKN1B,CDKN2A,MEN1,PTEN
REAC:72163	mRNA Splicing - Major Pathway	1.34E-04	PTBP1,SRSF9,SF3B1,SRSF4,HNRNPA2B1,SRSF6,HNRNPR,SRSF1,RBMX,HNRNPU,SRSF2,HNRNPK,PCF11,HNRNPA3	SF3B1	HNRNPA2B1,HNRNPA3,HNRNPK,HNRNPR,HNRNPU,PCF11,PTBP1,RBMX,SF3B1,SRSF1,SRSF2,SRSF4,SRSF6,SRSF9
GO:0009612	response to mechanical stimulus	1.35E-04	CASP8,MAP2K4,RHOA,MAP3K1,SOX9,RAC1,AKT1,EGFR,BTG2,TGFBR2,CITED2,COL3A1,PTCH1	AKT1,BTG2,CASP8,EGFR,MAP2K4,MAP3K1,PTCH1,RAC1,RHOA,SOX9,TGFBR2	CITED2,COL3A1,TGFBR2
GO:2000736	regulation of stem cell differentiation	1.40E-04	JAG1,HES1,NFE2L2,SOX9,NOTCH1,ZFP36L2,CDK12	CDK12,NFE2L2,NOTCH1,SOX9	HES1,JAG1,NFE2,ZFP36L2
GO:0048017	inositol lipid-mediated signaling	1.43E-04	RHOA,GATA3,PIK3CA,SOX9,KLF4,TP53,AKT1,PIK3R1,EGFR,NTRK2,PTEN,RELN,NF1	AKT1,EGFR,GATA3,NF1,PIK3CA,PIK3R1,PTEN,RHOA,SOX9,TP53	KLF4,NTRK2,RELN,TP53
GO:0090399	replicative senescence	1.50E-04	CDKN1A,TP53,CDKN2A,ATM,TERT	ATM,CDKN1A,CDKN2A,TP53	TERT,TP53
GO:0060411	cardiac septum morphogenesis	1.65E-04	JAG1,HES1,SOX4,NOTCH2,SMAD4,NOTCH1,TGFBR2,CITED2	NOTCH1,NOTCH2,SMAD4,TGFBR2	CITED2,HES1,JAG1,SOX4,TGFBR2
GO:1904030	negative regulation of cyclin-dependent protein kinase activity	1.68E-04	CDKN1B,CDKN1A,MEN1,APC,CDKN2A,PTEN	APC,CDKN1A,CDKN1B,CDKN2A,MEN1,PTEN
GO:2001233	regulation of apoptotic signaling pathway	1.72E-04	PLAUR,CASP8,BAX,YWHAE,FBXW7,NFE2L2,SPOP,TP53,SOD1,AKT1,TCF7L2,TERT,HNRNPK,CTNNB1,PTEN,NF1,DDX3X	AKT1,BAX,CASP8,CTNNB1,DDX3X,FBXW7,NF1,NFE2L2,PTEN,SPOP,TCF7L2,TP53,YWHAE	CTNNB1,DDX3X,HNRNPK,NFE2,PLAUR,SOD1,TERT,TP53
GO:0090596	sensory organ morphogenesis	1.79E-04	BAX,JAG1,AXIN1,GATA3,HDAC1,ARID1A,SOX9,SOD1,EPHA2,NTRK2,CTNNB1,PTPRM,HDAC2,NF1	ARID1A,AXIN1,BAX,CTNNB1,EPHA2,GATA3,HDAC2,NF1,SOX9	CTNNB1,HDAC1,JAG1,NTRK2,PTPRM,SOD1
GO:0006977	DNA damage response, signal transduction by p53 class mediator resulting in cell cycle arrest	1.88E-04	BAX,CDKN1B,CNOT2,CDKN1A,SOX4,TP53,ATM,BTG2	ATM,BAX,BTG2,CDKN1A,CDKN1B,TP53	CNOT2,SOX4,TP53
GO:0003281	ventricular septum development	1.88E-04	GATA3,SUFU,HES1,SOX4,SMAD4,NOTCH1,TGFBR2,CITED2	GATA3,NOTCH1,SMAD4,TGFBR2	CITED2,HES1,SOX4,SUFU,TGFBR2
GO:0043406	positive regulation of MAP kinase activity	1.88E-04	MAP2K4,MAP2K7,MEF2C,MAP3K1,AXIN1,PLCG1,AJUBA,KRAS,DUSP6,SOD1,EGFR,BRAF,HRAS,DAXX	AJUBA,AXIN1,BRAF,DAXX,EGFR,HRAS,KRAS,MAP2K4,MAP2K7,MAP3K1	DUSP6,MEF2C,PLCG1,SOD1
REAC:5655332	Signaling by FGFR3 in disease	1.91E-04	PIK3CA,PLCG1,KRAS,PIK3R1,HRAS,NRAS	HRAS,KRAS,NRAS,PIK3CA,PIK3R1	PLCG1
REAC:8853338	Signaling by FGFR3 point mutants in cancer	1.91E-04	PIK3CA,PLCG1,KRAS,PIK3R1,HRAS,NRAS	HRAS,KRAS,NRAS,PIK3CA,PIK3R1	PLCG1
GO:0043254	regulation of protein complex assembly	1.92E-04	NCKAP1,RHOA,BAX,PSMC5,CDKN1B,SPTBN1,NCKAP1L,AJUBA,HNF1A,RAC1,TP53,RASA1,TAF1,CTNNB1,HIST3H3,DDX3X,HNF1B	AJUBA,BAX,CDKN1B,CTNNB1,DDX3X,NF1,RAC1,RASA1,RHOA,TAF1,TP53	CTNNB1,DDX3X,HIST3H3,HNF1A,HNF1B,NCKAP1,NCKAP1L,PSMC5,SPTBN1,TP53
GO:0071158	positive regulation of cell cycle arrest	2.06E-04	BAX,CDKN1B,CNOT2,ID2,CDKN1A,SOX4,TP53,ATM,BTG2	ATM,BAX,BTG2,CDKN1A,CDKN1B,TP53	CNOT2,ID2,SOX4,TP53
GO:1902400	intracellular signal transduction involved in G1 DNA damage checkpoint	2.14E-04	BAX,CDKN1B,CNOT2,CDKN1A,SOX4,TP53,ATM,BTG2	ATM,BAX,BTG2,CDKN1A,CDKN1B,TP53	CNOT2,SOX4,TP53
GO:0072431	signal transduction involved in mitotic G1 DNA damage checkpoint	2.14E-04	BAX,CDKN1B,CNOT2,CDKN1A,SOX4,TP53,ATM,BTG2	ATM,BAX,BTG2,CDKN1A,CDKN1B,TP53	CNOT2,SOX4,TP53
GO:0033673	negative regulation of kinase activity	2.18E-04	PRKAR1A,CDKN1B,DUSP22,CDKN1A,AJUBA,MEN1,APC,DUSP6,RB1,AKT1,CDKN2A,PTEN,TRIB1,NF1	AJUBA,AKT1,APC,CDKN1A,CDKN1B,CDKN2A,MEN1,NF1,PRKAR1A,PTEN,RB1	DUSP22,DUSP6,TRIB1
GO:0006473	protein acetylation	2.20E-04	CREBBP,SMARCB1,KAT8,GATA3,KANSL1,SOX4,HNF1A,BRCA2,SMAD4,TAF1,BRD7,HDAC2	BRCA2,BRD7,CREBBP,GATA3,HDAC2,KANSL1,KAT8,NF1,SMAD4,SMARCB1,TAF1	HNF1A,SOX4
GO:0032147	activation of protein kinase activity	2.21E-04	MAP2K4,MAP2K7,MAP3K1,AXIN1,PRKAR1A,STK11,PIK3CA,NCKAP1L,PLCG1,DUSP6,SOD1,EGFR,BRAF,TGFBR2,DAXX	AXIN1,BRAF,DAXX,EGFR,MAP2K4,MAP2K7,MAP3K1,PIK3CA,PRKAR1A,STK11,TGFBR2	DUSP6,NCKAP1,NCKAP1L,PLCG1,SOD1,TGFBR2
REAC:1236394	Signaling by ERBB4	2.25E-04	PSMC5,CDKN1B,SPTBN1,PIK3CA,CDKN1A,KRAS,DUSP6,TP53,AKT1,CALM2,PIK3R1,RASA1,EGFR,BRAF,PTEN,HRAS,NF1,CALM1,NRAS	AKT1,BRAF,CDKN1A,CDKN1B,EGFR,HRAS,KRAS,NF1,NRAS,PIK3CA,PIK3R1,PTEN,RASA1,TP53	CALM1,CALM2,DUSP6,PSMC5,SPTBN1,TP53
GO:0001656	metanephros development	2.27E-04	GATA3,HES1,SOX9,MYC,SMAD4,CTNNB1,PTCH1,NF1,HNF1B	CTNNB1,GATA3,NF1,PTCH1,SMAD4,SOX9	CTNNB1,HES1,HNF1B,MYC
GO:0038127	ERBB signaling pathway	2.39E-04	PLAUR,FBXW7,PIK3CA,PLCG1,SOX9,KRAS,AKT1,PIK3R1,EGFR,HRAS,NRAS	AKT1,EGFR,FBXW7,HRAS,KRAS,NRAS,PIK3CA,PIK3R1,SOX9	PLAUR,PLCG1
GO:0048754	branching morphogenesis of an epithelial tube	2.39E-04	SOX9,FOXA1,KRAS,MYC,SMAD4,EPHA2,NOTCH1,TGFBR2,CTNNB1,PTCH1,HNF1B	CTNNB1,EPHA2,FOXA1,KRAS,NF1,NOTCH1,PTCH1,SMAD4,SOX9,TGFBR2	CTNNB1,HNF1B,MYC,TGFBR2
GO:0050851	antigen receptor-mediated signaling pathway	2.40E-04	MEF2C,PTPRC,BAX,PSMC5,GATA3,DUSP22,STK11,PIK3CA,NCKAP1L,PLCG1,PIK3R1,BRAF,PTEN,HRAS	BAX,BRAF,GATA3,HRAS,PIK3CA,PIK3R1,PTEN,STK11	DUSP22,MEF2C,NCKAP1,NCKAP1L,PLCG1,PSMC5,PTPRC
GO:0060675	ureteric bud morphogenesis	2.43E-04	GATA3,HES1,SOX9,MYC,SMAD4,CTNNB1,PTCH1,HNF1B	CTNNB1,GATA3,NF1,PTCH1,SMAD4,SOX9	CTNNB1,HES1,HNF1B,MYC
GO:0003231	cardiac ventricle development	2.46E-04	MEF2C,JAG1,GATA3,SUFU,HES1,SOX4,SMAD4,NOTCH1,TGFBR2,CITED2	GATA3,NOTCH1,SMAD4,TGFBR2	CITED2,HES1,JAG1,MEF2C,SOX4,SUFU,TGFBR2
GO:0003206	cardiac chamber morphogenesis	2.46E-04	MEF2C,JAG1,GATA3,HES1,SOX4,NOTCH2,SMAD4,NOTCH1,TGFBR2,CITED2	GATA3,NOTCH1,NOTCH2,SMAD4,TGFBR2	CITED2,HES1,JAG1,MEF2C,SOX4,TGFBR2
GO:0010212	response to ionizing radiation	2.56E-04	PTPRC,BAX,GATA3,STK11,CDKN1A,MEN1,MYC,BRCA2,TP53,ATM,HRAS	ATM,BAX,BRCA2,CDKN1A,GATA3,HRAS,MEN1,STK11,TP53	MYC,PTPRC,TP53
GO:0030217	T cell differentiation	2.60E-04	RHOA,GATA3,RPL22,STK11,NCKAP1L,SOX4,SOD1,CDKN2A,ZFP36L2,BRAF,TGFBR2,B2M,CTNNB1	B2M,BRAF,CDKN2A,CTNNB1,GATA3,RHOA,RPL22,STK11,TGFBR2	CTNNB1,NCKAP1,NCKAP1L,SOD1,SOX4,TGFBR2,ZFP36L2
GO:0072413	signal transduction involved in mitotic cell cycle checkpoint	2.75E-04	BAX,CDKN1B,CNOT2,CDKN1A,SOX4,TP53,ATM,BTG2	ATM,BAX,BTG2,CDKN1A,CDKN1B,TP53	CNOT2,SOX4,TP53
GO:1902403	signal transduction involved in mitotic DNA integrity checkpoint	2.75E-04	BAX,CDKN1B,CNOT2,CDKN1A,SOX4,TP53,ATM,BTG2	ATM,BAX,BTG2,CDKN1A,CDKN1B,TP53	CNOT2,SOX4,TP53
GO:1902402	signal transduction involved in mitotic DNA damage checkpoint	2.75E-04	BAX,CDKN1B,CNOT2,CDKN1A,SOX4,TP53,ATM,BTG2	ATM,BAX,BTG2,CDKN1A,CDKN1B,TP53	CNOT2,SOX4,TP53
GO:0072171	mesonephric tubule morphogenesis	2.75E-04	GATA3,HES1,SOX9,MYC,SMAD4,CTNNB1,PTCH1,HNF1B	CTNNB1,GATA3,NF1,PTCH1,SMAD4,SOX9	CTNNB1,HES1,HNF1B,MYC
GO:1904019	epithelial cell apoptotic process	2.77E-04	GATA3,NFE2L2,SPOP,SRSF6,RB1,TCF7L2,BRAF,TGFBR2,TERT	BRAF,GATA3,NFE2L2,RB1,SPOP,TCF7L2,TGFBR2	NFE2,SRSF6,TERT,TGFBR2
GO:0050863	regulation of T cell activation	2.86E-04	RHOA,GATA3,PRKAR1A,DUSP22,HES1,PIK3CA,NCKAP1L,RAC1,SOD1,AKT1,PIK3R1,CDKN2A,BRAF,TGFBR2,CTNNB1	AKT1,BRAF,CDKN2A,CTNNB1,GATA3,PIK3CA,PIK3R1,PRKAR1A,RAC1,RHOA,TGFBR2	CTNNB1,DUSP22,HES1,NCKAP1,NCKAP1L,SOD1,TGFBR2
GO:0001933	negative regulation of protein phosphorylation	2.87E-04	BAX,PRKAR1A,CDKN1B,DUSP22,CDKN1A,MEN1,APC,KLF4,MYC,DUSP6,RB1,SMAD4,AKT1,CDKN2A,PTEN,TRIB1,NF1	AKT1,APC,BAX,CDKN1A,CDKN1B,CDKN2A,MEN1,NF1,PRKAR1A,PTEN,RB1,SMAD4	DUSP22,DUSP6,KLF4,MYC,TRIB1
GO:0043620	regulation of DNA-templated transcription in response to stress	2.89E-04	CREBBP,HSPA5,PSMC5,NFE2L2,VHL,TP53,TAF1,NOTCH1,CITED2,RPS6KA3	CREBBP,NFE2L2,NOTCH1,RPS6KA3,TAF1,TP53,VHL	CITED2,HSPA5,NFE2,PSMC5,TP53
GO:0000075	cell cycle checkpoint	2.89E-04	BAX,CDKN1B,CNOT2,CDKN1A,SOX4,APC,RB1,TP53,AKT1,DTL,ATM,BTG2,HRAS	AKT1,APC,ATM,BAX,BTG2,CDKN1A,CDKN1B,HRAS,RB1,TP53	CNOT2,DTL,SOX4,TP53
GO:0008544	epidermis development	3.14E-04	KEAP1,JAG1,HES1,HDAC1,SRSF6,SOX9,FST,ACVR1B,KLF4,SMAD4,SOD1,EPHA2,EGFR,NOTCH1,CTNNB1,PTCH1,HDAC2,NF1	ACVR1B,CTNNB1,EGFR,EPHA2,HDAC2,KEAP1,NF1,NOTCH1,PTCH1,SMAD4,SOX9	CTNNB1,FST,HDAC1,HES1,JAG1,KLF4,SOD1,SRSF6
REAC:72172	mRNA Splicing	3.14E-04	PTBP1,SRSF9,SF3B1,SRSF4,HNRNPA2B1,SRSF6,HNRNPR,SRSF1,RBMX,HNRNPU,SRSF2,HNRNPK,PCF11,HNRNPA3	SF3B1	HNRNPA2B1,HNRNPA3,HNRNPK,HNRNPR,HNRNPU,PCF11,PTBP1,RBMX,SF3B1,SRSF1,SRSF2,SRSF4,SRSF6,SRSF9
GO:0010035	response to inorganic substance	3.21E-04	CDH1,HSPA5,CASP8,MEF2C,CDKN1B,NFE2L2,KLF4,ASCL1,SOD1,AKT1,EGFR,BRAF,TERT,TNFRSF11B,B2M,PTEN,PTCH1,HDAC2,DAXX	AKT1,B2M,BRAF,CASP8,CDH1,CDKN1B,DAXX,EGFR,HDAC2,NFE2L2,PTCH1,PTEN	ASCL1,HSPA5,KLF4,MEF2C,NFE2,SOD1,TERT,TNFRSF11B
GO:0060993	kidney morphogenesis	3.35E-04	GATA3,HES1,SOX4,SOX9,MYC,SMAD4,CTNNB1,PTCH1,HNF1B	CTNNB1,GATA3,NF1,PTCH1,SMAD4,SOX9	CTNNB1,HES1,HNF1B,MYC,SOX4
GO:0009755	hormone-mediated signaling pathway	3.37E-04	RHOA,CNOT2,HDAC1,ARID1A,SMARCA4,FOXA1,RB1,TAF1,KMT2D,CTNNB1,NR2F1,ESRRG,DAXX	ARID1A,CTNNB1,DAXX,FOXA1,KMT2D,RB1,RHOA,SMARCA4,TAF1	CNOT2,CTNNB1,ESRRG,HDAC1,NR2F1
GO:0007159	leukocyte cell-cell adhesion	3.41E-04	RHOA,GATA3,PRKAR1A,DUSP22,HES1,PIK3CA,NCKAP1L,RAC1,KLF4,SOD1,AKT1,PIK3R1,CDKN2A,BRAF,TGFBR2,CTNNB1	AKT1,BRAF,CDKN2A,CTNNB1,GATA3,PIK3CA,PIK3R1,PRKAR1A,RAC1,RHOA,TGFBR2	CTNNB1,DUSP22,HES1,KLF4,NCKAP1,NCKAP1L,SOD1,TGFBR2
GO:0072401	signal transduction involved in DNA integrity checkpoint	3.49E-04	BAX,CDKN1B,CNOT2,CDKN1A,SOX4,TP53,ATM,BTG2	ATM,BAX,BTG2,CDKN1A,CDKN1B,TP53	CNOT2,SOX4,TP53
GO:0072422	signal transduction involved in DNA damage checkpoint	3.49E-04	BAX,CDKN1B,CNOT2,CDKN1A,SOX4,TP53,ATM,BTG2	ATM,BAX,BTG2,CDKN1A,CDKN1B,TP53	CNOT2,SOX4,TP53
GO:0030521	androgen receptor signaling pathway	3.49E-04	RHOA,HDAC1,ARID1A,SMARCA4,RB1,TAF1,CTNNB1,DAXX	ARID1A,CTNNB1,DAXX,RB1,RHOA,SMARCA4,TAF1	CTNNB1,HDAC1
GO:0071456	cellular response to hypoxia	3.53E-04	CREBBP,PSMC5,NFE2L2,AJUBA,VHL,MYC,TP53,AKT1,NOTCH1,TERT,CITED2,PTEN	AJUBA,AKT1,CREBBP,NFE2L2,NOTCH1,PTEN,TP53,VHL	CITED2,MYC,NFE2,PSMC5,TERT,TP53
GO:0007093	mitotic cell cycle checkpoint	3.58E-04	BAX,CDKN1B,CNOT2,CDKN1A,SOX4,APC,RB1,TP53,ATM,BTG2,HRAS	APC,ATM,BAX,BTG2,CDKN1A,CDKN1B,HRAS,RB1,TP53	CNOT2,SOX4,TP53
GO:0014706	striated muscle tissue development	3.68E-04	MAP2K4,RHOA,MEF2C,PRKAR1A,BCL9,ARID1A,MYH10,RB1,SMAD4,NOTCH1,BTG2,TGFBR2,CTNNB1,PTEN,ARID2,NF1	ARID1A,ARID2,BCL9,BTG2,CTNNB1,MAP2K4,NF1,NOTCH1,PRKAR1A,PTEN,RB1,RHOA,SMAD4,TGFBR2	CTNNB1,ID2,MEF2C,MYH10,TGFBR2
GO:0051972	regulation of telomerase activity	3.84E-04	MAP2K7,HNRNPA2B1,MEN1,KLF4,MYC,TP53,CTNNB1	CTNNB1,MAP2K7,MEN1,TP53	CTNNB1,HNRNPA2B1,KLF4,MYC,TP53
GO:0030850	prostate gland development	3.84E-04	CDKN1B,STK11,SOX9,FOXA1,NOTCH1,CTNNB1,PTEN	CDKN1B,CTNNB1,FOXA1,NOTCH1,PTEN,SOX9,STK11	CTNNB1
GO:0031334	positive regulation of protein complex assembly	3.93E-04	NCKAP1,RHOA,BAX,PSMC5,CDKN1B,NCKAP1L,AJUBA,HNF1A,RAC1,TP53,TAF1,CTNNB1,HNF1B	AJUBA,BAX,CDKN1B,CTNNB1,NF1,RAC1,RHOA,TAF1,TP53	CTNNB1,HNF1A,HNF1B,NCKAP1,NCKAP1L,PSMC5,TP53
GO:0072395	signal transduction involved in cell cycle checkpoint	3.93E-04	BAX,CDKN1B,CNOT2,CDKN1A,SOX4,TP53,ATM,BTG2	ATM,BAX,BTG2,CDKN1A,CDKN1B,TP53	CNOT2,SOX4,TP53
GO:0030336	negative regulation of cell migration	3.93E-04	RHOA,NFE2L2,KLF4,NOTCH1,PTPRK,BRAF,CITED2,COL3A1,PTEN,TRIB1,PTPRM,ARID2,NF1	ARID2,BRAF,NF1,NFE2L2,NOTCH1,PTEN,RHOA	CITED2,COL3A1,ID2,KLF4,NFE2,PTPRK,PTPRM,TRIB1
GO:0048771	tissue remodeling	4.08E-04	MEF2C,BAX,JAG1,NOTCH2,HNF1A,RAC1,EPHA2,EGFR,TNFRSF11B,CTNNB1,NF1	BAX,CTNNB1,EGFR,EPHA2,NF1,NOTCH2,RAC1	CTNNB1,HNF1A,JAG1,MEF2C,TNFRSF11B
GO:0071901	negative regulation of protein serine/threonine kinase activity	4.26E-04	PRKAR1A,CDKN1B,DUSP22,CDKN1A,MEN1,APC,DUSP6,CDKN2A,PTEN,NF1	APC,CDKN1A,CDKN1B,CDKN2A,MEN1,NF1,PRKAR1A,PTEN	DUSP22,DUSP6
GO:0048872	homeostasis of number of cells	4.34E-04	MEF2C,BAX,GATA3,ACVR2A,NCKAP1L,SOX9,KRAS,ACVR1B,RB1,SOD1,AKT1,B2M,CDH2	ACVR1B,ACVR2A,AKT1,B2M,BAX,GATA3,KRAS,RB1,SOX9	CDH2,MEF2C,NCKAP1,NCKAP1L,SOD1
GO:0035265	organ growth	4.35E-04	MAP2K4,MEF2C,PRKAR1A,SOX9,DUSP6,SOD1,AKT1,NOTCH1,TGFBR2,PTEN,ARID2	AKT1,ARID2,MAP2K4,NOTCH1,PRKAR1A,PTEN,SOX9,TGFBR2	DUSP6,ID2,MEF2C,SOD1,TGFBR2
GO:0072132	mesenchyme morphogenesis	4.47E-04	ACTA2,SOX9,HNF1A,MYC,SMAD4,NOTCH1,TGFBR2	NF1,NOTCH1,SMAD4,SOX9,TGFBR2	ACTA2,HNF1A,MYC,TGFBR2
GO:0044744	protein targeting to nucleus	4.57E-04	CDH1,RHOA,KEAP1,SUFU,HES1,SPTBN1,CDKN1A,TOB1,SMAD4,AKT1,PIK3R1,EGFR,CTNNB1,NF1	AKT1,CDH1,CDKN1A,CTNNB1,EGFR,KEAP1,NF1,PIK3R1,RHOA,SMAD4	CTNNB1,HES1,SPTBN1,SUFU,TOB1
GO:0006606	protein import into nucleus	4.57E-04	CDH1,RHOA,KEAP1,SUFU,HES1,SPTBN1,CDKN1A,TOB1,SMAD4,AKT1,PIK3R1,EGFR,CTNNB1,NF1	AKT1,CDH1,CDKN1A,CTNNB1,EGFR,KEAP1,NF1,PIK3R1,RHOA,SMAD4	CTNNB1,HES1,SPTBN1,SUFU,TOB1
GO:0048660	regulation of smooth muscle cell proliferation	4.59E-04	CDKN1B,ID2,KLF4,AKT1,EGFR,TCF7L2,TGFBR2,TERT,CTNNB1,TRIB1	AKT1,CDKN1B,CTNNB1,EGFR,TCF7L2,TGFBR2	CTNNB1,ID2,KLF4,TERT,TGFBR2,TRIB1
GO:0040013	negative regulation of locomotion	4.78E-04	RHOA,GATA3,NFE2L2,KLF4,NOTCH1,PTPRK,BRAF,CITED2,COL3A1,PTEN,TRIB1,PTPRM,ARID2,NF1	ARID2,BRAF,GATA3,NF1,NFE2L2,NOTCH1,PTEN,RHOA	CITED2,COL3A1,ID2,KLF4,NFE2,PTPRK,PTPRM,TRIB1
GO:0045682	regulation of epidermis development	4.94E-04	KEAP1,HES1,SRSF6,FST,SMAD4,NOTCH1,CTNNB1,PTCH1	CTNNB1,KEAP1,NOTCH1,PTCH1,SMAD4	CTNNB1,FST,HES1,SRSF6
GO:0035113	embryonic appendage morphogenesis	4.95E-04	CREBBP,BAX,HDAC1,HNF1A,SMAD4,NOTCH1,CTNNB1,PTCH1,HDAC2,HOXA10	BAX,CREBBP,CTNNB1,HDAC2,NF1,NOTCH1,PTCH1,SMAD4	CTNNB1,HDAC1,HNF1A,HOXA10
GO:0030326	embryonic limb morphogenesis	4.95E-04	CREBBP,BAX,HDAC1,HNF1A,SMAD4,NOTCH1,CTNNB1,PTCH1,HDAC2,HOXA10	BAX,CREBBP,CTNNB1,HDAC2,NF1,NOTCH1,PTCH1,SMAD4	CTNNB1,HDAC1,HNF1A,HOXA10
GO:0000377	RNA splicing, via transesterification reactions with bulged adenosine as nucleophile	5.09E-04	PTBP1,HNRNPH3,SRSF9,SF3B1,SRSF4,HNRNPA2B1,SRSF6,HNRNPR,SRSF1,RBMX,HNRNPU,SRSF2,HNRNPK,PCF11,HNRNPA3	SF3B1	HNRNPA2B1,HNRNPA3,HNRNPH3,HNRNPK,HNRNPR,HNRNPU,PCF11,PTBP1,RBMX,SF3B1,SRSF1,SRSF2,SRSF4,SRSF6,SRSF9
GO:0000398	mRNA splicing, via spliceosome	5.09E-04	PTBP1,HNRNPH3,SRSF9,SF3B1,SRSF4,HNRNPA2B1,SRSF6,HNRNPR,SRSF1,RBMX,HNRNPU,SRSF2,HNRNPK,PCF11,HNRNPA3	SF3B1	HNRNPA2B1,HNRNPA3,HNRNPH3,HNRNPK,HNRNPR,HNRNPU,PCF11,PTBP1,RBMX,SF3B1,SRSF1,SRSF2,SRSF4,SRSF6,SRSF9
GO:0036294	cellular response to decreased oxygen levels	5.24E-04	CREBBP,PSMC5,NFE2L2,AJUBA,VHL,MYC,TP53,AKT1,NOTCH1,TERT,CITED2,PTEN	AJUBA,AKT1,CREBBP,NFE2L2,NOTCH1,PTEN,TP53,VHL	CITED2,MYC,NFE2,PSMC5,TERT,TP53
GO:0043491	protein kinase B signaling	5.27E-04	GATA3,STK11,PIK3CA,SOX9,KLF4,AKT1,EPHA2,EGFR,NTRK2,TCF7L2,PTEN	AKT1,EGFR,EPHA2,GATA3,PIK3CA,PTEN,SOX9,STK11,TCF7L2	KLF4,NTRK2
GO:0010038	response to metal ion	5.52E-04	CDH1,HSPA5,CASP8,MEF2C,CDKN1B,ASCL1,SOD1,AKT1,EGFR,BRAF,TERT,TNFRSF11B,B2M,PTEN,DAXX	AKT1,B2M,BRAF,CASP8,CDH1,CDKN1B,DAXX,EGFR,PTEN	ASCL1,HSPA5,MEF2C,SOD1,TERT,TNFRSF11B
GO:0044819	mitotic G1/S transition checkpoint	5.53E-04	BAX,CDKN1B,CNOT2,CDKN1A,SOX4,TP53,ATM,BTG2	ATM,BAX,BTG2,CDKN1A,CDKN1B,TP53	CNOT2,SOX4,TP53
GO:0031571	mitotic G1 DNA damage checkpoint	5.53E-04	BAX,CDKN1B,CNOT2,CDKN1A,SOX4,TP53,ATM,BTG2	ATM,BAX,BTG2,CDKN1A,CDKN1B,TP53	CNOT2,SOX4,TP53
GO:0048024	regulation of mRNA splicing, via spliceosome	5.53E-04	PTBP1,SRSF9,SRSF4,HNRNPA2B1,SRSF6,RBMX,SRSF2,HNRNPK		HNRNPA2B1,HNRNPK,PTBP1,RBMX,SRSF2,SRSF4,SRSF6,SRSF9
GO:0048659	smooth muscle cell proliferation	5.73E-04	CDKN1B,ID2,KLF4,AKT1,EGFR,TCF7L2,TGFBR2,TERT,CTNNB1,TRIB1	AKT1,CDKN1B,CTNNB1,EGFR,TCF7L2,TGFBR2	CTNNB1,ID2,KLF4,TERT,TGFBR2,TRIB1
GO:0000375	RNA splicing, via transesterification reactions	5.74E-04	PTBP1,HNRNPH3,SRSF9,SF3B1,SRSF4,HNRNPA2B1,SRSF6,HNRNPR,SRSF1,RBMX,HNRNPU,SRSF2,HNRNPK,PCF11,HNRNPA3	SF3B1	HNRNPA2B1,HNRNPA3,HNRNPH3,HNRNPK,HNRNPR,HNRNPU,PCF11,PTBP1,RBMX,SF3B1,SRSF1,SRSF2,SRSF4,SRSF6,SRSF9
GO:0051962	positive regulation of nervous system development	5.80E-04	HSPA5,RHOA,MEF2C,HES1,NFE2L2,STK11,FOXA1,ASCL1,NTRK2,NOTCH1,VEGFC,BRAF,ARHGAP35,CTNNB1,PTEN,RELN,HDAC2,TCF4	ARHGAP35,BRAF,CTNNB1,FOXA1,HDAC2,NFE2L2,NOTCH1,PTEN,RHOA,STK11	ASCL1,CTNNB1,HES1,HSPA5,MEF2C,NFE2,NTRK2,RELN,TCF4,VEGFC
GO:0044783	G1 DNA damage checkpoint	6.17E-04	BAX,CDKN1B,CNOT2,CDKN1A,SOX4,TP53,ATM,BTG2	ATM,BAX,BTG2,CDKN1A,CDKN1B,TP53	CNOT2,SOX4,TP53
GO:0008380	RNA splicing	6.38E-04	PTBP1,HNRNPH3,SRSF9,SF3B1,SRSF4,HNRNPA2B1,SRSF6,HNRNPR,SRSF1,PIK3R1,RBMX,HNRNPU,SRSF2,HNRNPK,PCF11,CDK12,HNRNPA3	CDK12,PIK3R1,SF3B1	HNRNPA2B1,HNRNPA3,HNRNPH3,HNRNPK,HNRNPR,HNRNPU,PCF11,PTBP1,RBMX,SF3B1,SRSF1,SRSF2,SRSF4,SRSF6,SRSF9
GO:0045862	positive regulation of proteolysis	6.42E-04	CASP8,RHOA,KEAP1,BAX,PSMC5,AXIN1,FBXW7,NFE2L2,MYC,AKT1,TAF1,CDKN2A,PTEN,TRIB1,HDAC2,DDX3X	AKT1,AXIN1,BAX,CASP8,CDKN2A,DDX3X,FBXW7,HDAC2,KEAP1,NFE2L2,PTEN,RHOA,TAF1	DDX3X,MYC,NFE2,PSMC5,TRIB1
GO:0007160	cell-matrix adhesion	6.52E-04	RHOA,AJUBA,RAC1,PIK3R1,RASA1,CDKN2A,VEGFC,PTPRK,CTNNB1,COL3A1,PTEN,NF1	AJUBA,CDKN2A,CTNNB1,NF1,PIK3R1,PTEN,RAC1,RASA1,RHOA	COL3A1,CTNNB1,PTPRK,VEGFC
GO:0097305	response to alcohol	6.52E-04	CDH1,CASP8,RHOA,GATA3,KLF4,SOD1,AKT1,TGFBR2,CTNNB1,PTEN,PTCH1,HDAC2	AKT1,CASP8,CDH1,CTNNB1,GATA3,HDAC2,PTCH1,PTEN,RHOA,TGFBR2	CTNNB1,KLF4,SOD1,TGFBR2
GO:0001837	epithelial to mesenchymal transition	6.63E-04	SOX9,FOXA1,SMAD4,NOTCH1,TCF7L2,TGFBR2,CTNNB1,PTEN,HDAC2,HNRNPAB	CTNNB1,FOXA1,HDAC2,NOTCH1,PTEN,SMAD4,SOX9,TCF7L2,TGFBR2	CTNNB1,HNRNPAB,TGFBR2
GO:0043281	regulation of cysteine-type endopeptidase activity involved in apoptotic process	6.88E-04	PLAUR,CASP8,RHOA,BAX,YWHAE,KLF4,MYC,AKT1,CDKN2A,RPS6KA3,SOX2,DDX3X	AKT1,BAX,CASP8,CDKN2A,DDX3X,RHOA,RPS6KA3,YWHAE	DDX3X,KLF4,MYC,PLAUR,SOX2
GO:0072078	nephron tubule morphogenesis	6.88E-04	GATA3,HES1,SOX9,MYC,SMAD4,CTNNB1,PTCH1,HNF1B	CTNNB1,GATA3,NF1,PTCH1,SMAD4,SOX9	CTNNB1,HES1,HNF1B,MYC
GO:0060563	neuroepithelial cell differentiation	6.94E-04	JAG1,HES1,SOX4,ASCL1,SOD1,NOTCH1,CDH2	NOTCH1	ASCL1,CDH2,HES1,JAG1,SOD1,SOX4
REAC:3700989	Transcriptional Regulation by TP53	6.99E-04	CREBBP,BAX,YWHAE,CDKN1B,CNOT2,HDAC1,STK11,CDKN1A,TP53,AKT1,TAF1,CDKN2A,ATM,BTG2,BRD7,CDK12,PTEN,HDAC2,DAXX	AKT1,ATM,BAX,BRD7,BTG2,CDK12,CDKN1A,CDKN1B,CDKN2A,CREBBP,DAXX,HDAC2,PTEN,STK11,TAF1,TP53,YWHAE	CNOT2,HDAC1,TP53
GO:2000136	regulation of cell proliferation involved in heart morphogenesis	7.02E-04	HES1,SOX9,SMAD4,NOTCH1,CTNNB1	CTNNB1,NOTCH1,SMAD4,SOX9	CTNNB1,HES1
GO:0006469	negative regulation of protein kinase activity	7.07E-04	PRKAR1A,CDKN1B,DUSP22,CDKN1A,MEN1,APC,DUSP6,RB1,AKT1,CDKN2A,PTEN,TRIB1,NF1	AKT1,APC,CDKN1A,CDKN1B,CDKN2A,MEN1,NF1,PRKAR1A,PTEN,RB1	DUSP22,DUSP6,TRIB1
GO:0045765	regulation of angiogenesis	7.07E-04	RHOA,NFE2L2,PLCG1,KLF4,EPHA2,NOTCH1,VEGFC,TGFBR2,TERT,CTNNB1,PTPRM,TCF4,NF1	CTNNB1,EPHA2,NF1,NFE2L2,NOTCH1,RHOA,TGFBR2	CTNNB1,KLF4,NFE2,PLCG1,PTPRM,TCF4,TERT,TGFBR2,VEGFC
GO:0014065	phosphatidylinositol 3-kinase signaling	7.64E-04	GATA3,PIK3CA,SOX9,KLF4,AKT1,PIK3R1,EGFR,NTRK2,PTEN,RELN,NF1	AKT1,EGFR,GATA3,NF1,PIK3CA,PIK3R1,PTEN,SOX9	KLF4,NTRK2,RELN
GO:0035904	aorta development	7.99E-04	JAG1,SUFU,HES1,SOX4,MYH10,NOTCH1,COL3A1	NOTCH1	COL3A1,HES1,JAG1,MYH10,SOX4,SUFU
GO:0050679	positive regulation of epithelial cell proliferation	8.11E-04	LAMB1,SRSF6,SOX9,MYC,AKT1,EGFR,NOTCH1,VEGFC,CTNNB1,HRAS,NF1	AKT1,CTNNB1,EGFR,HRAS,NF1,NOTCH1,SOX9	CTNNB1,LAMB1,MYC,SRSF6,VEGFC
GO:0031016	pancreas development	8.50E-04	HES1,SOX4,SOX9,MEN1,HNF1A,AKT1,TCF7L2,CTNNB1	AKT1,CTNNB1,MEN1,NF1,SOX9,TCF7L2	CTNNB1,HES1,HNF1A,SOX4
GO:0035050	embryonic heart tube development	8.50E-04	MEF2C,MIB1,SUFU,HES1,NOTCH1,TGFBR2,CITED2,CTNNB1	CTNNB1,NOTCH1,TGFBR2	CITED2,CTNNB1,HES1,MEF2C,MIB1,SUFU,TGFBR2
GO:0072088	nephron epithelium morphogenesis	8.50E-04	GATA3,HES1,SOX9,MYC,SMAD4,CTNNB1,PTCH1,HNF1B	CTNNB1,GATA3,NF1,PTCH1,SMAD4,SOX9	CTNNB1,HES1,HNF1B,MYC
GO:0033157	regulation of intracellular protein transport	8.84E-04	CDH1,RHOA,KEAP1,SUFU,YWHAE,FBXW7,HES1,CDKN1A,SOX4,TP53,SMAD4,PIK3R1,EGFR,TCF7L2,NF1,VAMP2	CDH1,CDKN1A,EGFR,FBXW7,KEAP1,NF1,PIK3R1,RHOA,SMAD4,TCF7L2,TP53,YWHAE	HES1,SOX4,SUFU,TP53,VAMP2
GO:0071453	cellular response to oxygen levels	8.95E-04	CREBBP,PSMC5,NFE2L2,AJUBA,VHL,MYC,TP53,AKT1,NOTCH1,TERT,CITED2,PTEN	AJUBA,AKT1,CREBBP,NFE2L2,NOTCH1,PTEN,TP53,VHL	CITED2,MYC,NFE2,PSMC5,TERT,TP53
GO:0032846	positive regulation of homeostatic process	9.43E-04	MAP2K7,BAX,SMARCB1,ACVR2A,HNRNPA2B1,NCKAP1L,PLCG1,SMARCA4,ACVR1B,EGFR,ATM,CTNNB1	ACVR1B,ACVR2A,ATM,BAX,CTNNB1,EGFR,MAP2K7,SMARCA4,SMARCB1	CTNNB1,HNRNPA2B1,NCKAP1,NCKAP1L,PLCG1
GO:0006337	nucleosome disassembly	9.64E-04	SMARCB1,ARID1A,NFE2,SMARCA4,ARID2	ARID1A,ARID2,SMARCA4,SMARCB1	ID2,NFE2
GO:0061323	cell proliferation involved in heart morphogenesis	9.64E-04	HES1,SOX9,SMAD4,NOTCH1,CTNNB1	CTNNB1,NOTCH1,SMAD4,SOX9	CTNNB1,HES1
GO:2000826	regulation of heart morphogenesis	9.91E-04	HES1,SOX9,SMAD4,NOTCH1,TGFBR2,CTNNB1	CTNNB1,NOTCH1,SMAD4,SOX9,TGFBR2	CTNNB1,HES1,TGFBR2
GO:0050852	T cell receptor signaling pathway	1.03E-03	PTPRC,PSMC5,GATA3,DUSP22,STK11,PIK3CA,PLCG1,PIK3R1,BRAF,PTEN,HRAS	BRAF,GATA3,HRAS,PIK3CA,PIK3R1,PTEN,STK11	DUSP22,PLCG1,PSMC5,PTPRC
GO:0046849	bone remodeling	1.04E-03	NOTCH2,HNF1A,RAC1,EPHA2,EGFR,TNFRSF11B,CTNNB1,NF1	CTNNB1,EGFR,EPHA2,NF1,NOTCH2,RAC1	CTNNB1,HNF1A,TNFRSF11B
GO:0072028	nephron morphogenesis	1.04E-03	GATA3,HES1,SOX9,MYC,SMAD4,CTNNB1,PTCH1,HNF1B	CTNNB1,GATA3,NF1,PTCH1,SMAD4,SOX9	CTNNB1,HES1,HNF1B,MYC
GO:0010812	negative regulation of cell-substrate adhesion	1.05E-03	MEN1,PIK3R1,RASA1,CDKN2A,NOTCH1,PTEN,NF1	CDKN2A,MEN1,NF1,NOTCH1,PIK3R1,PTEN,RASA1
GO:0021700	developmental maturation	1.12E-03	RHOA,CBFB,GATA3,HES1,CDKN1A,FOXA1,ASCL1,BRCA2,RB1,CTNNB1,PTEN,RELN,NF1	BRCA2,CBFB,CDKN1A,CTNNB1,FOXA1,GATA3,NF1,PTEN,RB1,RHOA	ASCL1,CTNNB1,HES1,RELN
GO:0042176	regulation of protein catabolic process	1.13E-03	KEAP1,PSMC5,AXIN1,SUFU,FBXW7,CDKN1B,NFE2L2,RPL5,SOX9,APC,AKT1,EGFR,TAF1,CDKN2A,PTEN,TRIB1	AKT1,APC,AXIN1,CDKN1B,CDKN2A,EGFR,FBXW7,KEAP1,NFE2L2,PTEN,RPL5,SOX9,TAF1	NFE2,PSMC5,SUFU,TRIB1
GO:0010717	regulation of epithelial to mesenchymal transition	1.15E-03	FOXA1,SMAD4,NOTCH1,TCF7L2,TGFBR2,CTNNB1,PTEN,HDAC2	CTNNB1,FOXA1,HDAC2,NOTCH1,PTEN,SMAD4,TCF7L2,TGFBR2	CTNNB1,TGFBR2
GO:0051054	positive regulation of DNA metabolic process	1.22E-03	MAP2K4,MAP2K7,BAX,HNRNPA2B1,RAC1,KLF4,MYC,AKT1,EGFR,ATM,CTNNB1,HRAS	AKT1,ATM,BAX,CTNNB1,EGFR,HRAS,MAP2K4,MAP2K7,RAC1	CTNNB1,HNRNPA2B1,KLF4,MYC
GO:0043543	protein acylation	1.22E-03	CREBBP,SMARCB1,KAT8,GATA3,KANSL1,SOX4,HNF1A,BRCA2,SMAD4,TAF1,BRD7,HDAC2	BRCA2,BRD7,CREBBP,GATA3,HDAC2,KANSL1,KAT8,NF1,SMAD4,SMARCB1,TAF1	HNF1A,SOX4
GO:0090092	regulation of transmembrane receptor protein serine/threonine kinase signaling pathway	1.22E-03	HSPA5,HES1,STK11,ACVR2A,MEN1,FST,ACVR1B,TOB1,SMAD4,NOTCH1,TGFBR2,CITED2	ACVR1B,ACVR2A,MEN1,NOTCH1,SMAD4,STK11,TGFBR2	CITED2,FST,HES1,HSPA5,TGFBR2,TOB1
GO:0030879	mammary gland development	1.24E-03	BAX,GATA3,ID2,SOX9,BRCA2,AKT1,EPHA2,ARHGAP35,TGFBR2,PTCH1	AKT1,ARHGAP35,BAX,BRCA2,EPHA2,GATA3,PTCH1,SOX9,TGFBR2	ID2,TGFBR2
GO:0006913	nucleocytoplasmic transport	1.28E-03	YWHAE,SRSF9,SRSF4,HNRNPA2B1,SRSF6,SOX4,SRSF1,ANP32A,TP53,PIK3R1,TCF7L2,SRSF2	PIK3R1,TCF7L2,TP53,YWHAE	ANP32A,HNRNPA2B1,SOX4,SRSF1,SRSF2,SRSF4,SRSF6,SRSF9,TP53
GO:0021953	central nervous system neuron differentiation	1.29E-03	AXIN1,SUFU,HES1,SOX4,ASCL1,NTRK2,BTG2,ARHGAP35,CTNNB1,PTEN,PTCH1	ARHGAP35,AXIN1,BTG2,CTNNB1,PTCH1,PTEN	ASCL1,CTNNB1,HES1,NTRK2,SOX4,SUFU
GO:0038095	Fc-epsilon receptor signaling pathway	1.29E-03	MAP2K4,MAP2K7,PSMC5,MAP3K1,PIK3CA,PLCG1,KRAS,RAC1,PIK3R1,HRAS,NRAS	HRAS,KRAS,MAP2K4,MAP2K7,MAP3K1,NRAS,PIK3CA,PIK3R1,RAC1	PLCG1,PSMC5
GO:0071482	cellular response to light stimulus	1.33E-03	CREBBP,BAX,STK11,CDKN1A,MYC,TP53,PIK3R1,TAF1,PTPRK	BAX,CDKN1A,CREBBP,PIK3R1,STK11,TAF1,TP53	MYC,PTPRK,TP53
GO:0045667	regulation of osteoblast differentiation	1.33E-03	MEF2C,JAG1,SUFU,ACVR2A,MEN1,TOB1,NOTCH1,CTNNB1,PTCH1	ACVR2A,CTNNB1,MEN1,NOTCH1,PTCH1	CTNNB1,JAG1,MEF2C,SUFU,TOB1
GO:2000116	regulation of cysteine-type endopeptidase activity	1.41E-03	PLAUR,CASP8,RHOA,BAX,YWHAE,KLF4,MYC,AKT1,CDKN2A,RPS6KA3,SOX2,DDX3X	AKT1,BAX,CASP8,CDKN2A,DDX3X,RHOA,RPS6KA3,YWHAE	DDX3X,KLF4,MYC,PLAUR,SOX2
GO:0030330	DNA damage response, signal transduction by p53 class mediator	1.44E-03	BAX,CDKN1B,CNOT2,CDKN1A,SOX4,BRCA2,TP53,ATM,BTG2	ATM,BAX,BRCA2,BTG2,CDKN1A,CDKN1B,TP53	CNOT2,SOX4,TP53
GO:0090068	positive regulation of cell cycle process	1.53E-03	RHOA,BAX,CDKN1B,CNOT2,ID2,CDKN1A,SOX4,RB1,TP53,ATM,BTG2,TERT,DDX3X	ATM,BAX,BTG2,CDKN1A,CDKN1B,DDX3X,RB1,RHOA,TP53	CNOT2,DDX3X,ID2,SOX4,TERT,TP53
GO:0090398	cellular senescence	1.54E-03	ID2,CDKN1A,KRAS,TP53,CDKN2A,TERT,HRAS	CDKN1A,CDKN2A,HRAS,KRAS,TP53	ID2,TERT,TP53
GO:0061198	fungiform papilla formation	1.55E-03	HDAC1,CTNNB1,HDAC2	CTNNB1,HDAC2	CTNNB1,HDAC1
GO:0000079	regulation of cyclin-dependent protein serine/threonine kinase activity	1.55E-03	CDKN1B,CDKN1A,MEN1,APC,AKT1,EGFR,CDKN2A,PTEN	AKT1,APC,CDKN1A,CDKN1B,CDKN2A,EGFR,MEN1,PTEN
GO:0007596	blood coagulation	1.59E-03	PLAUR,RHOA,ACTB,GATA3,PRKAR1A,NFE2L2,HDAC1,PIK3CA,NFE2,RAC1,AKT1,PIK3R1,COL1A2,COL3A1,HDAC2	AKT1,GATA3,HDAC2,NFE2L2,PIK3CA,PIK3R1,PRKAR1A,RAC1,RHOA	ACTB,COL1A2,COL3A1,HDAC1,NFE2,PLAUR
REAC:210993	Tie2 Signaling	1.60E-03	PIK3CA,KRAS,PIK3R1,HRAS,NRAS	HRAS,KRAS,NRAS,PIK3CA,PIK3R1
GO:0031099	regeneration	1.62E-03	BCL9,CDKN1A,SRSF1,KLF4,EGFR,NOTCH1,BRAF,TGFBR2,PTEN,GAP43,SOX2	BCL9,BRAF,CDKN1A,EGFR,NOTCH1,PTEN,TGFBR2	GAP43,KLF4,SOX2,SRSF1,TGFBR2
GO:1900180	regulation of protein localization to nucleus	1.64E-03	CDH1,RHOA,KEAP1,SUFU,STK11,CDKN1A,SMAD4,AKT1,PIK3R1,EGFR,TERT,NF1	AKT1,CDH1,CDKN1A,EGFR,KEAP1,NF1,PIK3R1,RHOA,SMAD4,STK11	SUFU,TERT
GO:0071156	regulation of cell cycle arrest	1.68E-03	BAX,CDKN1B,CNOT2,ID2,CDKN1A,SOX4,TP53,ATM,BTG2	ATM,BAX,BTG2,CDKN1A,CDKN1B,TP53	CNOT2,ID2,SOX4,TP53
GO:0060412	ventricular septum morphogenesis	1.70E-03	HES1,SOX4,SMAD4,NOTCH1,TGFBR2,CITED2	NOTCH1,SMAD4,TGFBR2	CITED2,HES1,SOX4,TGFBR2
GO:0061138	morphogenesis of a branching epithelium	1.71E-03	SOX9,FOXA1,KRAS,MYC,SMAD4,EPHA2,NOTCH1,TGFBR2,CTNNB1,PTCH1,HNF1B	CTNNB1,EPHA2,FOXA1,KRAS,NF1,NOTCH1,PTCH1,SMAD4,SOX9,TGFBR2	CTNNB1,HNF1B,MYC,TGFBR2
GO:0048592	eye morphogenesis	1.71E-03	BAX,JAG1,AXIN1,ARID1A,SOX9,EPHA2,NTRK2,CTNNB1,PTPRM,NF1	ARID1A,AXIN1,BAX,CTNNB1,EPHA2,NF1,SOX9	CTNNB1,JAG1,NTRK2,PTPRM
GO:0031498	chromatin disassembly	1.72E-03	SMARCB1,ARID1A,NFE2,SMARCA4,ARID2	ARID1A,ARID2,SMARCA4,SMARCB1	ID2,NFE2
GO:0046686	response to cadmium ion	1.74E-03	CDKN1B,SOD1,AKT1,EGFR,TERT,B2M,DAXX	AKT1,B2M,CDKN1B,DAXX,EGFR	SOD1,TERT
REAC:2179392	EGFR Transactivation by Gastrin	1.80E-03	KRAS,EGFR,HRAS,NRAS	EGFR,HRAS,KRAS,NRAS
GO:0050821	protein stabilization	1.82E-03	FBXW7,RPL5,CDKN1A,SOX4,VHL,ATP1B1,PIK3R1,TAF1,CDKN2A,PTEN	CDKN1A,CDKN2A,FBXW7,PIK3R1,PTEN,RPL5,TAF1,VHL	ATP1B1,SOX4
GO:0060419	heart growth	1.87E-03	MAP2K4,MEF2C,PRKAR1A,DUSP6,NOTCH1,TGFBR2,PTEN,ARID2	ARID2,MAP2K4,NOTCH1,PRKAR1A,PTEN,TGFBR2	DUSP6,ID2,MEF2C,TGFBR2
GO:0021782	glial cell development	1.87E-03	SOX4,KRAS,ASCL1,SOD1,AKT1,EGFR,PTEN,NF1	AKT1,EGFR,KRAS,NF1,PTEN	ASCL1,SOD1,SOX4
GO:0007599	hemostasis	1.91E-03	PLAUR,RHOA,ACTB,GATA3,PRKAR1A,NFE2L2,HDAC1,PIK3CA,NFE2,RAC1,AKT1,PIK3R1,COL1A2,COL3A1,HDAC2	AKT1,GATA3,HDAC2,NFE2L2,PIK3CA,PIK3R1,PRKAR1A,RAC1,RHOA	ACTB,COL1A2,COL3A1,HDAC1,NFE2,PLAUR
GO:0050817	coagulation	1.91E-03	PLAUR,RHOA,ACTB,GATA3,PRKAR1A,NFE2L2,HDAC1,PIK3CA,NFE2,RAC1,AKT1,PIK3R1,COL1A2,COL3A1,HDAC2	AKT1,GATA3,HDAC2,NFE2L2,PIK3CA,PIK3R1,PRKAR1A,RAC1,RHOA	ACTB,COL1A2,COL3A1,HDAC1,NFE2,PLAUR
GO:0043588	skin development	1.99E-03	JAG1,SUFU,HDAC1,SRSF6,SOX9,FST,ACVR1B,SMAD4,EPHA2,EGFR,NOTCH1,COL1A2,CTNNB1,COL3A1,HDAC2,NF1	ACVR1B,CTNNB1,EGFR,EPHA2,HDAC2,NF1,NOTCH1,SMAD4,SOX9	COL1A2,COL3A1,CTNNB1,FST,HDAC1,JAG1,SRSF6,SUFU
GO:0006333	chromatin assembly or disassembly	2.02E-03	SMARCB1,ARID1A,NFE2,SOX9,SMARCA4,TP53,CDKN2A,HIST3H3,ARID2,DAXX,HIST1H2BO	ARID1A,ARID2,CDKN2A,DAXX,SMARCA4,SMARCB1,SOX9,TP53	HIST1H2BO,HIST3H3,ID2,NFE2,TP53
GO:1904029	regulation of cyclin-dependent protein kinase activity	2.05E-03	CDKN1B,CDKN1A,MEN1,APC,AKT1,EGFR,CDKN2A,PTEN	AKT1,APC,CDKN1A,CDKN1B,CDKN2A,EGFR,MEN1,PTEN
GO:0032844	regulation of homeostatic process	2.06E-03	MAP2K7,BAX,SMARCB1,ACVR2A,HNRNPA2B1,NCKAP1L,PLCG1,SMARCA4,ACVR1B,MYC,EGFR,ATM,HNRNPU,TNFRSF11B,B2M,CTNNB1,NF1	ACVR1B,ACVR2A,ATM,B2M,BAX,CTNNB1,EGFR,MAP2K7,NF1,SMARCA4,SMARCB1	CTNNB1,HNRNPA2B1,HNRNPU,MYC,NCKAP1,NCKAP1L,PLCG1,TNFRSF11B
GO:0016573	histone acetylation	2.07E-03	CREBBP,SMARCB1,KAT8,GATA3,KANSL1,HNF1A,BRCA2,SMAD4,TAF1,BRD7	BRCA2,BRD7,CREBBP,GATA3,KANSL1,KAT8,NF1,SMAD4,SMARCB1,TAF1	HNF1A
REAC:112399	IRS-mediated signalling	2.08E-03	PSMC5,SPTBN1,STK11,PIK3CA,KRAS,DUSP6,AKT1,CALM2,PIK3R1,RASA1,EGFR,BRAF,HRAS,NF1,CALM1,NRAS	AKT1,BRAF,EGFR,HRAS,KRAS,NF1,NRAS,PIK3CA,PIK3R1,RASA1,STK11	CALM1,CALM2,DUSP6,PSMC5,SPTBN1
GO:0043618	regulation of transcription from RNA polymerase II promoter in response to stress	2.11E-03	CREBBP,HSPA5,PSMC5,NFE2L2,VHL,TP53,TAF1,NOTCH1,CITED2	CREBBP,NFE2L2,NOTCH1,TAF1,TP53,VHL	CITED2,HSPA5,NFE2,PSMC5,TP53
GO:1901652	response to peptide	2.13E-03	JAG1,PRKAR1A,CDKN1B,SRSF4,PIK3CA,SRSF6,MEN1,APC,KLF4,TP53,AKT1,PIK3R1,NOTCH1,BRAF,BTG2,PTEN,VAMP2	AKT1,APC,BRAF,BTG2,CDKN1B,MEN1,NOTCH1,PIK3CA,PIK3R1,PRKAR1A,PTEN,TP53	JAG1,KLF4,SRSF4,SRSF6,TP53,VAMP2
GO:0048485	sympathetic nervous system development	2.24E-03	GATA3,SOX4,ASCL1,CTNNB1,NF1	CTNNB1,GATA3,NF1	ASCL1,CTNNB1,SOX4
GO:0097150	neuronal stem cell population maintenance	2.24E-03	JAG1,HES1,NOTCH1,CDH2,SOX2	NOTCH1	CDH2,HES1,JAG1,SOX2
GO:0031331	positive regulation of cellular catabolic process	2.27E-03	KEAP1,BAX,PSMC5,AXIN1,FBXW7,NFE2L2,STK11,HNRNPR,TOB1,AKT1,TAF1,ZFP36L2,BTG2,PTEN,TRIB1	AKT1,AXIN1,BAX,BTG2,FBXW7,KEAP1,NFE2L2,PTEN,STK11,TAF1	HNRNPR,NFE2,PSMC5,TOB1,TRIB1,ZFP36L2
GO:0071248	cellular response to metal ion	2.34E-03	CDH1,HSPA5,MEF2C,CDKN1B,SOD1,AKT1,EGFR,BRAF,B2M,DAXX	AKT1,B2M,BRAF,CDH1,CDKN1B,DAXX,EGFR	HSPA5,MEF2C,SOD1
GO:1901342	regulation of vasculature development	2.35E-03	RHOA,NFE2L2,PLCG1,KLF4,EPHA2,NOTCH1,VEGFC,TGFBR2,TERT,CTNNB1,PTPRM,TCF4,NF1	CTNNB1,EPHA2,NF1,NFE2L2,NOTCH1,RHOA,TGFBR2	CTNNB1,KLF4,NFE2,PLCG1,PTPRM,TCF4,TERT,TGFBR2,VEGFC
GO:2000379	positive regulation of reactive oxygen species metabolic process	2.45E-03	NFE2L2,CDKN1A,KLF4,TP53,SOD1,AKT1,EGFR,TGFBR2	AKT1,CDKN1A,EGFR,NFE2L2,TGFBR2,TP53	KLF4,NFE2,SOD1,TGFBR2,TP53
REAC:2428924	IGF1R signaling cascade	2.47E-03	PSMC5,SPTBN1,STK11,PIK3CA,KRAS,DUSP6,AKT1,CALM2,PIK3R1,RASA1,EGFR,BRAF,HRAS,NF1,CALM1,NRAS	AKT1,BRAF,EGFR,HRAS,KRAS,NF1,NRAS,PIK3CA,PIK3R1,RASA1,STK11	CALM1,CALM2,DUSP6,PSMC5,SPTBN1
REAC:2428928	IRS-related events triggered by IGF1R	2.47E-03	PSMC5,SPTBN1,STK11,PIK3CA,KRAS,DUSP6,AKT1,CALM2,PIK3R1,RASA1,EGFR,BRAF,HRAS,NF1,CALM1,NRAS	AKT1,BRAF,EGFR,HRAS,KRAS,NF1,NRAS,PIK3CA,PIK3R1,RASA1,STK11	CALM1,CALM2,DUSP6,PSMC5,SPTBN1
REAC:74751	Insulin receptor signalling cascade	2.47E-03	PSMC5,SPTBN1,STK11,PIK3CA,KRAS,DUSP6,AKT1,CALM2,PIK3R1,RASA1,EGFR,BRAF,HRAS,NF1,CALM1,NRAS	AKT1,BRAF,EGFR,HRAS,KRAS,NF1,NRAS,PIK3CA,PIK3R1,RASA1,STK11	CALM1,CALM2,DUSP6,PSMC5,SPTBN1
GO:0048844	artery morphogenesis	2.49E-03	JAG1,HES1,SOX4,NOTCH1,COL3A1,ARID2,NF1	ARID2,NF1,NOTCH1	COL3A1,HES1,ID2,JAG1,SOX4
GO:0002573	myeloid leukocyte differentiation	2.50E-03	CASP8,MEF2C,GATA3,MYC,RB1,EPHA2,PIK3R1,TGFBR2,CTNNB1,TRIB1,NF1	CASP8,CTNNB1,EPHA2,GATA3,NF1,PIK3R1,RB1,TGFBR2	CTNNB1,MEF2C,MYC,TGFBR2,TRIB1
REAC:2404192	Signaling by Type 1 Insulin-like Growth Factor 1 Receptor (IGF1R)	2.58E-03	PSMC5,SPTBN1,STK11,PIK3CA,KRAS,DUSP6,AKT1,CALM2,PIK3R1,RASA1,EGFR,BRAF,HRAS,NF1,CALM1,NRAS	AKT1,BRAF,EGFR,HRAS,KRAS,NF1,NRAS,PIK3CA,PIK3R1,RASA1,STK11	CALM1,CALM2,DUSP6,PSMC5,SPTBN1
GO:0018393	internal peptidyl-lysine acetylation	2.64E-03	CREBBP,SMARCB1,KAT8,GATA3,KANSL1,HNF1A,BRCA2,SMAD4,TAF1,BRD7	BRCA2,BRD7,CREBBP,GATA3,KANSL1,KAT8,NF1,SMAD4,SMARCB1,TAF1	HNF1A
GO:0038128	ERBB2 signaling pathway	2.79E-03	PIK3CA,KRAS,PIK3R1,EGFR,HRAS,NRAS	EGFR,HRAS,KRAS,NRAS,PIK3CA,PIK3R1
GO:0030857	negative regulation of epithelial cell differentiation	2.79E-03	JAG1,HES1,SRSF6,SOX9,NOTCH1,CTNNB1	CTNNB1,NOTCH1,SOX9	CTNNB1,HES1,JAG1,SRSF6
GO:1904036	negative regulation of epithelial cell apoptotic process	2.79E-03	GATA3,NFE2L2,SRSF6,TCF7L2,BRAF,TERT	BRAF,GATA3,NFE2L2,TCF7L2	NFE2,SRSF6,TERT
GO:0042733	embryonic digit morphogenesis	2.79E-03	CREBBP,BAX,HDAC1,SMAD4,NOTCH1,CTNNB1,HDAC2	BAX,CREBBP,CTNNB1,HDAC2,NOTCH1,SMAD4	CTNNB1,HDAC1
GO:0048715	negative regulation of oligodendrocyte differentiation	2.80E-03	HES1,NOTCH1,CTNNB1,NF1	CTNNB1,NF1,NOTCH1	CTNNB1,HES1
GO:0060768	regulation of epithelial cell proliferation involved in prostate gland development	2.80E-03	CDKN1B,STK11,NOTCH1,CTNNB1	CDKN1B,CTNNB1,NOTCH1,STK11	CTNNB1
GO:0010975	regulation of neuron projection development	2.91E-03	HSPA5,RHOA,MEF2C,GATA3,NFE2L2,STK11,KLF4,AKT1,NTRK2,BRAF,ARHGAP35,B2M,PTEN,NR2F1,RELN,HDAC2	AKT1,ARHGAP35,B2M,BRAF,GATA3,HDAC2,NFE2L2,PTEN,RHOA,STK11	HSPA5,KLF4,MEF2C,NFE2,NR2F1,NTRK2,RELN
CORUM:149	PBAF complex (Polybromo- and BAF containing complex)	2.99E-03	ACTB,SMARCB1,SMARCA4,PBRM1,ARID2	ARID2,PBRM1,SMARCA4,SMARCB1	ACTB,ID2
GO:0045926	negative regulation of growth	3.15E-03	CDKN1B,STK11,CDKN1A,SMARCA4,ACVR1B,TP53,SMAD4,CDKN2A,TGFBR2,PTEN,PTCH1,DDX3X	ACVR1B,CDKN1A,CDKN1B,CDKN2A,DDX3X,PTCH1,PTEN,SMAD4,SMARCA4,STK11,TGFBR2,TP53	DDX3X,TGFBR2,TP53
GO:2001242	regulation of intrinsic apoptotic signaling pathway	3.16E-03	PLAUR,BAX,FBXW7,NFE2L2,SPOP,TP53,SOD1,AKT1,HNRNPK,DDX3X	AKT1,BAX,DDX3X,FBXW7,NFE2L2,SPOP,TP53	DDX3X,HNRNPK,NFE2,PLAUR,SOD1,TP53
GO:2001252	positive regulation of chromosome organization	3.16E-03	MAP2K7,SMARCB1,GATA3,HNRNPA2B1,RB1,TP53,SMAD4,ATM,BRD7,CTNNB1	ATM,BRD7,CTNNB1,GATA3,MAP2K7,RB1,SMAD4,SMARCB1,TP53	CTNNB1,HNRNPA2B1,TP53
REAC:2871796	FCERI mediated MAPK activation	3.28E-03	MAP2K4,MAP2K7,PSMC5,MAP3K1,SPTBN1,PLCG1,KRAS,RAC1,DUSP6,CALM2,RASA1,EGFR,BRAF,HRAS,NF1,CALM1,NRAS	BRAF,EGFR,HRAS,KRAS,MAP2K4,MAP2K7,MAP3K1,NF1,NRAS,RAC1,RASA1	CALM1,CALM2,DUSP6,PLCG1,PSMC5,SPTBN1
GO:0001763	morphogenesis of a branching structure	3.40E-03	SOX9,FOXA1,KRAS,MYC,SMAD4,EPHA2,NOTCH1,TGFBR2,CTNNB1,PTCH1,HNF1B	CTNNB1,EPHA2,FOXA1,KRAS,NF1,NOTCH1,PTCH1,SMAD4,SOX9,TGFBR2	CTNNB1,HNF1B,MYC,TGFBR2
GO:0017038	protein import	3.42E-03	CDH1,RHOA,KEAP1,SUFU,HES1,SPTBN1,CDKN1A,TOB1,SMAD4,AKT1,PIK3R1,EGFR,CTNNB1,NF1	AKT1,CDH1,CDKN1A,CTNNB1,EGFR,KEAP1,NF1,PIK3R1,RHOA,SMAD4	CTNNB1,HES1,SPTBN1,SUFU,TOB1
REAC:448424	Interleukin-17 signaling	3.46E-03	MAP2K4,MAP2K7,MEF2C,PSMC5,SPTBN1,KRAS,DUSP6,CALM2,RASA1,EGFR,BRAF,HRAS,RPS6KA3,NF1,CALM1,NRAS	BRAF,EGFR,HRAS,KRAS,MAP2K4,MAP2K7,NF1,NRAS,RASA1,RPS6KA3	CALM1,CALM2,DUSP6,MEF2C,PSMC5,SPTBN1
GO:0022612	gland morphogenesis	3.47E-03	BAX,FBXW7,SOX9,FOXA1,EPHA2,EGFR,NOTCH1,TGFBR2,PTCH1	BAX,EGFR,EPHA2,FBXW7,FOXA1,NOTCH1,PTCH1,SOX9,TGFBR2	TGFBR2
GO:0071496	cellular response to external stimulus	3.53E-03	HSPA5,CASP8,MAP2K4,MAP3K1,NFE2L2,CDKN1A,SOX9,RAC1,TP53,AKT1,EGFR,ARHGAP35,ALB	AKT1,ALB,ARHGAP35,CASP8,CDKN1A,EGFR,MAP2K4,MAP3K1,NFE2L2,RAC1,SOX9,TP53	HSPA5,NFE2,TP53
GO:0006475	internal protein amino acid acetylation	3.56E-03	CREBBP,SMARCB1,KAT8,GATA3,KANSL1,HNF1A,BRCA2,SMAD4,TAF1,BRD7	BRCA2,BRD7,CREBBP,GATA3,KANSL1,KAT8,NF1,SMAD4,SMARCB1,TAF1	HNF1A
GO:0045995	regulation of embryonic development	3.72E-03	GATA3,SUFU,HES1,NFE2L2,KLF4,DUSP6,NOTCH1,CTNNB1,HNF1B	CTNNB1,GATA3,NF1,NFE2L2,NOTCH1	CTNNB1,DUSP6,HES1,HNF1B,KLF4,NFE2,SUFU
GO:0007623	circadian rhythm	3.76E-03	ID2,HDAC1,HNRNPR,BHLHE40,TP53,EGFR,NTRK2,HNRNPU,PTEN,HDAC2,HNF1B	EGFR,HDAC2,NF1,PTEN,TP53	BHLHE40,HDAC1,HNF1B,HNRNPR,HNRNPU,ID2,NTRK2,TP53
GO:1903050	regulation of proteolysis involved in cellular protein catabolic process	3.77E-03	KEAP1,PSMC5,AXIN1,SUFU,FBXW7,NFE2L2,RPL5,AKT1,TAF1,CDKN2A,PTEN,TRIB1	AKT1,AXIN1,CDKN2A,FBXW7,KEAP1,NFE2L2,PTEN,RPL5,TAF1	NFE2,PSMC5,SUFU,TRIB1
GO:0031647	regulation of protein stability	3.77E-03	FBXW7,RPL5,CDKN1A,SOX4,KRAS,VHL,ATP1B1,PIK3R1,TAF1,CDKN2A,TERT,PTEN	CDKN1A,CDKN2A,FBXW7,KRAS,PIK3R1,PTEN,RPL5,TAF1,VHL	ATP1B1,SOX4,TERT
GO:0042770	signal transduction in response to DNA damage	3.98E-03	BAX,CDKN1B,CNOT2,CDKN1A,SOX4,BRCA2,TP53,ATM,BTG2	ATM,BAX,BRCA2,BTG2,CDKN1A,CDKN1B,TP53	CNOT2,SOX4,TP53
GO:0009855	determination of bilateral symmetry	3.98E-03	MEF2C,MIB1,AXIN1,SUFU,ACVR2A,NOTCH1,TGFBR2,CITED2,CTNNB1	ACVR2A,AXIN1,CTNNB1,NOTCH1,TGFBR2	CITED2,CTNNB1,MEF2C,MIB1,SUFU,TGFBR2
GO:2000377	regulation of reactive oxygen species metabolic process	3.99E-03	RHOA,NFE2L2,CDKN1A,RAC1,KLF4,TP53,SOD1,AKT1,EGFR,TGFBR2	AKT1,CDKN1A,EGFR,NFE2L2,RAC1,RHOA,TGFBR2,TP53	KLF4,NFE2,SOD1,TGFBR2,TP53
GO:0048010	vascular endothelial growth factor receptor signaling pathway	4.11E-03	NCKAP1,RHOA,ACTB,PIK3CA,NCKAP1L,RAC1,PIK3R1,VEGFC	PIK3CA,PIK3R1,RAC1,RHOA	ACTB,NCKAP1,NCKAP1L,VEGFC
GO:0009799	specification of symmetry	4.26E-03	MEF2C,MIB1,AXIN1,SUFU,ACVR2A,NOTCH1,TGFBR2,CITED2,CTNNB1	ACVR2A,AXIN1,CTNNB1,NOTCH1,TGFBR2	CITED2,CTNNB1,MEF2C,MIB1,SUFU,TGFBR2
GO:0010718	positive regulation of epithelial to mesenchymal transition	4.39E-03	SMAD4,NOTCH1,TCF7L2,TGFBR2,CTNNB1,HDAC2	CTNNB1,HDAC2,NOTCH1,SMAD4,TCF7L2,TGFBR2	CTNNB1,TGFBR2
GO:0016525	negative regulation of angiogenesis	4.46E-03	RHOA,KLF4,EPHA2,NOTCH1,CTNNB1,PTPRM,TCF4,NF1	CTNNB1,EPHA2,NF1,NOTCH1,RHOA	CTNNB1,KLF4,PTPRM,TCF4
GO:0007009	plasma membrane organization	4.48E-03	CDH1,SPTBN1,MYH10,SOD1,AKT1,EPHA2,ATP1B1,PIK3R1,EGFR,CDH2,PTEN,PTCH1,VAMP2	AKT1,CDH1,EGFR,EPHA2,PIK3R1,PTCH1,PTEN	ATP1B1,CDH2,MYH10,SOD1,SPTBN1,VAMP2
GO:0009408	response to heat	4.73E-03	CREBBP,MAP2K7,YWHAE,CDKN1A,SOD1,AKT1,ATM,HDAC2,NF1,DAXX	AKT1,ATM,CDKN1A,CREBBP,DAXX,HDAC2,MAP2K7,NF1,YWHAE	SOD1
GO:0048483	autonomic nervous system development	5.06E-03	GATA3,HES1,SOX4,ASCL1,CTNNB1,NF1	CTNNB1,GATA3,NF1	ASCL1,CTNNB1,HES1,SOX4
GO:2000181	negative regulation of blood vessel morphogenesis	5.24E-03	RHOA,KLF4,EPHA2,NOTCH1,CTNNB1,PTPRM,TCF4,NF1	CTNNB1,EPHA2,NF1,NOTCH1,RHOA	CTNNB1,KLF4,PTPRM,TCF4
GO:0060541	respiratory system development	5.30E-03	AXIN1,HES1,SRSF6,SOX9,FOXA1,KRAS,ASCL1,EGFR,NOTCH1,TGFBR2,CTNNB1	AXIN1,CTNNB1,EGFR,FOXA1,KRAS,NOTCH1,SOX9,TGFBR2	ASCL1,CTNNB1,HES1,SRSF6,TGFBR2
GO:1904035	regulation of epithelial cell apoptotic process	5.31E-03	GATA3,NFE2L2,SPOP,SRSF6,TCF7L2,BRAF,TERT	BRAF,GATA3,NFE2L2,SPOP,TCF7L2	NFE2,SRSF6,TERT
REAC:72203	Processing of Capped Intron-Containing Pre-mRNA	5.56E-03	PTBP1,SRSF9,SF3B1,SRSF4,HNRNPA2B1,SRSF6,HNRNPR,SRSF1,RBMX,HNRNPU,SRSF2,HNRNPK,PCF11,HNRNPA3	SF3B1	HNRNPA2B1,HNRNPA3,HNRNPK,HNRNPR,HNRNPU,PCF11,PTBP1,RBMX,SF3B1,SRSF1,SRSF2,SRSF4,SRSF6,SRSF9
GO:1902903	regulation of supramolecular fiber organization	5.64E-03	NCKAP1,RHOA,MEF2C,CDKN1B,SPTBN1,NCKAP1L,APC,RAC1,SMAD4,PIK3R1,RASA1,BRAF,ARHGAP35	APC,ARHGAP35,BRAF,CDKN1B,PIK3R1,RAC1,RASA1,RHOA,SMAD4	MEF2C,NCKAP1,NCKAP1L,SPTBN1
GO:0070849	response to epidermal growth factor	5.81E-03	PLCG1,SOX9,ASCL1,AKT1,EGFR,ZFP36L2	AKT1,EGFR,SOX9	ASCL1,PLCG1,ZFP36L2
GO:0035850	epithelial cell differentiation involved in kidney development	5.81E-03	MEF2C,JAG1,GATA3,ACTA2,NOTCH1,CTNNB1	CTNNB1,GATA3,NOTCH1	ACTA2,CTNNB1,JAG1,MEF2C
REAC:5655302	Signaling by FGFR1 in disease	5.83E-03	PIK3CA,PLCG1,KRAS,PIK3R1,HRAS,NRAS	HRAS,KRAS,NRAS,PIK3CA,PIK3R1	PLCG1
GO:0002683	negative regulation of immune system process	6.11E-03	PRKAR1A,DUSP22,HES1,NFE2L2,SOX9,MYC,PIK3R1,CDKN2A,NOTCH1,ATM,CTNNB1,COL3A1,TRIB1,NF1,HLA-A	ATM,CDKN2A,CTNNB1,HLA-A,NF1,NFE2L2,NOTCH1,PIK3R1,PRKAR1A,SOX9	COL3A1,CTNNB1,DUSP22,HES1,MYC,NFE2,TRIB1
GO:0008630	intrinsic apoptotic signaling pathway in response to DNA damage	6.14E-03	BAX,CDKN1A,BRCA2,TP53,EPHA2,PIK3R1,ATM,HNRNPK	ATM,BAX,BRCA2,CDKN1A,EPHA2,PIK3R1,TP53	HNRNPK,TP53
GO:0001657	ureteric bud development	6.14E-03	GATA3,HES1,SOX9,MYC,SMAD4,CTNNB1,PTCH1,HNF1B	CTNNB1,GATA3,NF1,PTCH1,SMAD4,SOX9	CTNNB1,HES1,HNF1B,MYC
GO:0007498	mesoderm development	6.31E-03	AXIN1,PRKAR1A,ACVR2A,HNF1A,KLF4,SMAD4,EPHA2,KDM6A,CITED2	ACVR2A,AXIN1,EPHA2,KDM6A,NF1,PRKAR1A,SMAD4	CITED2,HNF1A,KLF4
GO:0022409	positive regulation of cell-cell adhesion	6.31E-03	RHOA,GATA3,HES1,PIK3CA,NCKAP1L,FOXA1,RAC1,AKT1,PIK3R1,TGFBR2,CITED2,SOX2	AKT1,FOXA1,GATA3,PIK3CA,PIK3R1,RAC1,RHOA,TGFBR2	CITED2,HES1,NCKAP1,NCKAP1L,SOX2,TGFBR2
GO:0033077	T cell differentiation in thymus	6.48E-03	GATA3,STK11,SOD1,CDKN2A,ZFP36L2,B2M,CTNNB1	B2M,CDKN2A,CTNNB1,GATA3,STK11	CTNNB1,SOD1,ZFP36L2
REAC:74752	Signaling by Insulin receptor	6.55E-03	PSMC5,SPTBN1,STK11,PIK3CA,KRAS,DUSP6,AKT1,CALM2,PIK3R1,RASA1,EGFR,BRAF,HRAS,NF1,CALM1,NRAS	AKT1,BRAF,EGFR,HRAS,KRAS,NF1,NRAS,PIK3CA,PIK3R1,RASA1,STK11	CALM1,CALM2,DUSP6,PSMC5,SPTBN1
GO:0001525	angiogenesis	6.56E-03	RHOA,JAG1,NFE2L2,PIK3CA,PLCG1,KLF4,EPHA2,NOTCH1,VEGFC,TGFBR2,TERT,CTNNB1,PTEN,PTPRM,TCF4,NF1	CTNNB1,EPHA2,NF1,NFE2L2,NOTCH1,PIK3CA,PTEN,RHOA,TGFBR2	CTNNB1,JAG1,KLF4,NFE2,PLCG1,PTPRM,TCF4,TERT,TGFBR2,VEGFC
GO:0072163	mesonephric epithelium development	6.63E-03	GATA3,HES1,SOX9,MYC,SMAD4,CTNNB1,PTCH1,HNF1B	CTNNB1,GATA3,NF1,PTCH1,SMAD4,SOX9	CTNNB1,HES1,HNF1B,MYC
GO:0072164	mesonephric tubule development	6.63E-03	GATA3,HES1,SOX9,MYC,SMAD4,CTNNB1,PTCH1,HNF1B	CTNNB1,GATA3,NF1,PTCH1,SMAD4,SOX9	CTNNB1,HES1,HNF1B,MYC
GO:0031018	endocrine pancreas development	6.66E-03	HES1,SOX4,SOX9,MEN1,HNF1A,AKT1	AKT1,MEN1,NF1,SOX9	HES1,HNF1A,SOX4
GO:0048538	thymus development	6.66E-03	GATA3,HES1,SOD1,ATM,BRAF,CTNNB1	ATM,BRAF,CTNNB1,GATA3	CTNNB1,HES1,SOD1
GO:0003151	outflow tract morphogenesis	7.15E-03	MEF2C,JAG1,HES1,SMAD4,TGFBR2,CITED2,CTNNB1	CTNNB1,SMAD4,TGFBR2	CITED2,CTNNB1,HES1,JAG1,MEF2C,TGFBR2
GO:0033143	regulation of intracellular steroid hormone receptor signaling pathway	7.15E-03	RHOA,CNOT2,HDAC1,SMARCA4,FOXA1,TAF1,KMT2D	FOXA1,KMT2D,RHOA,SMARCA4,TAF1	CNOT2,HDAC1
GO:0035690	cellular response to drug	7.15E-03	HSPA5,MEF2C,NFE2L2,MYC,TP53,EGFR,BRAF	BRAF,EGFR,NFE2L2,TP53	HSPA5,MEF2C,MYC,NFE2,TP53
GO:0035051	cardiocyte differentiation	7.16E-03	MAP2K4,MEF2C,JAG1,HES1,ARID1A,MYH10,SMAD4,EGFR,NOTCH1	ARID1A,EGFR,MAP2K4,NOTCH1,SMAD4	HES1,JAG1,MEF2C,MYH10
REAC:2559586	DNA Damage/Telomere Stress Induced Senescence	7.38E-03	CDKN1B,CDKN1A,RB1,TP53,ATM,HIST3H3,HIST1H2AC,HIST1H2BO	ATM,CDKN1A,CDKN1B,RB1,TP53	HIST1H2AC,HIST1H2BO,HIST3H3,TP53
GO:0033044	regulation of chromosome organization	7.59E-03	MAP2K7,SMARCB1,GATA3,HNRNPA2B1,APC,MYC,RB1,TP53,SMAD4,ATM,HNRNPU,BRD7,CTNNB1	APC,ATM,BRD7,CTNNB1,GATA3,MAP2K7,RB1,SMAD4,SMARCB1,TP53	CTNNB1,HNRNPA2B1,HNRNPU,MYC,TP53
REAC:912526	Interleukin receptor SHC signaling	7.61E-03	PSMC5,SPTBN1,PIK3CA,KRAS,DUSP6,CALM2,PIK3R1,RASA1,EGFR,BRAF,HRAS,NF1,CALM1,NRAS	BRAF,EGFR,HRAS,KRAS,NF1,NRAS,PIK3CA,PIK3R1,RASA1	CALM1,CALM2,DUSP6,PSMC5,SPTBN1
GO:1903708	positive regulation of hemopoiesis	7.72E-03	CASP8,RHOA,JAG1,GATA3,ACVR2A,NCKAP1L,ACVR1B,RB1,TGFBR2,TRIB1	ACVR1B,ACVR2A,CASP8,GATA3,RB1,RHOA,TGFBR2	JAG1,NCKAP1,NCKAP1L,TGFBR2,TRIB1
GO:0044773	mitotic DNA damage checkpoint	7.72E-03	BAX,CDKN1B,CNOT2,CDKN1A,SOX4,TP53,ATM,BTG2	ATM,BAX,BTG2,CDKN1A,CDKN1B,TP53	CNOT2,SOX4,TP53
GO:0009991	response to extracellular stimulus	7.78E-03	HSPA5,MEF2C,NFE2L2,CDKN1A,ASCL1,TP53,SOD1,AKT1,EGFR,ARHGAP35,SRSF2,TGFBR2,ALB,TNFRSF11B,PTEN,TBL1XR1	AKT1,ALB,ARHGAP35,CDKN1A,EGFR,NFE2L2,PTEN,TBL1XR1,TGFBR2,TP53	ASCL1,HSPA5,MEF2C,NFE2,SOD1,SRSF2,TGFBR2,TNFRSF11B,TP53
GO:0003208	cardiac ventricle morphogenesis	7.87E-03	MEF2C,JAG1,GATA3,SOX4,SMAD4,NOTCH1,TGFBR2	GATA3,NOTCH1,SMAD4,TGFBR2	JAG1,MEF2C,SOX4,TGFBR2
GO:0061180	mammary gland epithelium development	7.87E-03	BAX,GATA3,ID2,BRCA2,AKT1,EPHA2,PTCH1	AKT1,BAX,BRCA2,EPHA2,GATA3,PTCH1	ID2
CORUM:778	LARC complex (LCR-associated remodeling complex)	8.28E-03	ACTB,SMARCB1,HDAC1,ARID1A,SMARCA4,HDAC2	ARID1A,HDAC2,SMARCA4,SMARCB1	ACTB,HDAC1
GO:0090100	positive regulation of transmembrane receptor protein serine/threonine kinase signaling pathway	8.32E-03	HES1,STK11,ACVR2A,MEN1,ACVR1B,SMAD4,NOTCH1,CITED2	ACVR1B,ACVR2A,MEN1,NOTCH1,SMAD4,STK11	CITED2,HES1
GO:2000144	positive regulation of DNA-templated transcription, initiation	8.50E-03	PSMC5,HNF1A,TAF1,CTNNB1,HNF1B	CTNNB1,NF1,TAF1	CTNNB1,HNF1A,HNF1B,PSMC5
GO:0046677	response to antibiotic	8.65E-03	HSPA5,CASP8,MEF2C,CDKN1B,TP53,SOD1	CASP8,CDKN1B,TP53	HSPA5,MEF2C,SOD1,TP53
GO:0030279	negative regulation of ossification	8.65E-03	MEF2C,SUFU,SOX9,MEN1,TOB1,NOTCH1,PTCH1	MEN1,NOTCH1,PTCH1,SOX9	MEF2C,SUFU,TOB1
REAC:195258	RHO GTPase Effectors	8.81E-03	CDH1,NCKAP1,RHOA,ACTB,YWHAE,CDKN1B,NCKAP1L,MYH10,MEN1,RAC1,CALM2,CTNNB1,HIST1H2AC,CALM1,HIST1H2BO	CDH1,CDKN1B,CTNNB1,MEN1,RAC1,RHOA,YWHAE	ACTB,CALM1,CALM2,CTNNB1,HIST1H2AC,HIST1H2BO,MYH10,NCKAP1,NCKAP1L
REAC:2262752	Cellular responses to stress	8.94E-03	CREBBP,HSPA5,MAP2K4,MAP2K7,PSMC5,YWHAE,CDKN1B,CDKN1A,AJUBA,VHL,RB1,TP53,SOD1,CDKN2A,ATM,CITED2,HIST3H3,RPS6KA3,HIST1H2AC,HIST1H2BO	AJUBA,ATM,CDKN1A,CDKN1B,CDKN2A,CREBBP,MAP2K4,MAP2K7,RB1,RPS6KA3,TP53,VHL,YWHAE	CITED2,HIST1H2AC,HIST1H2BO,HIST3H3,HSPA5,PSMC5,SOD1,TP53
GO:0021510	spinal cord development	8.96E-03	SUFU,SOX4,ASCL1,AKT1,NOTCH1,PTCH1,RELN,NF1	AKT1,NF1,NOTCH1,PTCH1	ASCL1,RELN,SOX4,SUFU
GO:0050684	regulation of mRNA processing	8.96E-03	PTBP1,SRSF9,SRSF4,HNRNPA2B1,SRSF6,RBMX,SRSF2,HNRNPK		HNRNPA2B1,HNRNPK,PTBP1,RBMX,SRSF2,SRSF4,SRSF6,SRSF9
GO:0001823	mesonephros development	8.96E-03	GATA3,HES1,SOX9,MYC,SMAD4,CTNNB1,PTCH1,HNF1B	CTNNB1,GATA3,NF1,PTCH1,SMAD4,SOX9	CTNNB1,HES1,HNF1B,MYC
GO:0031098	stress-activated protein kinase signaling cascade	9.10E-03	MAP2K4,RHOA,MAP2K7,AXIN1,DUSP22,MEN1,MYC,AKT1,EGFR,TRIB1,HRAS,DAXX	AKT1,AXIN1,DAXX,EGFR,HRAS,MAP2K4,MAP2K7,MEN1,RHOA	DUSP22,MYC,TRIB1
GO:0061351	neural precursor cell proliferation	9.16E-03	RHOA,ID2,ASCL1,NOTCH1,VEGFC,BTG2,CTNNB1,CDH2,NF1	BTG2,CTNNB1,NF1,NOTCH1,RHOA	ASCL1,CDH2,CTNNB1,ID2,VEGFC
GO:0021781	glial cell fate commitment	9.33E-03	SOX9,ASCL1,CTNNB1,SOX2	CTNNB1,SOX9	ASCL1,CTNNB1,SOX2
GO:0071241	cellular response to inorganic substance	9.50E-03	CDH1,HSPA5,MEF2C,CDKN1B,SOD1,AKT1,EGFR,BRAF,B2M,DAXX	AKT1,B2M,BRAF,CDH1,CDKN1B,DAXX,EGFR	HSPA5,MEF2C,SOD1
REAC:983705	Signaling by the B Cell Receptor (BCR)	9.53E-03	PSMC5,CDKN1B,PIK3CA,PLCG1,CDKN1A,KRAS,TP53,AKT1,CALM2,PIK3R1,EGFR,PTEN,HRAS,CALM1,NRAS	AKT1,CDKN1A,CDKN1B,EGFR,HRAS,KRAS,NRAS,PIK3CA,PIK3R1,PTEN,TP53	CALM1,CALM2,PLCG1,PSMC5,TP53
GO:1903707	negative regulation of hemopoiesis	9.73E-03	HES1,NFE2L2,MYC,PIK3R1,CDKN2A,NOTCH1,CTNNB1,TRIB1,NF1	CDKN2A,CTNNB1,NF1,NFE2L2,NOTCH1,PIK3R1	CTNNB1,HES1,MYC,NFE2,TRIB1
REAC:1502540	Signaling by Activin	9.77E-03	ACVR2A,FST,ACVR1B,SMAD4	ACVR1B,ACVR2A,SMAD4	FST
REAC:5210891	Uptake and function of anthrax toxins	9.77E-03	MAP2K4,MAP2K7,CALM2,CALM1	MAP2K4,MAP2K7	CALM1,CALM2
GO:0060038	cardiac muscle cell proliferation	9.81E-03	MEF2C,PRKAR1A,NOTCH1,TGFBR2,PTEN,ARID2	ARID2,NOTCH1,PRKAR1A,PTEN,TGFBR2	ID2,MEF2C,TGFBR2
GO:1903362	regulation of cellular protein catabolic process	1.02E-02	KEAP1,PSMC5,AXIN1,SUFU,FBXW7,NFE2L2,RPL5,AKT1,TAF1,CDKN2A,PTEN,TRIB1	AKT1,AXIN1,CDKN2A,FBXW7,KEAP1,NFE2L2,PTEN,RPL5,TAF1	NFE2,PSMC5,SUFU,TRIB1
GO:0045732	positive regulation of protein catabolic process	1.02E-02	KEAP1,PSMC5,AXIN1,FBXW7,CDKN1B,NFE2L2,SOX9,APC,AKT1,TAF1,PTEN,TRIB1	AKT1,APC,AXIN1,CDKN1B,FBXW7,KEAP1,NFE2L2,PTEN,SOX9,TAF1	NFE2,PSMC5,TRIB1
GO:0051146	striated muscle cell differentiation	1.02E-02	MAP2K4,MEF2C,PRKAR1A,BCL9,ARID1A,MYH10,KRAS,RB1,SMAD4,AKT1,NOTCH1,CDH2	AKT1,ARID1A,BCL9,KRAS,MAP2K4,NOTCH1,PRKAR1A,RB1,SMAD4	CDH2,MEF2C,MYH10
REAC:1169092	Activation of RAS in B cells	1.02E-02	KRAS,HRAS,NRAS	HRAS,KRAS,NRAS
GO:0033598	mammary gland epithelial cell proliferation	1.03E-02	BAX,GATA3,ID2,BRCA2,EPHA2	BAX,BRCA2,EPHA2,GATA3	ID2
REAC:451927	Interleukin-2 signaling	1.03E-02	PSMC5,SPTBN1,PIK3CA,KRAS,DUSP6,CALM2,PIK3R1,RASA1,EGFR,BRAF,HRAS,NF1,CALM1,NRAS	BRAF,EGFR,HRAS,KRAS,NF1,NRAS,PIK3CA,PIK3R1,RASA1	CALM1,CALM2,DUSP6,PSMC5,SPTBN1
GO:1901343	negative regulation of vasculature development	1.04E-02	RHOA,KLF4,EPHA2,NOTCH1,CTNNB1,PTPRM,TCF4,NF1	CTNNB1,EPHA2,NF1,NOTCH1,RHOA	CTNNB1,KLF4,PTPRM,TCF4
GO:0006367	transcription initiation from RNA polymerase II promoter	1.05E-02	CREBBP,PSMC5,NOTCH2,HNF1A,TAF1,NOTCH1,NR2F1,ESRRG,TCF4,HNF1B	CREBBP,NF1,NOTCH1,NOTCH2,TAF1	ESRRG,HNF1A,HNF1B,NR2F1,PSMC5,TCF4
GO:0030324	lung development	1.05E-02	HES1,SRSF6,SOX9,FOXA1,KRAS,ASCL1,EGFR,NOTCH1,TGFBR2,CTNNB1	CTNNB1,EGFR,FOXA1,KRAS,NOTCH1,SOX9,TGFBR2	ASCL1,CTNNB1,HES1,SRSF6,TGFBR2
REAC:2559583	Cellular Senescence	1.07E-02	MAP2K4,MAP2K7,CDKN1B,CDKN1A,RB1,TP53,CDKN2A,ATM,HIST3H3,RPS6KA3,HIST1H2AC,HIST1H2BO	ATM,CDKN1A,CDKN1B,CDKN2A,MAP2K4,MAP2K7,RB1,RPS6KA3,TP53	HIST1H2AC,HIST1H2BO,HIST3H3,TP53
REAC:195253	Degradation of beta-catenin by the destruction complex	1.15E-02	PSMC5,AXIN1,TLE4,HDAC1,APC,MYC,TCF7L2,CTNNB1	APC,AXIN1,CTNNB1,TCF7L2	CTNNB1,HDAC1,MYC,PSMC5,TLE4
GO:0006611	protein export from nucleus	1.16E-02	YWHAE,SRSF9,SRSF4,HNRNPA2B1,SRSF6,SOX4,SRSF1,TP53,TCF7L2,SRSF2	TCF7L2,TP53,YWHAE	HNRNPA2B1,SOX4,SRSF1,SRSF2,SRSF4,SRSF6,SRSF9,TP53
GO:2001235	positive regulation of apoptotic signaling pathway	1.16E-02	PLAUR,CASP8,BAX,YWHAE,FBXW7,SPOP,TP53,SOD1,PTEN,NF1	BAX,CASP8,FBXW7,NF1,PTEN,SPOP,TP53,YWHAE	PLAUR,SOD1,TP53
GO:0048593	camera-type eye morphogenesis	1.20E-02	BAX,JAG1,ARID1A,SOX9,EPHA2,CTNNB1,PTPRM,NF1	ARID1A,BAX,CTNNB1,EPHA2,NF1,SOX9	CTNNB1,JAG1,PTPRM
GO:0097191	extrinsic apoptotic signaling pathway	1.21E-02	CASP8,BAX,ACVR1B,AKT1,PIK3R1,TCF7L2,TERT,PTEN,NF1,DAXX,DDX3X	ACVR1B,AKT1,BAX,CASP8,DAXX,DDX3X,NF1,PIK3R1,PTEN,TCF7L2	DDX3X,TERT
REAC:5655253	Signaling by FGFR2 in disease	1.21E-02	PIK3CA,PLCG1,KRAS,PIK3R1,HRAS,NRAS	HRAS,KRAS,NRAS,PIK3CA,PIK3R1	PLCG1
GO:0046685	response to arsenic-containing substance	1.23E-02	CDKN1A,TNFRSF11B,PTEN,DAXX,DDX3X	CDKN1A,DAXX,DDX3X,PTEN	DDX3X,TNFRSF11B
GO:2000758	positive regulation of peptidyl-lysine acetylation	1.23E-02	SMARCB1,GATA3,SOX4,SMAD4,BRD7	BRD7,GATA3,SMAD4,SMARCB1	SOX4
GO:0048713	regulation of oligodendrocyte differentiation	1.23E-02	HES1,NOTCH1,CTNNB1,HDAC2,NF1	CTNNB1,HDAC2,NF1,NOTCH1	CTNNB1,HES1
GO:0071260	cellular response to mechanical stimulus	1.25E-02	CASP8,MAP2K4,MAP3K1,SOX9,RAC1,AKT1,EGFR	AKT1,CASP8,EGFR,MAP2K4,MAP3K1,RAC1,SOX9
GO:0055017	cardiac muscle tissue growth	1.25E-02	MAP2K4,MEF2C,PRKAR1A,NOTCH1,TGFBR2,PTEN,ARID2	ARID2,MAP2K4,NOTCH1,PRKAR1A,PTEN,TGFBR2	ID2,MEF2C,TGFBR2
GO:0045137	development of primary sexual characteristics	1.26E-02	BAX,GATA3,ACVR2A,SOX9,ACVR1B,BRCA2,SMAD4,SOD1,ATM,CITED2,HOXA10	ACVR1B,ACVR2A,ATM,BAX,BRCA2,GATA3,SMAD4,SOX9	CITED2,HOXA10,SOD1
GO:1905477	positive regulation of protein localization to membrane	1.28E-02	CASP8,YWHAE,SPTBN1,TP53,AKT1,EPHA2,PIK3R1,EGFR	AKT1,CASP8,EGFR,EPHA2,PIK3R1,TP53,YWHAE	SPTBN1,TP53
GO:0044774	mitotic DNA integrity checkpoint	1.28E-02	BAX,CDKN1B,CNOT2,CDKN1A,SOX4,TP53,ATM,BTG2	ATM,BAX,BTG2,CDKN1A,CDKN1B,TP53	CNOT2,SOX4,TP53
GO:2000058	regulation of protein ubiquitination involved in ubiquitin-dependent protein catabolic process	1.28E-02	PSMC5,AXIN1,SUFU,FBXW7,RPL5,TAF1,CDKN2A,PTEN	AXIN1,CDKN2A,FBXW7,PTEN,RPL5,TAF1	PSMC5,SUFU
GO:0030323	respiratory tube development	1.28E-02	HES1,SRSF6,SOX9,FOXA1,KRAS,ASCL1,EGFR,NOTCH1,TGFBR2,CTNNB1	CTNNB1,EGFR,FOXA1,KRAS,NOTCH1,SOX9,TGFBR2	ASCL1,CTNNB1,HES1,SRSF6,TGFBR2
CORUM:3269	RB1-HDAC1-BRG1 complex	1.28E-02	HDAC1,SMARCA4,RB1	RB1,SMARCA4	HDAC1
CORUM:3004	APC-Axin-1-beta-catenin complex	1.28E-02	AXIN1,APC,CTNNB1	APC,AXIN1,CTNNB1	CTNNB1
CORUM:3170	Daxx-Axin-p53 complex	1.28E-02	AXIN1,TP53,DAXX	AXIN1,DAXX,TP53	TP53
CORUM:5264	TCF4-CTNNB1-CREBBP complex	1.28E-02	CREBBP,CTNNB1,TCF4	CREBBP,CTNNB1	CTNNB1,TCF4
GO:2000059	negative regulation of protein ubiquitination involved in ubiquitin-dependent protein catabolic process	1.30E-02	SUFU,RPL5,TAF1,CDKN2A	CDKN2A,RPL5,TAF1	SUFU
GO:0007548	sex differentiation	1.34E-02	BAX,GATA3,ACVR2A,SOX9,ACVR1B,BRCA2,SMAD4,SOD1,ATM,CITED2,CTNNB1,HOXA10	ACVR1B,ACVR2A,ATM,BAX,BRCA2,CTNNB1,GATA3,SMAD4,SOX9	CITED2,CTNNB1,HOXA10,SOD1
REAC:4641265	Repression of WNT target genes	1.35E-02	TLE4,HDAC1,MYC,TCF7L2	TCF7L2	HDAC1,MYC,TLE4
CORUM:570	p300-CBP-p270-SWI/SNF complex	1.36E-02	CREBBP,SMARCB1,ARID1A,SMARCA4	ARID1A,CREBBP,SMARCA4,SMARCB1
GO:0009266	response to temperature stimulus	1.37E-02	CREBBP,CASP8,MAP2K7,YWHAE,CDKN1A,SOD1,AKT1,ATM,HDAC2,NF1,DAXX	AKT1,ATM,CASP8,CDKN1A,CREBBP,DAXX,HDAC2,MAP2K7,NF1,YWHAE	SOD1
GO:0043388	positive regulation of DNA binding	1.41E-02	PLAUR,GATA3,HES1,KLF4,RB1,CTNNB1	CTNNB1,GATA3,RB1	CTNNB1,HES1,KLF4,PLAUR
CORUM:189	BAF complex	1.41E-02	ARID1B,ACTB,SMARCB1,ARID1A,SMARCA4	ARID1A,ARID1B,SMARCA4,SMARCB1	ACTB
REAC:1168372	Downstream signaling events of B Cell Receptor (BCR)	1.44E-02	PSMC5,CDKN1B,PIK3CA,CDKN1A,KRAS,TP53,AKT1,PIK3R1,EGFR,PTEN,HRAS,NRAS	AKT1,CDKN1A,CDKN1B,EGFR,HRAS,KRAS,NRAS,PIK3CA,PIK3R1,PTEN,TP53	PSMC5,TP53
GO:0070371	ERK1 and ERK2 cascade	1.45E-02	FBXW7,SOX9,KLF4,MYC,DUSP6,SMAD4,EPHA2,EGFR,ZFP36L2,BRAF,PTEN,HRAS	BRAF,EGFR,EPHA2,FBXW7,HRAS,PTEN,SMAD4,SOX9	DUSP6,KLF4,MYC,ZFP36L2
GO:0051101	regulation of DNA binding	1.47E-02	PLAUR,GATA3,HES1,KLF4,RB1,TAF1,CTNNB1,HDAC2	CTNNB1,GATA3,HDAC2,RB1,TAF1	CTNNB1,HES1,KLF4,PLAUR
GO:0034968	histone lysine methylation	1.47E-02	KMT2C,SMARCB1,GATA3,MEN1,SMAD4,KDM6A,KMT2D,CTNNB1	CTNNB1,GATA3,KDM6A,KMT2C,KMT2D,MEN1,SMAD4,SMARCB1	CTNNB1
GO:0007492	endoderm development	1.48E-02	LAMB1,DUSP6,SMAD4,NOTCH1,CTNNB1,SOX2,HNF1B	CTNNB1,NF1,NOTCH1,SMAD4	CTNNB1,DUSP6,HNF1B,LAMB1,SOX2
GO:0010810	regulation of cell-substrate adhesion	1.49E-02	MEN1,RAC1,PIK3R1,RASA1,CDKN2A,NOTCH1,VEGFC,BRAF,PTEN,NF1	BRAF,CDKN2A,MEN1,NF1,NOTCH1,PIK3R1,PTEN,RAC1,RASA1	VEGFC
GO:0030278	regulation of ossification	1.49E-02	MEF2C,JAG1,SUFU,ACVR2A,SOX9,MEN1,TOB1,NOTCH1,CTNNB1,PTCH1	ACVR2A,CTNNB1,MEN1,NOTCH1,PTCH1,SOX9	CTNNB1,JAG1,MEF2C,SUFU,TOB1
REAC:512988	Interleukin-3, 5 and GM-CSF signaling	1.49E-02	PSMC5,SPTBN1,PIK3CA,KRAS,DUSP6,CALM2,PIK3R1,RASA1,EGFR,BRAF,HRAS,NF1,CALM1,NRAS	BRAF,EGFR,HRAS,KRAS,NF1,NRAS,PIK3CA,PIK3R1,RASA1	CALM1,CALM2,DUSP6,PSMC5,SPTBN1
GO:0061197	fungiform papilla morphogenesis	1.53E-02	HDAC1,CTNNB1,HDAC2	CTNNB1,HDAC2	CTNNB1,HDAC1
GO:0031667	response to nutrient levels	1.54E-02	HSPA5,MEF2C,NFE2L2,CDKN1A,ASCL1,TP53,SOD1,AKT1,EGFR,SRSF2,TGFBR2,ALB,TNFRSF11B,PTEN,TBL1XR1	AKT1,ALB,CDKN1A,EGFR,NFE2L2,PTEN,TBL1XR1,TGFBR2,TP53	ASCL1,HSPA5,MEF2C,NFE2,SOD1,SRSF2,TGFBR2,TNFRSF11B,TP53
GO:0002011	morphogenesis of an epithelial sheet	1.58E-02	RHOA,JAG1,AJUBA,NOTCH1,ARHGAP35,PTEN	AJUBA,ARHGAP35,NOTCH1,PTEN,RHOA	JAG1
GO:0051568	histone H3-K4 methylation	1.58E-02	KMT2C,GATA3,SMAD4,KDM6A,KMT2D,CTNNB1	CTNNB1,GATA3,KDM6A,KMT2C,KMT2D,SMAD4	CTNNB1
GO:1905475	regulation of protein localization to membrane	1.73E-02	CASP8,YWHAE,SPTBN1,TP53,AKT1,EPHA2,PIK3R1,EGFR,CDH2	AKT1,CASP8,EGFR,EPHA2,PIK3R1,TP53,YWHAE	CDH2,SPTBN1,TP53
GO:0014066	regulation of phosphatidylinositol 3-kinase signaling	1.73E-02	PIK3CA,SOX9,KLF4,AKT1,PIK3R1,EGFR,NTRK2,PTEN,RELN	AKT1,EGFR,PIK3CA,PIK3R1,PTEN,SOX9	KLF4,NTRK2,RELN
GO:0001953	negative regulation of cell-matrix adhesion	1.74E-02	PIK3R1,RASA1,CDKN2A,PTEN,NF1	CDKN2A,NF1,PIK3R1,PTEN,RASA1
GO:0071697	ectodermal placode morphogenesis	1.76E-02	AXIN1,HDAC1,CTNNB1,HDAC2	AXIN1,CTNNB1,HDAC2	CTNNB1,HDAC1
GO:0060788	ectodermal placode formation	1.76E-02	AXIN1,HDAC1,CTNNB1,HDAC2	AXIN1,CTNNB1,HDAC2	CTNNB1,HDAC1
GO:0071236	cellular response to antibiotic	1.76E-02	HSPA5,MEF2C,CDKN1B,TP53	CDKN1B,TP53	HSPA5,MEF2C,TP53
GO:0060425	lung morphogenesis	1.77E-02	SRSF6,SOX9,FOXA1,KRAS,TGFBR2,CTNNB1	CTNNB1,FOXA1,KRAS,SOX9,TGFBR2	CTNNB1,SRSF6,TGFBR2
GO:0001890	placenta development	1.83E-02	CASP8,CDKN1B,HES1,ARID1A,MEN1,HNF1A,SOD1,AKT1,EGFR	AKT1,ARID1A,CASP8,CDKN1B,EGFR,MEN1,NF1	HES1,HNF1A,SOD1
GO:0048167	regulation of synaptic plasticity	1.83E-02	MEF2C,KRAS,NTRK2,BRAF,PTEN,HRAS,RELN,NF1,VAMP2	BRAF,HRAS,KRAS,NF1,PTEN	MEF2C,NTRK2,RELN,VAMP2
GO:0006397	mRNA processing	1.95E-02	PTBP1,HNRNPH3,SRSF9,SF3B1,SRSF4,HNRNPA2B1,SRSF6,HNRNPR,SRSF1,RBMX,HNRNPU,SRSF2,HNRNPK,PCF11,CDK12,HNRNPA3	CDK12,SF3B1	HNRNPA2B1,HNRNPA3,HNRNPH3,HNRNPK,HNRNPR,HNRNPU,PCF11,PTBP1,RBMX,SF3B1,SRSF1,SRSF2,SRSF4,SRSF6,SRSF9
REAC:442742	CREB phosphorylation through the activation of Ras	1.95E-02	CALM2,BRAF,HRAS,RPS6KA3,CALM1	BRAF,HRAS,RPS6KA3	CALM1,CALM2
GO:0035909	aorta morphogenesis	2.04E-02	JAG1,HES1,SOX4,NOTCH1,COL3A1	NOTCH1	COL3A1,HES1,JAG1,SOX4
GO:0045666	positive regulation of neuron differentiation	2.07E-02	HSPA5,RHOA,MEF2C,NFE2L2,STK11,FOXA1,ASCL1,NTRK2,BRAF,ARHGAP35,PTEN,RELN,TCF4	ARHGAP35,BRAF,FOXA1,NFE2L2,PTEN,RHOA,STK11	ASCL1,HSPA5,MEF2C,NFE2,NTRK2,RELN,TCF4
GO:0031058	positive regulation of histone modification	2.07E-02	SMARCB1,GATA3,TP53,SMAD4,ATM,BRD7,CTNNB1	ATM,BRD7,CTNNB1,GATA3,SMAD4,SMARCB1,TP53	CTNNB1,TP53
GO:0006352	DNA-templated transcription, initiation	2.08E-02	CREBBP,PSMC5,NOTCH2,HNF1A,TAF1,NOTCH1,CTNNB1,NR2F1,ESRRG,TCF4,HNF1B	CREBBP,CTNNB1,NF1,NOTCH1,NOTCH2,TAF1	CTNNB1,ESRRG,HNF1A,HNF1B,NR2F1,PSMC5,TCF4
GO:0001101	response to acid chemical	2.14E-02	RHOA,MEF2C,CDKN1B,SOX9,KLF4,ASCL1,AKT1,EGFR,NTRK2,COL1A2,COL3A1,PTCH1,HDAC2	AKT1,CDKN1B,EGFR,HDAC2,PTCH1,RHOA,SOX9	ASCL1,COL1A2,COL3A1,KLF4,MEF2C,NTRK2
GO:0043161	proteasome-mediated ubiquitin-dependent protein catabolic process	2.15E-02	HSPA5,KEAP1,PSMC5,AXIN1,FBXW7,NFE2L2,SPOP,APC,TP53,AKT1,TAF1,CTNNB1,TRIB1,TBL1XR1	AKT1,APC,AXIN1,CTNNB1,FBXW7,KEAP1,NFE2L2,SPOP,TAF1,TBL1XR1,TP53	CTNNB1,HSPA5,NFE2,PSMC5,TP53,TRIB1
GO:0043409	negative regulation of MAPK cascade	2.15E-02	DUSP22,MEN1,KLF4,MYC,DUSP6,SMAD4,AKT1,PTEN,NF1	AKT1,MEN1,NF1,PTEN,SMAD4	DUSP22,DUSP6,KLF4,MYC
GO:0007368	determination of left/right symmetry	2.19E-02	MEF2C,MIB1,AXIN1,SUFU,ACVR2A,NOTCH1,TGFBR2,CITED2	ACVR2A,AXIN1,NOTCH1,TGFBR2	CITED2,MEF2C,MIB1,SUFU,TGFBR2
GO:0051057	positive regulation of small GTPase mediated signal transduction	2.20E-02	KRAS,NOTCH2,RAC1,COL3A1,HRAS,RELN	HRAS,KRAS,NOTCH2,RAC1	COL3A1,RELN
GO:2000756	regulation of peptidyl-lysine acetylation	2.20E-02	SMARCB1,GATA3,SOX4,SMAD4,BRD7,HDAC2	BRD7,GATA3,HDAC2,SMAD4,SMARCB1	SOX4
GO:0001501	skeletal system development	2.22E-02	RHOA,MEF2C,AXIN1,SUFU,HOXB5,ACVR2A,SOX4,SOX9,EPHA2,TGFBR2,COL1A2,TNFRSF11B,CTNNB1,COL3A1,RPS6KA3,HOXA10	ACVR2A,AXIN1,CTNNB1,EPHA2,RHOA,RPS6KA3,SOX9,TGFBR2	COL1A2,COL3A1,CTNNB1,HOXA10,HOXB5,MEF2C,SOX4,SUFU,TGFBR2,TNFRSF11B
GO:0008625	extrinsic apoptotic signaling pathway via death domain receptors	2.24E-02	CASP8,BAX,PIK3R1,PTEN,NF1,DAXX,DDX3X	BAX,CASP8,DAXX,DDX3X,NF1,PIK3R1,PTEN	DDX3X
GO:0007162	negative regulation of cell adhesion	2.25E-02	CDH1,PRKAR1A,DUSP22,MEN1,KLF4,PIK3R1,RASA1,CDKN2A,NOTCH1,PTEN,NF1	CDH1,CDKN2A,MEN1,NF1,NOTCH1,PIK3R1,PRKAR1A,PTEN,RASA1	DUSP22,KLF4
REAC:5218920	VEGFR2 mediated vascular permeability	2.31E-02	RAC1,AKT1,CALM2,CTNNB1,CALM1	AKT1,CTNNB1,RAC1	CALM1,CALM2,CTNNB1
REAC:6804758	Regulation of TP53 Activity through Acetylation	2.31E-02	HDAC1,TP53,AKT1,BRD7,HDAC2	AKT1,BRD7,HDAC2,TP53	HDAC1,TP53
GO:1905314	semi-lunar valve development	2.32E-02	JAG1,GATA3,NOTCH2,NOTCH1	GATA3,NOTCH1,NOTCH2	JAG1
GO:0071696	ectodermal placode development	2.32E-02	AXIN1,HDAC1,CTNNB1,HDAC2	AXIN1,CTNNB1,HDAC2	CTNNB1,HDAC1
GO:0001711	endodermal cell fate commitment	2.32E-02	DUSP6,CTNNB1,SOX2,HNF1B	CTNNB1,NF1	CTNNB1,DUSP6,HNF1B,SOX2
GO:1903320	regulation of protein modification by small protein conjugation or removal	2.33E-02	HSPA5,PSMC5,AXIN1,SUFU,FBXW7,RPL5,SOX4,TAF1,CDKN2A,CTNNB1,PTEN,DAXX	AXIN1,CDKN2A,CTNNB1,DAXX,FBXW7,PTEN,RPL5,TAF1	CTNNB1,HSPA5,PSMC5,SOX4,SUFU
GO:1901985	positive regulation of protein acetylation	2.39E-02	SMARCB1,GATA3,SOX4,SMAD4,BRD7	BRD7,GATA3,SMAD4,SMARCB1	SOX4
GO:0043276	anoikis	2.39E-02	STK11,PIK3CA,AKT1,NTRK2,NOTCH1	AKT1,NOTCH1,PIK3CA,STK11	NTRK2
REAC:1963640	GRB2 events in ERBB2 signaling	2.40E-02	KRAS,EGFR,HRAS,NRAS	EGFR,HRAS,KRAS,NRAS
REAC:170968	Frs2-mediated activation	2.42E-02	PSMC5,SPTBN1,PLCG1,KRAS,DUSP6,CALM2,RASA1,EGFR,BRAF,HRAS,NF1,CALM1,NRAS	BRAF,EGFR,HRAS,KRAS,NF1,NRAS,RASA1	CALM1,CALM2,DUSP6,PLCG1,PSMC5,SPTBN1
GO:0045639	positive regulation of myeloid cell differentiation	2.43E-02	CASP8,JAG1,ACVR2A,NCKAP1L,ACVR1B,RB1,TRIB1	ACVR1B,ACVR2A,CASP8,RB1	JAG1,NCKAP1,NCKAP1L,TRIB1
GO:0032388	positive regulation of intracellular transport	2.43E-02	CDH1,CASP8,RHOA,BAX,YWHAE,FBXW7,HES1,TP53,SMAD4,PIK3R1,EGFR,TCF7L2,VAMP2	BAX,CASP8,CDH1,EGFR,FBXW7,PIK3R1,RHOA,SMAD4,TCF7L2,TP53,YWHAE	HES1,TP53,VAMP2
GO:0045453	bone resorption	2.44E-02	HNF1A,RAC1,EGFR,TNFRSF11B,CTNNB1,NF1	CTNNB1,EGFR,NF1,RAC1	CTNNB1,HNF1A,TNFRSF11B
GO:0032922	circadian regulation of gene expression	2.44E-02	ID2,HDAC1,BHLHE40,HNRNPU,HDAC2,HNF1B	HDAC2,NF1	BHLHE40,HDAC1,HNF1B,HNRNPU,ID2
GO:0051493	regulation of cytoskeleton organization	2.47E-02	NCKAP1,RHOA,MEF2C,CDKN1B,SPTBN1,NCKAP1L,APC,RAC1,SMAD4,PIK3R1,RASA1,BRAF,ARHGAP35,CTNNB1,HRAS	APC,ARHGAP35,BRAF,CDKN1B,CTNNB1,HRAS,PIK3R1,RAC1,RASA1,RHOA,SMAD4	CTNNB1,MEF2C,NCKAP1,NCKAP1L,SPTBN1
GO:0001558	regulation of cell growth	2.50E-02	RHOA,CDKN1B,STK11,CDKN1A,SMARCA4,ACVR1B,RB1,TP53,SMAD4,AKT1,EGFR,CDKN2A,RPS6KA3,DDX3X	ACVR1B,AKT1,CDKN1A,CDKN1B,CDKN2A,DDX3X,EGFR,RB1,RHOA,RPS6KA3,SMAD4,SMARCA4,STK11,TP53	DDX3X,TP53
GO:0000077	DNA damage checkpoint	2.52E-02	BAX,CDKN1B,CNOT2,CDKN1A,SOX4,TP53,DTL,ATM,BTG2	ATM,BAX,BTG2,CDKN1A,CDKN1B,TP53	CNOT2,DTL,SOX4,TP53
GO:0000723	telomere maintenance	2.52E-02	MAP2K7,HNRNPA2B1,MYC,BRCA2,ATM,HNRNPU,TERT,CTNNB1,HIST3H3	ATM,BRCA2,CTNNB1,MAP2K7	CTNNB1,HIST3H3,HNRNPA2B1,HNRNPU,MYC,TERT
REAC:6791312	TP53 Regulates Transcription of Cell Cycle Genes	2.58E-02	BAX,CDKN1B,CNOT2,CDKN1A,TP53,BTG2	BAX,BTG2,CDKN1A,CDKN1B,TP53	CNOT2,TP53
GO:0051168	nuclear export	2.59E-02	YWHAE,SRSF9,SRSF4,HNRNPA2B1,SRSF6,SOX4,SRSF1,TP53,TCF7L2,SRSF2	TCF7L2,TP53,YWHAE	HNRNPA2B1,SOX4,SRSF1,SRSF2,SRSF4,SRSF6,SRSF9,TP53
GO:0007254	JNK cascade	2.59E-02	MAP2K4,MAP2K7,AXIN1,DUSP22,MEN1,AKT1,EGFR,TRIB1,HRAS,DAXX	AKT1,AXIN1,DAXX,EGFR,HRAS,MAP2K4,MAP2K7,MEN1	DUSP22,TRIB1
GO:0048145	regulation of fibroblast proliferation	2.62E-02	BAX,CDKN1A,MYC,TP53,EGFR,CTNNB1,NF1	BAX,CDKN1A,CTNNB1,EGFR,NF1,TP53	CTNNB1,MYC,TP53
REAC:169893	Prolonged ERK activation events	2.63E-02	PSMC5,SPTBN1,PLCG1,KRAS,DUSP6,CALM2,RASA1,EGFR,BRAF,HRAS,NF1,CALM1,NRAS	BRAF,EGFR,HRAS,KRAS,NF1,NRAS,RASA1	CALM1,CALM2,DUSP6,PLCG1,PSMC5,SPTBN1
GO:0045785	positive regulation of cell adhesion	2.64E-02	RHOA,GATA3,HES1,PIK3CA,NCKAP1L,FOXA1,RAC1,AKT1,PIK3R1,VEGFC,BRAF,TGFBR2,CITED2,SOX2	AKT1,BRAF,FOXA1,GATA3,PIK3CA,PIK3R1,RAC1,RHOA,TGFBR2	CITED2,HES1,NCKAP1,NCKAP1L,SOX2,TGFBR2,VEGFC
GO:0030178	negative regulation of Wnt signaling pathway	2.71E-02	PSMC5,AXIN1,RNF43,HDAC1,SOX9,APC,NOTCH1,TCF7L2,CDH2,SOX2	APC,AXIN1,NOTCH1,RNF43,SOX9,TCF7L2	CDH2,HDAC1,PSMC5,SOX2
GO:0048738	cardiac muscle tissue development	2.71E-02	MAP2K4,MEF2C,PRKAR1A,ARID1A,MYH10,SMAD4,NOTCH1,TGFBR2,PTEN,ARID2	ARID1A,ARID2,MAP2K4,NOTCH1,PRKAR1A,PTEN,SMAD4,TGFBR2	ID2,MEF2C,MYH10,TGFBR2
REAC:5339562	Uptake and actions of bacterial toxins	2.72E-02	MAP2K4,MAP2K7,CALM2,CALM1,VAMP2	MAP2K4,MAP2K7	CALM1,CALM2,VAMP2
REAC:2682334	EPH-Ephrin signaling	2.76E-02	RHOA,ACTB,EPHA6,MYH10,RAC1,EPHA2,RASA1,HRAS	EPHA2,EPHA6,HRAS,RAC1,RASA1,RHOA	ACTB,MYH10
GO:0010165	response to X-ray	2.78E-02	GATA3,CDKN1A,BRCA2,TP53,ATM	ATM,BRCA2,CDKN1A,GATA3,TP53	TP53
GO:0034405	response to fluid shear stress	2.78E-02	MEF2C,NFE2L2,KLF4,AKT1,CITED2	AKT1,NFE2L2	CITED2,KLF4,MEF2C,NFE2
GO:0042476	odontogenesis	2.81E-02	RHOA,BAX,LAMB1,HDAC1,COL1A2,TNFRSF11B,CTNNB1,HDAC2	BAX,CTNNB1,HDAC2,RHOA	COL1A2,CTNNB1,HDAC1,LAMB1,TNFRSF11B
GO:0048144	fibroblast proliferation	2.84E-02	BAX,CDKN1A,MYC,TP53,EGFR,CTNNB1,NF1	BAX,CDKN1A,CTNNB1,EGFR,NF1,TP53	CTNNB1,MYC,TP53
GO:0048469	cell maturation	2.94E-02	CBFB,GATA3,HES1,CDKN1A,FOXA1,ASCL1,BRCA2,RB1,CTNNB1	BRCA2,CBFB,CDKN1A,CTNNB1,FOXA1,GATA3,RB1	ASCL1,CTNNB1,HES1
GO:0097306	cellular response to alcohol	3.00E-02	CDH1,KLF4,AKT1,CTNNB1,PTEN,PTCH1	AKT1,CDH1,CTNNB1,PTCH1,PTEN	CTNNB1,KLF4
GO:0060291	long-term synaptic potentiation	3.00E-02	NTRK2,BRAF,PTEN,RELN,NF1,VAMP2	BRAF,NF1,PTEN	NTRK2,RELN,VAMP2
GO:0061196	fungiform papilla development	3.04E-02	HDAC1,CTNNB1,HDAC2	CTNNB1,HDAC2	CTNNB1,HDAC1
GO:0051176	positive regulation of sulfur metabolic process	3.04E-02	NFE2L2,TCF7L2,CTNNB1	CTNNB1,NFE2L2,TCF7L2	CTNNB1,NFE2
REAC:5625900	RHO GTPases activate CIT	3.10E-02	RHOA,CDKN1B,MYH10,RAC1	CDKN1B,RAC1,RHOA	MYH10
GO:0018022	peptidyl-lysine methylation	3.18E-02	KMT2C,SMARCB1,GATA3,MEN1,SMAD4,KDM6A,KMT2D,CTNNB1	CTNNB1,GATA3,KDM6A,KMT2C,KMT2D,MEN1,SMAD4,SMARCB1	CTNNB1
REAC:170834	Signaling by TGF-beta Receptor Complex	3.19E-02	RHOA,HDAC1,USP9X,MEN1,MYC,SMAD4,TGFBR2	MEN1,RHOA,SMAD4,TGFBR2,USP9X	HDAC1,MYC,TGFBR2
GO:0060795	cell fate commitment involved in formation of primary germ layer	3.22E-02	KLF4,DUSP6,CTNNB1,SOX2,HNF1B	CTNNB1,NF1	CTNNB1,DUSP6,HNF1B,KLF4,SOX2
GO:0032956	regulation of actin cytoskeleton organization	3.30E-02	NCKAP1,RHOA,MEF2C,SPTBN1,NCKAP1L,RAC1,SMAD4,PIK3R1,RASA1,BRAF,ARHGAP35,HRAS	ARHGAP35,BRAF,HRAS,PIK3R1,RAC1,RASA1,RHOA,SMAD4	MEF2C,NCKAP1,NCKAP1L,SPTBN1
GO:0048013	ephrin receptor signaling pathway	3.30E-02	RHOA,ACTB,EPHA6,RAC1,EPHA2,RASA1,HRAS	EPHA2,EPHA6,HRAS,RAC1,RASA1,RHOA	ACTB
GO:0014855	striated muscle cell proliferation	3.31E-02	MEF2C,PRKAR1A,NOTCH1,TGFBR2,PTEN,ARID2	ARID2,NOTCH1,PRKAR1A,PTEN,TGFBR2	ID2,MEF2C,TGFBR2
GO:0001658	branching involved in ureteric bud morphogenesis	3.31E-02	SOX9,MYC,SMAD4,CTNNB1,PTCH1,HNF1B	CTNNB1,NF1,PTCH1,SMAD4,SOX9	CTNNB1,HNF1B,MYC
REAC:5218921	VEGFR2 mediated cell proliferation	3.34E-02	PSMC5,SPTBN1,PLCG1,KRAS,DUSP6,CALM2,RASA1,EGFR,BRAF,HRAS,NF1,CALM1,NRAS	BRAF,EGFR,HRAS,KRAS,NF1,NRAS,RASA1	CALM1,CALM2,DUSP6,PLCG1,PSMC5,SPTBN1
GO:0032872	regulation of stress-activated MAPK cascade	3.38E-02	MAP2K4,MAP2K7,AXIN1,DUSP22,MEN1,MYC,AKT1,EGFR,HRAS,DAXX	AKT1,AXIN1,DAXX,EGFR,HRAS,MAP2K4,MAP2K7,MEN1	DUSP22,MYC
REAC:5683057	MAPK family signaling cascades	3.47E-02	PSMC5,SPTBN1,KRAS,RAC1,MYC,DUSP6,CALM2,RASA1,EGFR,BRAF,HRAS,NF1,CALM1,NRAS	BRAF,EGFR,HRAS,KRAS,NF1,NRAS,RAC1,RASA1	CALM1,CALM2,DUSP6,MYC,PSMC5,SPTBN1
REAC:210744	Regulation of gene expression in late stage (branching morphogenesis) pancreatic bud precursor cells	3.51E-02	HES1,NOTCH1,HNF1B	NF1,NOTCH1	HES1,HNF1B
GO:0070302	regulation of stress-activated protein kinase signaling cascade	3.52E-02	MAP2K4,MAP2K7,AXIN1,DUSP22,MEN1,MYC,AKT1,EGFR,HRAS,DAXX	AKT1,AXIN1,DAXX,EGFR,HRAS,MAP2K4,MAP2K7,MEN1	DUSP22,MYC
GO:1905269	positive regulation of chromatin organization	3.55E-02	SMARCB1,GATA3,TP53,SMAD4,ATM,BRD7,CTNNB1	ATM,BRD7,CTNNB1,GATA3,SMAD4,SMARCB1,TP53	CTNNB1,TP53
GO:0048645	animal organ formation	3.66E-02	MEF2C,HES1,NOTCH1,TGFBR2,CITED2,CTNNB1	CTNNB1,NOTCH1,TGFBR2	CITED2,CTNNB1,HES1,MEF2C,TGFBR2
GO:2000142	regulation of DNA-templated transcription, initiation	3.72E-02	PSMC5,HNF1A,TAF1,CTNNB1,HNF1B	CTNNB1,NF1,TAF1	CTNNB1,HNF1A,HNF1B,PSMC5
GO:0051973	positive regulation of telomerase activity	3.72E-02	MAP2K7,HNRNPA2B1,KLF4,MYC,CTNNB1	CTNNB1,MAP2K7	CTNNB1,HNRNPA2B1,KLF4,MYC
GO:0030308	negative regulation of cell growth	3.78E-02	CDKN1B,STK11,CDKN1A,SMARCA4,ACVR1B,TP53,SMAD4,CDKN2A,DDX3X	ACVR1B,CDKN1A,CDKN1B,CDKN2A,DDX3X,SMAD4,SMARCA4,STK11,TP53	DDX3X,TP53
GO:0046620	regulation of organ growth	3.82E-02	MEF2C,DUSP6,SOD1,AKT1,NOTCH1,TGFBR2,PTEN	AKT1,NOTCH1,PTEN,TGFBR2	DUSP6,MEF2C,SOD1,TGFBR2
GO:0016579	protein deubiquitination	3.91E-02	RHOA,ACTB,KEAP1,PSMC5,AXIN1,GATA3,USP9X,APC,MYC,TP53,SMAD4,PTEN	APC,AXIN1,GATA3,KEAP1,PTEN,RHOA,SMAD4,TP53,USP9X	ACTB,MYC,PSMC5,TP53
GO:0046328	regulation of JNK cascade	3.97E-02	MAP2K4,MAP2K7,AXIN1,DUSP22,MEN1,AKT1,EGFR,HRAS,DAXX	AKT1,AXIN1,DAXX,EGFR,HRAS,MAP2K4,MAP2K7,MEN1	DUSP22
GO:0042787	protein ubiquitination involved in ubiquitin-dependent protein catabolic process	4.00E-02	PSMC5,AXIN1,SUFU,RNF43,FBXW7,SPOP,RPL5,TAF1,CDKN2A,PTEN	AXIN1,CDKN2A,FBXW7,PTEN,RNF43,RPL5,SPOP,TAF1	PSMC5,SUFU
GO:0051403	stress-activated MAPK cascade	4.01E-02	MAP2K4,MAP2K7,AXIN1,DUSP22,MEN1,MYC,AKT1,EGFR,TRIB1,HRAS,DAXX	AKT1,AXIN1,DAXX,EGFR,HRAS,MAP2K4,MAP2K7,MEN1	DUSP22,MYC,TRIB1
REAC:187687	Signalling to ERKs	4.06E-02	PSMC5,SPTBN1,PLCG1,KRAS,DUSP6,CALM2,RASA1,EGFR,BRAF,HRAS,NF1,CALM1,NRAS	BRAF,EGFR,HRAS,KRAS,NF1,NRAS,RASA1	CALM1,CALM2,DUSP6,PLCG1,PSMC5,SPTBN1
GO:0031570	DNA integrity checkpoint	4.16E-02	BAX,CDKN1B,CNOT2,CDKN1A,SOX4,TP53,DTL,ATM,BTG2	ATM,BAX,BTG2,CDKN1A,CDKN1B,TP53	CNOT2,DTL,SOX4,TP53
REAC:5633007	Regulation of TP53 Activity	4.18E-02	HDAC1,STK11,TP53,AKT1,TAF1,CDKN2A,ATM,BRD7,HDAC2,DAXX	AKT1,ATM,BRD7,CDKN2A,DAXX,HDAC2,STK11,TAF1,TP53	HDAC1,TP53
GO:0014014	negative regulation of gliogenesis	4.26E-02	HES1,NOTCH1,TERT,CTNNB1,NF1	CTNNB1,NF1,NOTCH1	CTNNB1,HES1,TERT
REAC:186712	Regulation of beta-cell development	4.29E-02	HES1,HNF1A,AKT1,NOTCH1,HNF1B	AKT1,NF1,NOTCH1	HES1,HNF1A,HNF1B
REAC:4791275	Signaling by WNT in cancer	4.29E-02	AXIN1,RNF43,APC,TCF7L2,CTNNB1	APC,AXIN1,CTNNB1,RNF43,TCF7L2	CTNNB1
GO:0050804	modulation of synaptic transmission	4.32E-02	MEF2C,PSMC5,KRAS,CALM2,EGFR,NTRK2,BRAF,PTEN,HRAS,RELN,NF1,VAMP2	BRAF,EGFR,HRAS,KRAS,NF1,PTEN	CALM2,MEF2C,NTRK2,PSMC5,RELN,VAMP2
GO:0090090	negative regulation of canonical Wnt signaling pathway	4.37E-02	PSMC5,AXIN1,HDAC1,SOX9,APC,NOTCH1,TCF7L2,CDH2,SOX2	APC,AXIN1,NOTCH1,SOX9,TCF7L2	CDH2,HDAC1,PSMC5,SOX2
CORUM:739	SIN3-ING1b complex II	4.41E-02	SMARCB1,HDAC1,ARID1A,SMARCA4,HDAC2	ARID1A,HDAC2,SMARCA4,SMARCB1	HDAC1
GO:1901800	positive regulation of proteasomal protein catabolic process	4.42E-02	KEAP1,PSMC5,FBXW7,NFE2L2,AKT1,TAF1,TRIB1	AKT1,FBXW7,KEAP1,NFE2L2,TAF1	NFE2,PSMC5,TRIB1
GO:0030901	midbrain development	4.42E-02	HSPA5,RHOA,ACTB,YWHAE,HES1,TAF1,CTNNB1	CTNNB1,RHOA,TAF1,YWHAE	ACTB,CTNNB1,HES1,HSPA5
GO:1901983	regulation of protein acetylation	4.42E-02	SMARCB1,GATA3,SOX4,SMAD4,BRD7,HDAC2	BRD7,GATA3,HDAC2,SMAD4,SMARCB1	SOX4
GO:0048708	astrocyte differentiation	4.42E-02	HES1,SOX9,KRAS,EGFR,NOTCH1,NF1	EGFR,KRAS,NF1,NOTCH1,SOX9	HES1
GO:0051053	negative regulation of DNA metabolic process	4.52E-02	STAG2,GATA3,FBXW7,MEN1,BRCA2,TP53,ATM,HNRNPU	ATM,BRCA2,FBXW7,GATA3,MEN1,STAG2,TP53	HNRNPU,TP53
CORUM:1238	PBAF complex (Polybromo- and BAF containing complex)	4.63E-02	SMARCB1,SMARCA4,PBRM1,ARID2	ARID2,PBRM1,SMARCA4,SMARCB1	ID2
CORUM:556	PBAF complex (Polybromo- and BAF containing complex)	4.63E-02	SMARCB1,SMARCA4,PBRM1,ARID2	ARID2,PBRM1,SMARCA4,SMARCB1	ID2
CORUM:565	PBAF complex (Polybromo- and BAF containing complex)	4.63E-02	SMARCB1,SMARCA4,PBRM1,ARID2	ARID2,PBRM1,SMARCA4,SMARCB1	ID2
CORUM:566	BAF complex	4.63E-02	ACTB,SMARCB1,ARID1A,SMARCA4	ARID1A,SMARCA4,SMARCB1	ACTB
GO:1900182	positive regulation of protein localization to nucleus	4.78E-02	CDH1,RHOA,STK11,SMAD4,AKT1,PIK3R1,EGFR,TERT	AKT1,CDH1,EGFR,PIK3R1,RHOA,SMAD4,STK11	TERT
GO:0032200	telomere organization	4.81E-02	MAP2K7,HNRNPA2B1,MYC,BRCA2,ATM,HNRNPU,TERT,CTNNB1,HIST3H3	ATM,BRCA2,CTNNB1,MAP2K7	CTNNB1,HIST3H3,HNRNPA2B1,HNRNPU,MYC,TERT
GO:0002320	lymphoid progenitor cell differentiation	4.84E-02	GATA3,HES1,SOX4,NOTCH1	GATA3,NOTCH1	HES1,SOX4
GO:0003215	cardiac right ventricle morphogenesis	4.84E-02	JAG1,GATA3,SOX4,NOTCH1	GATA3,NOTCH1	JAG1,SOX4
GO:0072079	nephron tubule formation	4.84E-02	GATA3,SOX9,CTNNB1,HNF1B	CTNNB1,GATA3,NF1,SOX9	CTNNB1,HNF1B
GO:0010498	proteasomal protein catabolic process	4.89E-02	HSPA5,KEAP1,PSMC5,AXIN1,FBXW7,NFE2L2,SPOP,APC,TP53,AKT1,TAF1,CTNNB1,TRIB1,TBL1XR1	AKT1,APC,AXIN1,CTNNB1,FBXW7,KEAP1,NFE2L2,SPOP,TAF1,TBL1XR1,TP53	CTNNB1,HSPA5,NFE2,PSMC5,TP53,TRIB1
CORUM:2842	DAXX-Axin-p53-HIPK2 complex	4.99E-02	AXIN1,TP53,DAXX	AXIN1,DAXX,TP53	TP53
CORUM:3166	AXIN-APC-betaCatenin-GSK3B complex	4.99E-02	AXIN1,APC,CTNNB1	APC,AXIN1,CTNNB1	CTNNB1
CORUM:6353	beta-Catenin destruction complex	4.99E-02	AXIN1,APC,CTNNB1	APC,AXIN1,CTNNB1	CTNNB1
