# Supplementary material for: Pathway and network analysis of more than 2500 whole cancer genomes
Source: Nat Commun. 2020 Feb 5;11:729. doi: 10.1038/s41467-020-14367-0 (PMC7002574; doi:10.1038/s41467-020-14367-0)
Supplement: Supplementary file 24 — Supplementary Data 22 [file 41467_2020_14367_MOESM24_ESM.txt]

Pathway ID	Pathway description	Pathway module	g:Profiler P-value
GO:0048732	gland development	organ development	1.68E-16
GO:1902806	regulation of cell cycle G1/S phase transition	cell cycle regulation; DNA damage checkpoint	7.79E-14
GO:0071214	cellular response to abiotic stimulus	radiation response	1.13E-13
GO:0071900	regulation of protein serine/threonine kinase activity	kinase signaling	2.52E-13
GO:0070997	neuron death	neuron death	3.62E-13
GO:0044843	cell cycle G1/S phase transition	cell cycle regulation; DNA damage checkpoint	4.16E-13
GO:1901214	regulation of neuron death	neuron death	7.95E-13
GO:0050673	epithelial cell proliferation	epithelial cell proliferation	3.51E-12
GO:0051402	neuron apoptotic process	neuron death	9.36E-12
GO:0043523	regulation of neuron apoptotic process	neuron death	3.29E-11
GO:0050678	regulation of epithelial cell proliferation	epithelial cell proliferation	4.20E-11
GO:0045860	positive regulation of protein kinase activity	kinase signaling	5.87E-11
GO:1901987	regulation of cell cycle phase transition	cell cycle regulation; DNA damage checkpoint	5.99E-11
GO:0016049	cell growth	cell growth	1.23E-10
GO:0016570	histone modification	histone modification	1.67E-10
GO:0051052	regulation of DNA metabolic process	DNA biosynthesis	2.41E-10
GO:2000045	regulation of G1/S transition of mitotic cell cycle	cell cycle regulation; DNA damage checkpoint	4.21E-10
GO:0006338	chromatin remodeling	chromatin remodeling	6.96E-10
GO:0000082	G1/S transition of mitotic cell cycle	cell cycle regulation; DNA damage checkpoint	1.12E-09
REAC:8848021	Signaling by PTK6	Ras signaling	1.25E-09
GO:0048608	reproductive structure development	organ development	1.34E-09
GO:0009411	response to UV	radiation response	1.39E-09
GO:0061458	reproductive system development	organ development	1.57E-09
GO:0009314	response to radiation	radiation response	1.84E-09
GO:1902807	negative regulation of cell cycle G1/S phase transition	cell cycle regulation; DNA damage checkpoint	5.00E-09
GO:0010948	negative regulation of cell cycle process	cell cycle regulation; DNA damage checkpoint	5.65E-09
REAC:8849471	PTK6 Regulates RHO GTPases, RAS GTPase and MAP kinases	Ras signaling	6.51E-09
GO:0016055	Wnt signaling pathway	Wnt signaling	7.00E-09
GO:0198738	cell-cell signaling by wnt	Wnt signaling	7.26E-09
GO:0048025	negative regulation of mRNA splicing, via spliceosome	RNA processing and splicing	7.64E-09
GO:0002521	leukocyte differentiation	hemopoiesis	7.79E-09
GO:0009416	response to light stimulus	radiation response	1.08E-08
REAC:72163	mRNA Splicing - Major Pathway	RNA processing and splicing	1.20E-08
GO:0050680	negative regulation of epithelial cell proliferation	epithelial cell proliferation	1.33E-08
GO:0070482	response to oxygen levels	hypoxia response	1.82E-08
GO:1903312	negative regulation of mRNA metabolic process	RNA processing and splicing	2.02E-08
GO:0018205	peptidyl-lysine modification	histone modification	2.32E-08
REAC:72172	mRNA Splicing	RNA processing and splicing	3.06E-08
GO:0033119	negative regulation of RNA splicing	RNA processing and splicing	4.65E-08
GO:1901990	regulation of mitotic cell cycle phase transition	cell cycle regulation; DNA damage checkpoint	5.06E-08
GO:1903706	regulation of hemopoiesis	hemopoiesis	6.53E-08
GO:0000377	RNA splicing, via transesterification reactions with bulged adenosine as nucleophile	RNA processing and splicing	7.43E-08
GO:0000398	mRNA splicing, via spliceosome	RNA processing and splicing	7.43E-08
GO:0097193	intrinsic apoptotic signaling pathway	apoptotic signaling	7.44E-08
GO:0045930	negative regulation of mitotic cell cycle	cell cycle regulation; DNA damage checkpoint	7.80E-08
GO:1901216	positive regulation of neuron death	neuron death	8.48E-08
GO:0000375	RNA splicing, via transesterification reactions	RNA processing and splicing	8.48E-08
GO:2000134	negative regulation of G1/S transition of mitotic cell cycle	cell cycle regulation; DNA damage checkpoint	8.57E-08
GO:1903311	regulation of mRNA metabolic process	RNA processing and splicing	9.11E-08
GO:0035239	tube morphogenesis	organ development	1.31E-07
GO:0050686	negative regulation of mRNA processing	RNA processing and splicing	1.48E-07
REAC:166520	Signalling by NGF	signal transduction	1.81E-07
GO:0043525	positive regulation of neuron apoptotic process	neuron death	1.95E-07
GO:0007050	cell cycle arrest	cell cycle regulation; DNA damage checkpoint	2.24E-07
GO:0060537	muscle tissue development	heart development	2.83E-07
REAC:5637810	Constitutive Signaling by EGFRvIII	signal transduction	2.94E-07
REAC:5637812	Signaling by EGFRvIII in Cancer	signal transduction	2.94E-07
GO:0010332	response to gamma radiation	radiation response	3.12E-07
REAC:3769402	Deactivation of the beta-catenin transactivating complex	Wnt signaling	3.15E-07
GO:0060562	epithelial tube morphogenesis	organ development	3.52E-07
GO:0045165	cell fate commitment	cell fate	3.80E-07
GO:0042110	T cell activation	hemopoiesis	4.32E-07
GO:0030098	lymphocyte differentiation	hemopoiesis	4.51E-07
GO:0042063	gliogenesis	organ development	4.64E-07
GO:0071902	positive regulation of protein serine/threonine kinase activity	kinase signaling	6.23E-07
REAC:2424491	DAP12 signaling	signal transduction	6.30E-07
GO:0007265	Ras protein signal transduction	Ras signaling	7.29E-07
GO:1901988	negative regulation of cell cycle phase transition	cell cycle regulation; DNA damage checkpoint	7.55E-07
REAC:72203	Processing of Capped Intron-Containing Pre-mRNA	RNA processing and splicing	7.92E-07
GO:0001666	response to hypoxia	hypoxia response	9.20E-07
GO:0001654	eye development	eye development	9.56E-07
REAC:3247509	chromatin modifying enzymes	chromatin organization	9.72E-07
REAC:4839726	chromatin organization	chromatin organization	9.72E-07
REAC:3700989	Transcriptional Regulation by TP53	cell cycle regulation; DNA damage checkpoint	1.04E-06
REAC:2172127	DAP12 interactions	signal transduction	1.04E-06
GO:0036293	response to decreased oxygen levels	hypoxia response	1.25E-06
REAC:1227986	Signaling by ERBB2	signal transduction	1.36E-06
GO:0045926	negative regulation of growth	cell growth	1.39E-06
REAC:1236382	Constitutive Signaling by Ligand-Responsive EGFR Cancer Variants	signal transduction	1.56E-06
REAC:1643713	Signaling by EGFR in Cancer	signal transduction	1.56E-06
REAC:5637815	Signaling by Ligand-Responsive EGFR Variants in Cancer	signal transduction	1.56E-06
GO:0043010	camera-type eye development	eye development	1.66E-06
GO:0014706	striated muscle tissue development	heart development	1.67E-06
GO:0060767	epithelial cell proliferation involved in prostate gland development	prostate gland development	1.83E-06
REAC:8853334	Signaling by FGFR3 fusions in cancer	signal transduction	2.05E-06
GO:1901215	negative regulation of neuron death	neuron death	2.07E-06
GO:0045736	negative regulation of cyclin-dependent protein serine/threonine kinase activity	kinase signaling	2.18E-06
REAC:187037	NGF signaling via TRKA from the plasma membrane	signal transduction	2.21E-06
GO:1904837	beta-catenin-TCF complex assembly	Wnt signaling	2.45E-06
GO:0010001	glial cell differentiation	organ development	2.66E-06
GO:1904030	negative regulation of cyclin-dependent protein kinase activity	kinase signaling	2.86E-06
REAC:2454202	Fc epsilon receptor (FCERI) signaling	signal transduction	2.98E-06
GO:0008380	RNA splicing	RNA processing and splicing	3.27E-06
GO:0030900	forebrain development	brain development	3.28E-06
GO:0030850	prostate gland development	prostate gland development	3.39E-06
GO:0060249	anatomical structure homeostasis	tissue homeostasis	3.64E-06
REAC:5655291	Signaling by FGFR4 in disease	signal transduction	3.73E-06
GO:0048024	regulation of mRNA splicing, via spliceosome	RNA processing and splicing	3.86E-06
GO:0002768	immune response-regulating cell surface receptor signaling pathway	signal transduction	3.89E-06
GO:0001558	regulation of cell growth	cell growth	4.45E-06
GO:0048545	response to steroid hormone	androgen receptor signaling	4.60E-06
GO:0001894	tissue homeostasis	tissue homeostasis	4.67E-06
GO:1903829	positive regulation of cellular protein localization	protein localization to nucleus	4.92E-06
GO:0018394	peptidyl-lysine acetylation	histone modification	5.24E-06
GO:0043484	regulation of RNA splicing	RNA processing and splicing	5.45E-06
GO:0010717	regulation of epithelial to mesenchymal transition	organ development	5.53E-06
GO:0072331	signal transduction by p53 class mediator	cell cycle regulation; DNA damage checkpoint	5.54E-06
GO:0001667	ameboidal-type cell migration	cell migration	6.08E-06
REAC:201722	Formation of the beta-catenin:TCF transactivating complex	Wnt signaling	6.42E-06
GO:1901991	negative regulation of mitotic cell cycle phase transition	cell cycle regulation; DNA damage checkpoint	6.66E-06
GO:0000079	regulation of cyclin-dependent protein serine/threonine kinase activity	kinase signaling	7.50E-06
GO:0019827	stem cell population maintenance	stem cell population maintenance	8.88E-06
GO:0071478	cellular response to radiation	radiation response	9.03E-06
GO:0048871	multicellular organismal homeostasis	tissue homeostasis	9.06E-06
GO:0010812	negative regulation of cell-substrate adhesion	cell-substrate adhesion	9.53E-06
GO:0030099	myeloid cell differentiation	hemopoiesis	9.73E-06
GO:0098727	maintenance of cell number	stem cell population maintenance	1.00E-05
GO:1904029	regulation of cyclin-dependent protein kinase activity	kinase signaling	1.01E-05
GO:0030335	positive regulation of cell migration	cell migration	1.06E-05
GO:0001942	hair follicle development	epidermis development	1.33E-05
GO:0007173	epidermal growth factor receptor signaling pathway	signal transduction	1.35E-05
GO:0045787	positive regulation of cell cycle	cell cycle regulation; DNA damage checkpoint	1.48E-05
GO:0051348	negative regulation of transferase activity	kinase signaling	1.58E-05
GO:0048568	embryonic organ development	organ development	1.58E-05
GO:0022404	molting cycle process	epidermis development	1.60E-05
GO:0022405	hair cycle process	epidermis development	1.60E-05
REAC:1433557	Signaling by SCF-KIT	signal transduction	1.62E-05
GO:2000147	positive regulation of cell motility	cell migration	1.68E-05
GO:0001837	epithelial to mesenchymal transition	organ development	1.77E-05
GO:0060070	canonical Wnt signaling pathway	Wnt signaling	1.80E-05
REAC:5654696	Downstream signaling of activated FGFR2	signal transduction	1.82E-05
REAC:5654708	Downstream signaling of activated FGFR3	signal transduction	1.82E-05
REAC:5654716	Downstream signaling of activated FGFR4	signal transduction	1.82E-05
GO:0042326	negative regulation of phosphorylation	kinase signaling	1.94E-05
GO:0007409	axonogenesis	signal transduction	2.00E-05
REAC:5654687	Downstream signaling of activated FGFR1	signal transduction	2.04E-05
REAC:5654743	Signaling by FGFR4	signal transduction	2.04E-05
REAC:5654741	Signaling by FGFR3	signal transduction	2.12E-05
GO:0006473	protein acetylation	histone modification	2.20E-05
GO:0006397	mRNA processing	RNA processing and splicing	2.23E-05
GO:0030518	intracellular steroid hormone receptor signaling pathway	androgen receptor signaling	2.31E-05
GO:0051272	positive regulation of cellular component movement	cell migration	2.38E-05
GO:0010632	regulation of epithelial cell migration	cell migration	2.45E-05
REAC:5654736	Signaling by FGFR1	signal transduction	2.47E-05
GO:0003179	heart valve morphogenesis	organ development	2.53E-05
GO:0010631	epithelial cell migration	cell migration	2.57E-05
GO:0045862	positive regulation of proteolysis	proteasomal protein catabolism	2.86E-05
REAC:186763	Downstream signal transduction	signal transduction	2.87E-05
GO:0090132	epithelium migration	cell migration	2.92E-05
GO:0007569	cell aging	cell cycle regulation; DNA damage checkpoint	2.93E-05
GO:0098773	skin epidermis development	epidermis development	3.18E-05
GO:0043524	negative regulation of neuron apoptotic process	neuron death	3.19E-05
REAC:195721	Signaling by Wnt	Wnt signaling	3.76E-05
GO:0090130	tissue migration	cell migration	3.77E-05
GO:0031589	cell-substrate adhesion	cell-substrate adhesion	3.78E-05
GO:0090150	establishment of protein localization to membrane	apoptotic signaling	3.79E-05
GO:0040017	positive regulation of locomotion	cell migration	3.96E-05
GO:2001233	regulation of apoptotic signaling pathway	apoptotic signaling	4.04E-05
REAC:201681	TCF dependent signaling in response to WNT	Wnt signaling	4.05E-05
REAC:177929	Signaling by EGFR	signal transduction	4.43E-05
GO:0001655	urogenital system development	organ development	4.51E-05
GO:0042176	regulation of protein catabolic process	proteasomal protein catabolism	4.71E-05
GO:0038128	ERBB2 signaling pathway	signal transduction	5.01E-05
GO:0003170	heart valve development	organ development	5.01E-05
GO:0030521	androgen receptor signaling pathway	androgen receptor signaling	5.11E-05
GO:0016573	histone acetylation	histone modification	5.21E-05
GO:0033673	negative regulation of kinase activity	kinase signaling	5.44E-05
GO:0061564	axon development	signal transduction	5.48E-05
GO:0038127	ERBB signaling pathway	signal transduction	5.52E-05
GO:0048754	branching morphogenesis of an epithelial tube	organ development	5.52E-05
GO:0010212	response to ionizing radiation	radiation response	5.86E-05
REAC:5654738	Signaling by FGFR2	signal transduction	5.87E-05
GO:0044089	positive regulation of cellular component biogenesis	protein compex assembly	5.94E-05
GO:0043405	regulation of MAP kinase activity	kinase signaling	6.15E-05
GO:0022407	regulation of cell-cell adhesion	hemopoiesis	6.36E-05
GO:0018393	internal peptidyl-lysine acetylation	histone modification	6.58E-05
REAC:210993	Tie2 Signaling	signal transduction	6.62E-05
REAC:186797	Signaling by PDGF	signal transduction	6.73E-05
GO:0050684	regulation of mRNA processing	RNA processing and splicing	7.04E-05
REAC:190236	Signaling by FGFR	signal transduction	7.21E-05
GO:0034644	cellular response to UV	radiation response	7.70E-05
GO:0007093	mitotic cell cycle checkpoint	cell cycle regulation; DNA damage checkpoint	7.80E-05
GO:2001252	positive regulation of chromosome organization	histone modification	7.80E-05
GO:0048015	phosphatidylinositol-mediated signaling	signal transduction	7.92E-05
GO:0010718	positive regulation of epithelial to mesenchymal transition	organ development	7.98E-05
GO:0034968	histone lysine methylation	histone modification	8.00E-05
GO:0042303	molting cycle	epidermis development	8.59E-05
GO:0042633	hair cycle	epidermis development	8.59E-05
GO:0006475	internal protein amino acid acetylation	histone modification	8.73E-05
GO:0001709	cell fate determination	cell fate	8.98E-05
GO:0048017	inositol lipid-mediated signaling	signal transduction	9.07E-05
GO:0043543	protein acylation	histone modification	9.92E-05
GO:0007178	transmembrane receptor protein serine/threonine kinase signaling pathway	TGFB signaling	1.01E-04
GO:0051961	negative regulation of nervous system development	nervous system development	1.04E-04
GO:0009896	positive regulation of catabolic process	proteasomal protein catabolism	1.10E-04
GO:0030308	negative regulation of cell growth	cell growth	1.21E-04
GO:0030522	intracellular receptor signaling pathway	androgen receptor signaling	1.21E-04
REAC:1236394	Signaling by ERBB4	signal transduction	1.28E-04
GO:1900180	regulation of protein localization to nucleus	protein localization to nucleus	1.29E-04
GO:0043542	endothelial cell migration	cell migration	1.34E-04
GO:0009743	response to carbohydrate	response to carbohydrate	1.35E-04
REAC:2179392	EGFR Transactivation by Gastrin	signal transduction	1.36E-04
GO:0003002	regionalization	pattern specification process	1.41E-04
REAC:1168372	Downstream signaling events of B Cell Receptor (BCR)	signal transduction	1.50E-04
GO:0035050	embryonic heart tube development	organ development	1.58E-04
GO:0000075	cell cycle checkpoint	cell cycle regulation; DNA damage checkpoint	1.60E-04
GO:0018022	peptidyl-lysine methylation	histone modification	1.81E-04
REAC:5655332	Signaling by FGFR3 in disease	signal transduction	1.98E-04
REAC:8853338	Signaling by FGFR3 point mutants in cancer	signal transduction	1.98E-04
GO:0034504	protein localization to nucleus	protein localization to nucleus	2.06E-04
GO:0031058	positive regulation of histone modification	histone modification	2.11E-04
GO:0007568	aging	cell cycle regulation; DNA damage checkpoint	2.14E-04
GO:0071901	negative regulation of protein serine/threonine kinase activity	kinase signaling	2.19E-04
GO:0038095	Fc-epsilon receptor signaling pathway	signal transduction	2.35E-04
GO:0007389	pattern specification process	pattern specification process	2.49E-04
GO:0003007	heart morphogenesis	organ development	2.51E-04
GO:0051249	regulation of lymphocyte activation	hemopoiesis	2.53E-04
GO:0032147	activation of protein kinase activity	kinase signaling	2.54E-04
GO:0006479	protein methylation	histone modification	2.72E-04
GO:0008213	protein alkylation	histone modification	2.72E-04
REAC:198203	PI3K/AKT activation	signal transduction	2.92E-04
GO:0051568	histone H3-K4 methylation	histone modification	2.99E-04
GO:0061138	morphogenesis of a branching epithelium	organ development	2.99E-04
GO:0050863	regulation of T cell activation	hemopoiesis	3.11E-04
GO:0006469	negative regulation of protein kinase activity	kinase signaling	3.30E-04
GO:0033157	regulation of intracellular protein transport	protein localization to nucleus	3.38E-04
GO:0010810	regulation of cell-substrate adhesion	cell-substrate adhesion	3.44E-04
GO:0035904	aorta development	organ development	3.46E-04
GO:1905269	positive regulation of chromatin organization	histone modification	3.73E-04
GO:0009749	response to glucose	response to carbohydrate	3.96E-04
GO:0016571	histone methylation	histone modification	4.00E-04
GO:0043401	steroid hormone mediated signaling pathway	androgen receptor signaling	4.14E-04
GO:1902105	regulation of leukocyte differentiation	hemopoiesis	4.31E-04
GO:0071383	cellular response to steroid hormone stimulus	androgen receptor signaling	4.31E-04
GO:2000027	regulation of organ morphogenesis	organ development	4.31E-04
GO:0048762	mesenchymal cell differentiation	organ development	4.53E-04
REAC:4420097	VEGFA-VEGFR2 Pathway	signal transduction	4.82E-04
GO:0009746	response to hexose	response to carbohydrate	4.96E-04
GO:0043535	regulation of blood vessel endothelial cell migration	cell migration	5.23E-04
GO:0050768	negative regulation of neurogenesis	nervous system development	5.26E-04
GO:0001933	negative regulation of protein phosphorylation	kinase signaling	5.28E-04
GO:0043406	positive regulation of MAP kinase activity	kinase signaling	5.37E-04
GO:0001763	morphogenesis of a branching structure	organ development	5.41E-04
GO:0043410	positive regulation of MAPK cascade	kinase signaling	5.48E-04
GO:1903037	regulation of leukocyte cell-cell adhesion	hemopoiesis	5.69E-04
GO:0001953	negative regulation of cell-matrix adhesion	cell-substrate adhesion	6.28E-04
REAC:194138	Signaling by VEGF	signal transduction	6.30E-04
GO:0034284	response to monosaccharide	response to carbohydrate	6.44E-04
GO:0090399	replicative senescence	cell cycle regulation; DNA damage checkpoint	6.50E-04
GO:0021537	telencephalon development	brain development	6.60E-04
GO:0060485	mesenchyme development	organ development	6.60E-04
GO:0045732	positive regulation of protein catabolic process	proteasomal protein catabolism	6.67E-04
GO:0008630	intrinsic apoptotic signaling pathway in response to DNA damage	apoptotic signaling	6.76E-04
CORUM:570	p300-CBP-p270-SWI/SNF complex	chromatin organization	6.79E-04
GO:0032388	positive regulation of intracellular transport	protein localization to nucleus	7.26E-04
GO:0007160	cell-matrix adhesion	cell-substrate adhesion	7.32E-04
GO:0003279	cardiac septum development	organ development	7.54E-04
GO:0035107	appendage morphogenesis	limb development	7.74E-04
GO:0035108	limb morphogenesis	limb development	7.74E-04
GO:0042733	embryonic digit morphogenesis	limb development	7.88E-04
GO:0035148	tube formation	organ development	8.16E-04
GO:0006977	DNA damage response, signal transduction by p53 class mediator resulting in cell cycle arrest	cell cycle regulation; DNA damage checkpoint	8.69E-04
GO:2000826	regulation of heart morphogenesis	organ development	8.71E-04
GO:0072431	signal transduction involved in mitotic G1 DNA damage checkpoint	cell cycle regulation; DNA damage checkpoint	9.57E-04
GO:1902400	intracellular signal transduction involved in G1 DNA damage checkpoint	cell cycle regulation; DNA damage checkpoint	9.57E-04
GO:0010165	response to X-ray	cell cycle regulation; DNA damage checkpoint	1.02E-03
GO:0006606	protein import into nucleus	protein localization to nucleus	1.04E-03
GO:0044744	protein targeting to nucleus	protein localization to nucleus	1.04E-03
REAC:5626467	RHO GTPases activate IQGAPs	Ras signaling	1.05E-03
GO:0018105	peptidyl-serine phosphorylation	serine phosphorylation	1.08E-03
GO:0002429	immune response-activating cell surface receptor signaling pathway	signal transduction	1.09E-03
GO:0072413	signal transduction involved in mitotic cell cycle checkpoint	cell cycle regulation; DNA damage checkpoint	1.16E-03
GO:1902402	signal transduction involved in mitotic DNA damage checkpoint	cell cycle regulation; DNA damage checkpoint	1.16E-03
GO:1902403	signal transduction involved in mitotic DNA integrity checkpoint	cell cycle regulation; DNA damage checkpoint	1.16E-03
GO:0051054	positive regulation of DNA metabolic process	DNA biosynthesis	1.20E-03
REAC:72187	mRNA 3'-end processing	RNA processing and splicing	1.21E-03
GO:1905477	positive regulation of protein localization to membrane	protein localization to membrane	1.32E-03
GO:0035265	organ growth	heart development	1.35E-03
GO:0007159	leukocyte cell-cell adhesion	hemopoiesis	1.37E-03
GO:0072401	signal transduction involved in DNA integrity checkpoint	cell cycle regulation; DNA damage checkpoint	1.39E-03
GO:0072422	signal transduction involved in DNA damage checkpoint	cell cycle regulation; DNA damage checkpoint	1.39E-03
GO:0071482	cellular response to light stimulus	radiation response	1.41E-03
GO:0060795	cell fate commitment involved in formation of primary germ layer	cell fate	1.44E-03
GO:0043414	macromolecule methylation	histone modification	1.45E-03
GO:0030330	DNA damage response, signal transduction by p53 class mediator	cell cycle regulation; DNA damage checkpoint	1.50E-03
GO:0072395	signal transduction involved in cell cycle checkpoint	cell cycle regulation; DNA damage checkpoint	1.51E-03
GO:0021915	neural tube development	organ development	1.63E-03
GO:0030217	T cell differentiation	hemopoiesis	1.69E-03
GO:0003205	cardiac chamber development	organ development	1.70E-03
GO:0046328	regulation of JNK cascade	kinase signaling	1.79E-03
GO:0018209	peptidyl-serine modification	serine phosphorylation	1.87E-03
REAC:1963640	GRB2 events in ERBB2 signaling	signal transduction	1.88E-03
GO:0007219	Notch signaling pathway	Notch signaling	1.88E-03
GO:0006913	nucleocytoplasmic transport	RNA processing and splicing	1.93E-03
REAC:4791275	Signaling by WNT in cancer	Wnt signaling	1.95E-03
GO:0031571	mitotic G1 DNA damage checkpoint	cell cycle regulation; DNA damage checkpoint	1.96E-03
GO:0044819	mitotic G1/S transition checkpoint	cell cycle regulation; DNA damage checkpoint	1.96E-03
GO:0010721	negative regulation of cell development	nervous system development	2.02E-03
GO:0009755	hormone-mediated signaling pathway	androgen receptor signaling	2.04E-03
GO:0014065	phosphatidylinositol 3-kinase signaling	signal transduction	2.06E-03
GO:0044783	G1 DNA damage checkpoint	cell cycle regulation; DNA damage checkpoint	2.13E-03
GO:2000136	regulation of cell proliferation involved in heart morphogenesis	organ development	2.13E-03
GO:0006369	termination of RNA polymerase II transcription	RNA processing and splicing	2.15E-03
GO:0021543	pallium development	brain development	2.25E-03
GO:0071560	cellular response to transforming growth factor beta stimulus	TGFB signaling	2.25E-03
GO:0033044	regulation of chromosome organization	histone modification	2.32E-03
GO:0003151	outflow tract morphogenesis	organ development	2.34E-03
CORUM:1238	PBAF complex (Polybromo- and BAF containing complex)	chromatin organization	2.37E-03
CORUM:556	PBAF complex (Polybromo- and BAF containing complex)	PBAF complex	2.37E-03
REAC:1250342	PI3K events in ERBB4 signaling	signal transduction	2.47E-03
REAC:1257604	PIP3 activates AKT signaling	signal transduction	2.47E-03
REAC:5654689	PI-3K cascade:FGFR1	signal transduction	2.47E-03
REAC:5654695	PI-3K cascade:FGFR2	signal transduction	2.47E-03
REAC:5654710	PI-3K cascade:FGFR3	signal transduction	2.47E-03
REAC:5654720	PI-3K cascade:FGFR4	signal transduction	2.47E-03
GO:0021987	cerebral cortex development	brain development	2.49E-03
GO:0071559	response to transforming growth factor beta	TGFB signaling	2.52E-03
GO:0048736	appendage development	limb development	2.58E-03
GO:0060173	limb development	limb development	2.58E-03
GO:0042306	regulation of protein import into nucleus	protein localization to nucleus	2.58E-03
GO:0043161	proteasome-mediated ubiquitin-dependent protein catabolic process	proteasomal protein catabolism	2.68E-03
GO:0061323	cell proliferation involved in heart morphogenesis	organ development	2.73E-03
GO:0048562	embryonic organ morphogenesis	organ development	2.78E-03
REAC:109688	Cleavage of Growing Transcript in the Termination Region	RNA processing and splicing	2.82E-03
REAC:73856	RNA Polymerase II Transcription Termination	RNA processing and splicing	2.82E-03
REAC:180292	GAB1 signalosome	signal transduction	2.92E-03
GO:1903050	regulation of proteolysis involved in cellular protein catabolic process	proteasomal protein catabolism	2.93E-03
GO:0055017	cardiac muscle tissue growth	heart development	2.94E-03
GO:1904589	regulation of protein import	protein localization to nucleus	2.94E-03
GO:0035019	somatic stem cell population maintenance	stem cell population maintenance	3.00E-03
CORUM:1181	C complex spliceosome	RNA processing and splicing	3.02E-03
GO:0003231	cardiac ventricle development	organ development	3.34E-03
GO:0038093	Fc receptor signaling pathway	signal transduction	3.36E-03
GO:0042770	signal transduction in response to DNA damage	cell cycle regulation; DNA damage checkpoint	3.40E-03
REAC:5655302	Signaling by FGFR1 in disease	signal transduction	3.42E-03
GO:2001235	positive regulation of apoptotic signaling pathway	apoptotic signaling	3.48E-03
GO:0010594	regulation of endothelial cell migration	cell migration	3.59E-03
GO:0043534	blood vessel endothelial cell migration	cell migration	3.70E-03
GO:0001838	embryonic epithelial tube formation	organ development	3.79E-03
CORUM:149	PBAF complex (Polybromo- and BAF containing complex)	PBAF complex	3.89E-03
CORUM:554	PBAF complex (Polybromo- and BAF containing complex)	PBAF complex	3.89E-03
GO:0030326	embryonic limb morphogenesis	limb development	4.00E-03
GO:0035113	embryonic appendage morphogenesis	limb development	4.00E-03
REAC:1980143	Signaling by NOTCH1	Notch signaling	4.29E-03
GO:0031498	chromatin disassembly	chromatin organization	4.30E-03
GO:1900182	positive regulation of protein localization to nucleus	protein localization to nucleus	4.44E-03
GO:0048709	oligodendrocyte differentiation	nervous system development	4.61E-03
GO:0030856	regulation of epithelial cell differentiation	organ development	4.68E-03
GO:0017038	protein import	protein localization to nucleus	4.80E-03
GO:0060419	heart growth	heart development	4.95E-03
GO:0002573	myeloid leukocyte differentiation	hemopoiesis	5.04E-03
GO:0006611	protein export from nucleus	RNA processing and splicing	5.07E-03
GO:0001708	cell fate specification	cell fate	5.16E-03
GO:2000241	regulation of reproductive process	prostate gland development	5.19E-03
GO:0090596	sensory organ morphogenesis	eye development	5.20E-03
GO:0097194	execution phase of apoptosis	apoptotic signaling	5.31E-03
REAC:112399	IRS-mediated signaling	signal transduction	5.32E-03
GO:0071456	cellular response to hypoxia	hypoxia response	5.46E-03
GO:0010498	proteasomal protein catabolic process	proteasomal protein catabolism	5.48E-03
GO:0060840	artery development	organ development	5.55E-03
REAC:983705	Signaling by the B Cell Receptor (BCR)	signal transduction	5.67E-03
GO:0045637	regulation of myeloid cell differentiation	hemopoiesis	5.67E-03
GO:0072175	epithelial tube formation	organ development	5.74E-03
GO:0051972	regulation of telomerase activity	DNA biosynthesis	5.85E-03
GO:0010035	response to inorganic substance	response to metal ion	5.89E-03
GO:0031098	stress-activated protein kinase signaling cascade	kinase signaling	5.91E-03
GO:0060038	cardiac muscle cell proliferation	heart development	5.95E-03
CORUM:803	BRG1-SIN3A-HDAC containing SWI/SNF remodeling complex I	chromatin remodeling	6.01E-03
REAC:5621575	CD209 (DC-SIGN) signaling	signal transduction	6.01E-03
REAC:2428924	IGF1R signaling cascade	signal transduction	6.04E-03
REAC:2428928	IRS-related events triggered by IGF1R	signal transduction	6.04E-03
REAC:74751	Insulin receptor signaling cascade	signal transduction	6.04E-03
GO:0031056	regulation of histone modification	histone modification	6.04E-03
GO:0090068	positive regulation of cell cycle process	cell cycle regulation; DNA damage checkpoint	6.10E-03
REAC:2404192	Signaling by Type 1 Insulin-like Growth Factor 1 Receptor (IGF1R)	signal transduction	6.23E-03
GO:0001889	liver development	organ development	6.34E-03
REAC:109606	Intrinsic Pathway for Apoptosis	apoptotic signaling	6.37E-03
REAC:5655253	Signaling by FGFR2 in disease	signal transduction	6.37E-03
GO:1903362	regulation of cellular protein catabolic process	proteasomal protein catabolism	6.50E-03
GO:0071158	positive regulation of cell cycle arrest	cell cycle regulation; DNA damage checkpoint	6.52E-03
GO:0090316	positive regulation of intracellular protein transport	protein localization to nucleus	6.71E-03
GO:0007254	JNK cascade	kinase signaling	6.88E-03
GO:0001656	metanephros development	organ development	6.98E-03
GO:0048738	cardiac muscle tissue development	heart development	7.15E-03
GO:0036294	cellular response to decreased oxygen levels	hypoxia response	7.15E-03
REAC:1250196	SHC1 events in ERBB2 signaling	signal transduction	7.30E-03
GO:0051205	protein insertion into membrane	protein localization to membrane	7.32E-03
GO:0061008	hepaticobiliary system development	organ development	7.34E-03
GO:2000617	positive regulation of histone H3-K9 acetylation	histone modification	7.40E-03
GO:0007548	sex differentiation	organ development	8.08E-03
GO:0032872	regulation of stress-activated MAPK cascade	kinase signaling	8.62E-03
GO:0000380	alternative mRNA splicing, via spliceosome	RNA processing and splicing	8.90E-03
GO:0070302	regulation of stress-activated protein kinase signaling cascade	kinase signaling	8.94E-03
GO:0060541	respiratory system development	organ development	8.94E-03
GO:0072080	nephron tubule development	organ development	9.05E-03
REAC:157118	Signaling by NOTCH	Notch signaling	9.33E-03
GO:0072006	nephron development	organ development	9.58E-03
GO:0009952	anterior/posterior pattern specification	pattern specification process	9.62E-03
GO:0048592	eye morphogenesis	eye development	9.74E-03
GO:0060425	lung morphogenesis	organ development	9.80E-03
REAC:2122947	NOTCH1 Intracellular Domain Regulates Transcription	Notch signaling	9.90E-03
GO:0042787	protein ubiquitination involved in ubiquitin-dependent protein catabolic process	proteasomal protein catabolism	9.97E-03
GO:0051168	nuclear export	RNA processing and splicing	9.97E-03
GO:0071453	cellular response to oxygen levels	hypoxia response	1.03E-02
GO:0031124	mRNA 3'-end processing	RNA processing and splicing	1.03E-02
GO:0032259	methylation	histone modification	1.06E-02
GO:0061326	renal tubule development	organ development	1.09E-02
GO:1905475	regulation of protein localization to membrane	protein localization to membrane	1.12E-02
GO:0031657	regulation of cyclin-dependent protein serine/threonine kinase activity involved in G1/S transition of mitotic cell cycle	signal transduction	1.18E-02
REAC:2428933	SHC-related events triggered by IGF1R	signal transduction	1.18E-02
GO:2000756	regulation of peptidyl-lysine acetylation	histone modification	1.18E-02
REAC:6791312	TP53 Regulates Transcription of Cell Cycle Genes	cell cycle regulation; DNA damage checkpoint	1.22E-02
GO:0071248	cellular response to metal ion	response to metal ion	1.22E-02
GO:0001952	regulation of cell-matrix adhesion	cell-substrate adhesion	1.23E-02
GO:0031331	positive regulation of cellular catabolic process	proteasomal protein catabolism	1.23E-02
REAC:5673000	RAF activation	signal transduction	1.24E-02
REAC:74752	Signaling by Insulin receptor	signal transduction	1.24E-02
CORUM:189	BAF complex	chromatin remodeling	1.26E-02
GO:0090398	cellular senescence	cell cycle regulation; DNA damage checkpoint	1.29E-02
GO:0008544	epidermis development	epidermis development	1.31E-02
GO:0061005	cell differentiation involved in kidney development	organ development	1.31E-02
GO:0016331	morphogenesis of embryonic epithelium	organ development	1.33E-02
GO:0046686	response to cadmium ion	response to metal ion	1.41E-02
GO:0051028	mRNA transport	RNA processing and splicing	1.46E-02
GO:0044773	mitotic DNA damage checkpoint	cell cycle regulation; DNA damage checkpoint	1.47E-02
GO:0071897	DNA biosynthetic process	DNA biosynthesis	1.49E-02
GO:2001242	regulation of intrinsic apoptotic signaling pathway	apoptotic signaling	1.52E-02
GO:0090100	positive regulation of transmembrane receptor protein serine/threonine kinase signaling pathway	TGFB signaling	1.56E-02
GO:0014855	striated muscle cell proliferation	heart development	1.67E-02
GO:0007517	muscle organ development	heart development	1.68E-02
REAC:109581	Apoptosis	apoptotic signaling	1.72E-02
GO:0045137	development of primary sexual characteristics	organ development	1.73E-02
GO:2000278	regulation of DNA biosynthetic process	DNA biosynthesis	1.74E-02
GO:0035066	positive regulation of histone acetylation	histone modification	1.77E-02
REAC:2644602	Signaling by NOTCH1 PEST Domain Mutants in Cancer	Notch signaling	1.82E-02
REAC:2644603	Signaling by NOTCH1 in Cancer	Notch signaling	1.82E-02
REAC:2644606	Constitutive Signaling by NOTCH1 PEST Domain Mutants	Notch signaling	1.82E-02
REAC:2894858	Signaling by NOTCH1 HD+PEST Domain Mutants in Cancer	Notch signaling	1.82E-02
REAC:2894862	Constitutive Signaling by NOTCH1 HD+PEST Domain Mutants	Notch signaling	1.82E-02
GO:0001714	endodermal cell fate specification	cell fate	1.89E-02
REAC:5357801	Programmed Cell Death	apoptotic signaling	1.95E-02
GO:1902275	regulation of chromatin organization	histone modification	1.95E-02
GO:0007411	axon guidance	signal transduction	2.04E-02
REAC:2871796	FCERI mediated MAPK activation	signal transduction	2.04E-02
GO:2000758	positive regulation of peptidyl-lysine acetylation	histone modification	2.04E-02
GO:0048713	regulation of oligodendrocyte differentiation	nervous system development	2.04E-02
GO:0003203	endocardial cushion morphogenesis	organ development	2.04E-02
GO:0048593	camera-type eye morphogenesis	eye development	2.06E-02
GO:1903533	regulation of protein targeting	protein localization to nucleus	2.13E-02
GO:1901983	regulation of protein acetylation	histone modification	2.14E-02
GO:0048708	astrocyte differentiation	organ development	2.14E-02
GO:0044774	mitotic DNA integrity checkpoint	cell cycle regulation; DNA damage checkpoint	2.17E-02
GO:2000058	regulation of protein ubiquitination involved in ubiquitin-dependent protein catabolic process	proteasomal protein catabolism	2.17E-02
GO:0097485	neuron projection guidance	signal transduction	2.18E-02
GO:0007519	skeletal muscle tissue development	heart development	2.20E-02
GO:0048645	animal organ formation	organ development	2.21E-02
GO:0031334	positive regulation of protein complex assembly	protein compex assembly	2.25E-02
GO:0043254	regulation of protein complex assembly	protein compex assembly	2.26E-02
GO:0072009	nephron epithelium development	organ development	2.29E-02
GO:0060411	cardiac septum morphogenesis	organ development	2.40E-02
GO:0060675	ureteric bud morphogenesis	organ development	2.50E-02
GO:2000615	regulation of histone H3-K9 acetylation	histone modification	2.51E-02
GO:0048715	negative regulation of oligodendrocyte differentiation	nervous system development	2.51E-02
REAC:114604	GPVI-mediated activation cascade	hemopoiesis	2.54E-02
GO:0018107	peptidyl-threonine phosphorylation	serine phosphorylation	2.55E-02
GO:0050679	positive regulation of epithelial cell proliferation	epithelial cell proliferation	2.58E-02
REAC:2219528	PI3K/AKT Signaling in Cancer	signal transduction	2.58E-02
GO:0003281	ventricular septum development	organ development	2.60E-02
REAC:6804758	Regulation of TP53 Activity through Acetylation	cell cycle regulation; DNA damage checkpoint	2.61E-02
GO:0071156	regulation of cell cycle arrest	cell cycle regulation; DNA damage checkpoint	2.68E-02
GO:1901796	regulation of signal transduction by p53 class mediator	cell cycle regulation; DNA damage checkpoint	2.68E-02
GO:0072171	mesonephric tubule morphogenesis	organ development	2.70E-02
GO:0071479	cellular response to ionizing radiation	radiation response	2.70E-02
GO:0006353	DNA-templated transcription, termination	RNA processing and splicing	2.79E-02
GO:0060538	skeletal muscle organ development	heart development	2.90E-02
GO:1903708	positive regulation of hemopoiesis	hemopoiesis	2.90E-02
GO:0050852	T cell receptor signaling pathway	signal transduction	3.01E-02
GO:0006406	mRNA export from nucleus	RNA processing and splicing	3.27E-02
GO:0071427	mRNA-containing ribonucleoprotein complex export from nucleus	RNA processing and splicing	3.27E-02
GO:0003143	embryonic heart tube morphogenesis	organ development	3.28E-02
GO:0071241	cellular response to inorganic substance	response to metal ion	3.37E-02
CORUM:3063	Brg1-associated complex II	chromatin remodeling	3.38E-02
GO:0045792	negative regulation of cell size	cell migration	3.44E-02
GO:0001844	protein insertion into mitochondrial membrane involved in apoptotic signaling pathway	apoptotic signaling	3.47E-02
GO:1901985	positive regulation of protein acetylation	histone modification	3.47E-02
GO:0035909	aorta morphogenesis	organ development	3.49E-02
GO:1903052	positive regulation of proteolysis involved in cellular protein catabolic process	proteasomal protein catabolism	3.50E-02
GO:0010038	response to metal ion	response to metal ion	3.56E-02
GO:0030324	lung development	organ development	3.63E-02
GO:0033143	regulation of intracellular steroid hormone receptor signaling pathway	androgen receptor signaling	3.89E-02
GO:0007179	transforming growth factor beta receptor signaling pathway	TGFB signaling	3.93E-02
REAC:171007	p38MAPK events	signal transduction	3.94E-02
REAC:198323	AKT phosphorylates targets in the cytosol	signal transduction	3.94E-02
GO:0022409	positive regulation of cell-cell adhesion	hemopoiesis	4.00E-02
REAC:448424	Interleukin-17 signaling	signal transduction	4.10E-02
REAC:4641265	Repression of WNT target genes	Wnt signaling	4.10E-02
REAC:1226099	Signaling by FGFR in disease	signal transduction	4.11E-02
GO:0008637	apoptotic mitochondrial changes	protein localization to membrane	4.19E-02
GO:0030323	respiratory tube development	organ development	4.20E-02
GO:0051403	stress-activated MAPK cascade	kinase signaling	4.24E-02
GO:0051204	protein insertion into mitochondrial membrane	apoptotic signaling	4.41E-02
GO:1905898	positive regulation of response to endoplasmic reticulum stress	apoptotic signaling	4.41E-02
GO:1904031	positive regulation of cyclin-dependent protein kinase activity	cell cycle regulation; DNA damage checkpoint	4.41E-02
GO:0007257	activation of JUN kinase activity	kinase signaling	4.41E-02
GO:0043970	histone H3-K9 acetylation	histone modification	4.57E-02
GO:0060742	epithelial cell differentiation involved in prostate gland development	organ development	4.57E-02
GO:0003206	cardiac chamber morphogenesis	organ development	4.65E-02
GO:0031123	RNA 3'-end processing	RNA processing and splicing	4.65E-02
GO:0045765	regulation of angiogenesis	cell migration	4.66E-02
GO:0072078	nephron tubule morphogenesis	organ development	4.78E-02
GO:0061102	stomach neuroendocrine cell differentiation	organ development	4.84E-02
GO:0044334	canonical Wnt signaling pathway involved in positive regulation of epithelial to mesenchymal transition	Wnt signaling	4.84E-02
REAC:6804116	TP53 Regulates Transcription of Genes Involved in G1 Cell Cycle Arrest	cell cycle regulation; DNA damage checkpoint	4.99E-02
CORUM:6073	SRp30c-SRp55 complex	RNA processing and splicing	5.00E-02
REAC:350054	Notch-HLH transcription pathway	Notch signaling	#N/A
GO:0042493	response to drug	response to carbohydrate	#N/A
