# Supplementary material for: Pathway and network analysis of more than 2500 whole cancer genomes
Source: Nat Commun. 2020 Feb 5;11:729. doi: 10.1038/s41467-020-14367-0 (PMC7002574; doi:10.1038/s41467-020-14367-0)
Supplement: Supplementary file 25 — Supplementary Data 23 [file 41467_2020_14367_MOESM25_ESM.txt]

Gene	Region	Number of methods with gene in predictions	Methods with gene in predictions	Integrated driver score for region of gene	Number of samples with mutations in region of gene	Number samples in each cohort with mutations in region of gene
ACVR1B	coding	6	ActiveDriverPW, CNIO, Hierarchical HotNet, Induced subnetworks, NBDI, SSA-ME	2.95E-05	23	Panc-AdenoCA (6), Breast-AdenoCa (5), ColoRect-AdenoCA (2), Head-SCC (2), Panc-Endocrine (2), Biliary-AdenoCA (1), Kidney-RCC (1), Liver-HCC (1), Prost-AdenoCA (1), Stomach-AdenoCA (1), Uterus-AdenoCA (1)
ACVR2A	coding	6	ActiveDriverPW, CNIO, Hierarchical HotNet, Induced subnetworks, NBDI, SSA-ME	9.18E-10	20	Liver-HCC (8), Panc-AdenoCA (4), ColoRect-AdenoCA (3), Biliary-AdenoCA (1), Breast-AdenoCa (1), Cervix-AdenoCA (1), Kidney-RCC (1), Lung-SCC (1)
AJUBA	coding	4	ActiveDriverPW, CNIO, Hierarchical HotNet, SSA-ME	4.52E-02	11	Head-SCC (5), Bladder-TCC (1), Breast-AdenoCa (1), Kidney-RCC (1), Liver-HCC (1), Lung-AdenoCA (1), Prost-AdenoCA (1)
AKT1	coding	5	ActiveDriverPW, CNIO, Induced subnetworks, NBDI, SSA-ME	1.03E-04	17	Breast-AdenoCa (7), Ovary-AdenoCA (3), Head-SCC (2), Uterus-AdenoCA (2), Breast-LobularCa (1), Panc-AdenoCA (1), Thy-AdenoCA (1)
ALB	coding	4	ActiveDriverPW, Hierarchical HotNet, Induced subnetworks, NBDI	1.25E-07	52	Liver-HCC (42), Head-SCC (3), Biliary-AdenoCA (1), Eso-AdenoCa (1), Lung-SCC (1), Ovary-AdenoCA (1), Panc-AdenoCA (1), Thy-AdenoCA (1), Uterus-AdenoCA (1)
APC	coding	6	ActiveDriverPW, CNIO, Hierarchical HotNet, Induced subnetworks, NBDI, SSA-ME	8.19E-20	96	ColoRect-AdenoCA (35), Liver-HCC (15), Eso-AdenoCa (11), Panc-AdenoCA (6), Prost-AdenoCA (5), Breast-AdenoCa (4), Lung-SCC (4), Stomach-AdenoCA (4), Biliary-AdenoCA (2), Kidney-RCC (2), Lung-AdenoCA (2), CNS-Medullo (1), Cervix-SCC (1), Head-SCC (1), Ovary-AdenoCA (1), Panc-Endocrine (1), Thy-AdenoCA (1)
ARHGAP35	coding	5	ActiveDriverPW, CNIO, Hierarchical HotNet, Induced subnetworks, NBDI	2.76E-08	41	Kidney-RCC (7), Uterus-AdenoCA (7), Liver-HCC (5), Panc-AdenoCA (5), Bladder-TCC (3), Eso-AdenoCa (3), Ovary-AdenoCA (3), Lung-SCC (2), Breast-AdenoCa (1), Breast-LobularCa (1), Head-SCC (1), Lung-AdenoCA (1), Prost-AdenoCA (1), Stomach-AdenoCA (1)
ARID1A	coding	6	ActiveDriverPW, CNIO, Hierarchical HotNet, Induced subnetworks, NBDI, SSA-ME	2.24E-20	123	Liver-HCC (27), Panc-AdenoCA (24), Eso-AdenoCa (16), Stomach-AdenoCA (7), Uterus-AdenoCA (7), Bladder-TCC (6), Breast-AdenoCa (5), Kidney-RCC (5), Biliary-AdenoCA (4), Lung-SCC (4), ColoRect-AdenoCA (3), Ovary-AdenoCA (3), CNS-Medullo (2), Prost-AdenoCA (2), Bone-Osteosarc (1), CNS-GBM (1), CNS-Oligo (1), Cervix-AdenoCA (1), Cervix-SCC (1), Head-SCC (1), Lung-AdenoCA (1), Panc-Endocrine (1)
ARID1B	coding	4	ActiveDriverPW, CNIO, Hierarchical HotNet, NBDI	3.90E-03	47	Eso-AdenoCa (10), Breast-AdenoCa (8), Liver-HCC (5), Lung-SCC (5), Head-SCC (3), Stomach-AdenoCA (3), Bone-Leiomyo (2), Ovary-AdenoCA (2), Panc-AdenoCA (2), Biliary-AdenoCA (1), Bladder-TCC (1), CNS-Medullo (1), Cervix-SCC (1), Kidney-RCC (1), Lung-AdenoCA (1), Uterus-AdenoCA (1)
ARID2	coding	6	ActiveDriverPW, CNIO, Hierarchical HotNet, Induced subnetworks, NBDI, SSA-ME	2.31E-11	54	Liver-HCC (24), Prost-AdenoCA (5), Eso-AdenoCa (4), Breast-AdenoCa (3), Panc-AdenoCA (3), Head-SCC (2), Kidney-RCC (2), Biliary-AdenoCA (1), Bladder-TCC (1), CNS-GBM (1), CNS-Medullo (1), Cervix-SCC (1), ColoRect-AdenoCA (1), Lung-AdenoCA (1), Lung-SCC (1), Myeloid-MPN (1), Stomach-AdenoCA (1), Thy-AdenoCA (1)
ATM	coding	6	ActiveDriverPW, CNIO, Hierarchical HotNet, Induced subnetworks, NBDI, SSA-ME	6.02E-08	62	Kidney-RCC (8), Liver-HCC (7), Panc-AdenoCA (7), ColoRect-AdenoCA (5), Prost-AdenoCA (5), Bladder-TCC (4), Breast-AdenoCa (4), Lung-SCC (4), Panc-Endocrine (4), Eso-AdenoCa (3), Biliary-AdenoCA (2), Lung-AdenoCA (2), Uterus-AdenoCA (2), CNS-GBM (1), CNS-Medullo (1), CNS-PiloAstro (1), Kidney-ChRCC (1), Thy-AdenoCA (1)
AXIN1	coding	6	ActiveDriverPW, CNIO, Hierarchical HotNet, Induced subnetworks, NBDI, SSA-ME	8.60E-09	31	Liver-HCC (22), Bone-Osteosarc (1), Breast-AdenoCa (1), ColoRect-AdenoCA (1), Eso-AdenoCa (1), Lung-SCC (1), Ovary-AdenoCA (1), Panc-AdenoCA (1), Prost-AdenoCA (1), Stomach-AdenoCA (1)
B2M	coding	5	ActiveDriverPW, Hierarchical HotNet, Induced subnetworks, NBDI, SSA-ME	1.94E-08	14	Breast-AdenoCa (2), ColoRect-AdenoCA (2), Head-SCC (2), Panc-AdenoCA (2), Stomach-AdenoCA (2), Bladder-TCC (1), Liver-HCC (1), Lung-SCC (1), Prost-AdenoCA (1)
BAX	coding	4	ActiveDriverPW, CNIO, Hierarchical HotNet, SSA-ME	5.68E-04	11	Panc-AdenoCA (4), Lung-SCC (2), Breast-AdenoCa (1), Kidney-RCC (1), Liver-HCC (1), Ovary-AdenoCA (1), Uterus-AdenoCA (1)
BCL9	coding	4	ActiveDriverPW, CNIO, Hierarchical HotNet, SSA-ME	3.50E-03	25	Breast-AdenoCa (3), ColoRect-AdenoCA (3), Eso-AdenoCa (3), Liver-HCC (3), CNS-Medullo (2), Panc-AdenoCA (2), Stomach-AdenoCA (2), Bladder-TCC (1), Cervix-SCC (1), Head-SCC (1), Ovary-AdenoCA (1), Panc-Endocrine (1), Prost-AdenoCA (1), Uterus-AdenoCA (1)
BRAF	coding	7	ActiveDriverPW, CanIsoNet, CNIO, Hierarchical HotNet, Induced subnetworks, NBDI, SSA-ME	1.02E-14	43	Thy-AdenoCA (10), Panc-AdenoCA (7), CNS-PiloAstro (6), Liver-HCC (6), Eso-AdenoCa (2), Ovary-AdenoCA (2), Stomach-AdenoCA (2), Biliary-AdenoCA (1), Breast-AdenoCa (1), ColoRect-AdenoCA (1), Kidney-RCC (1), Lung-AdenoCA (1), Lung-SCC (1), Prost-AdenoCA (1), Uterus-AdenoCA (1)
BRCA2	coding	4	ActiveDriverPW, CNIO, Hierarchical HotNet, NBDI	1.14E-02	47	Ovary-AdenoCA (7), Panc-AdenoCA (7), Breast-AdenoCa (6), Liver-HCC (6), Lung-SCC (4), Bladder-TCC (3), Bone-Leiomyo (3), Eso-AdenoCa (3), Kidney-RCC (3), Stomach-AdenoCA (2), CNS-Medullo (1), ColoRect-AdenoCA (1), Uterus-AdenoCA (1)
BRD7	coding	5	ActiveDriverPW, CNIO, Hierarchical HotNet, NBDI, SSA-ME	9.60E-04	13	Liver-HCC (9), Bladder-TCC (1), Breast-AdenoCa (1), ColoRect-AdenoCA (1), Kidney-RCC (1)
BTG2	coding	4	ActiveDriverPW, CNIO, Hierarchical HotNet, SSA-ME	3.91E-03	7	CNS-Medullo (1), Head-SCC (1), Liver-HCC (1), Myeloid-MDS (1), Ovary-AdenoCA (1), Panc-AdenoCA (1), Stomach-AdenoCA (1)
CASP8	coding	6	ActiveDriverPW, CNIO, Hierarchical HotNet, Induced subnetworks, NBDI, SSA-ME	1.45E-08	20	Head-SCC (7), Liver-HCC (4), Breast-AdenoCa (2), Ovary-AdenoCA (2), Bladder-TCC (1), Cervix-SCC (1), Eso-AdenoCa (1), Panc-AdenoCA (1), Prost-AdenoCA (1)
CBFB	coding	6	ActiveDriverPW, CNIO, Hierarchical HotNet, Induced subnetworks, NBDI, SSA-ME	7.01E-09	15	Breast-AdenoCa (10), Liver-HCC (1), Lung-SCC (1), Ovary-AdenoCA (1), Stomach-AdenoCA (1), Uterus-AdenoCA (1)
CDH1	coding	6	ActiveDriverPW, CNIO, Hierarchical HotNet, Induced subnetworks, NBDI, SSA-ME	2.32E-11	32	Breast-LobularCa (7), Breast-AdenoCa (6), Stomach-AdenoCA (4), Lung-SCC (3), Prost-AdenoCA (3), Bladder-TCC (2), Eso-AdenoCa (2), CNS-GBM (1), Kidney-RCC (1), Liver-HCC (1), Panc-AdenoCA (1), Uterus-AdenoCA (1)
CDK12	coding	4	ActiveDriverPW, CNIO, Hierarchical HotNet, NBDI	2.06E-02	35	Ovary-AdenoCA (7), Eso-AdenoCa (4), Liver-HCC (4), Panc-AdenoCA (3), Stomach-AdenoCA (3), Breast-AdenoCa (2), ColoRect-AdenoCA (2), Kidney-RCC (2), Lung-AdenoCA (2), Lung-SCC (2), Biliary-AdenoCA (1), Breast-LobularCa (1), Prost-AdenoCA (1), Uterus-AdenoCA (1)
CDKN1A	coding	6	ActiveDriverPW, CNIO, Hierarchical HotNet, Induced subnetworks, NBDI, SSA-ME	5.55E-09	16	Liver-HCC (6), Bladder-TCC (4), Bone-Leiomyo (1), Kidney-ChRCC (1), Ovary-AdenoCA (1), Panc-Endocrine (1), Stomach-AdenoCA (1), Thy-AdenoCA (1)
CDKN1B	coding	5	ActiveDriverPW, CNIO, Hierarchical HotNet, Induced subnetworks, SSA-ME	1.32E-05	17	Biliary-AdenoCA (2), Breast-AdenoCa (2), Head-SCC (2), Liver-HCC (2), Lung-AdenoCA (2), Prost-AdenoCA (2), Bladder-TCC (1), Kidney-RCC (1), Myeloid-MPN (1), Panc-AdenoCA (1), Panc-Endocrine (1)
CDKN2A	coding	6	ActiveDriverPW, CNIO, Hierarchical HotNet, Induced subnetworks, NBDI, SSA-ME	2.41E-26	102	Panc-AdenoCA (53), Eso-AdenoCa (13), Head-SCC (10), Lung-SCC (9), Liver-HCC (5), Breast-AdenoCa (3), Stomach-AdenoCA (2), Biliary-AdenoCA (1), Bone-Osteosarc (1), CNS-GBM (1), Cervix-SCC (1), Lung-AdenoCA (1), Panc-Endocrine (1), Uterus-AdenoCA (1)
CREBBP	coding	4	ActiveDriverPW, CNIO, NBDI, SSA-ME	9.11E-03	48	Lung-SCC (10), Breast-AdenoCa (4), CNS-Medullo (4), Kidney-RCC (4), Bladder-TCC (3), Head-SCC (3), Ovary-AdenoCA (3), Stomach-AdenoCA (3), Cervix-SCC (2), Eso-AdenoCa (2), Liver-HCC (2), Lung-AdenoCA (2), Biliary-AdenoCA (1), CNS-PiloAstro (1), ColoRect-AdenoCA (1), Panc-AdenoCA (1), Prost-AdenoCA (1), Uterus-AdenoCA (1)
CTNNB1	coding	6	ActiveDriverPW, CNIO, Hierarchical HotNet, Induced subnetworks, NBDI, SSA-ME	9.80E-28	113	Liver-HCC (81), Stomach-AdenoCA (6), Eso-AdenoCa (5), Uterus-AdenoCA (4), CNS-Medullo (3), ColoRect-AdenoCA (3), Lung-AdenoCA (3), Ovary-AdenoCA (3), Prost-AdenoCA (3), Panc-AdenoCA (1), Panc-Endocrine (1)
DAXX	coding	5	ActiveDriverPW, CNIO, Hierarchical HotNet, Induced subnetworks, SSA-ME	1.29E-04	19	Panc-Endocrine (14), CNS-Medullo (1), ColoRect-AdenoCA (1), Liver-HCC (1), Lung-AdenoCA (1), Ovary-AdenoCA (1)
DDX3X	coding	4	ActiveDriverPW, Hierarchical HotNet, Induced subnetworks, NBDI	1.21E-09	28	CNS-Medullo (16), Liver-HCC (4), Breast-AdenoCa (2), Biliary-AdenoCA (1), Eso-AdenoCa (1), Ovary-AdenoCA (1), Panc-AdenoCA (1), Prost-AdenoCA (1), Uterus-AdenoCA (1)
EGFR	coding	7	ActiveDriverPW, CanIsoNet, CNIO, Hierarchical HotNet, Induced subnetworks, NBDI, SSA-ME	1.71E-05	38	CNS-GBM (17), Breast-AdenoCa (5), Lung-AdenoCA (5), Eso-AdenoCa (4), Head-SCC (2), Breast-LobularCa (1), Kidney-RCC (1), Liver-HCC (1), Ovary-AdenoCA (1), Prost-AdenoCA (1)
EPHA2	coding	5	ActiveDriverPW, CNIO, Hierarchical HotNet, Induced subnetworks, NBDI	1.76E-05	32	Ovary-AdenoCA (5), Eso-AdenoCa (4), Panc-AdenoCA (4), Biliary-AdenoCA (3), Bladder-TCC (3), Breast-AdenoCa (3), Liver-HCC (3), Prost-AdenoCA (2), ColoRect-AdenoCA (1), Head-SCC (1), Kidney-RCC (1), Lung-AdenoCA (1), Uterus-AdenoCA (1)
EPHA6	coding	4	ActiveDriverPW, CNIO, Hierarchical HotNet, NBDI	6.64E-03	46	Liver-HCC (10), Eso-AdenoCa (8), Head-SCC (5), Lung-AdenoCA (4), Lung-SCC (4), Breast-AdenoCa (2), CNS-GBM (2), Bladder-TCC (1), Bone-Osteosarc (1), Breast-DCIS (1), Cervix-AdenoCA (1), ColoRect-AdenoCA (1), Kidney-RCC (1), Ovary-AdenoCA (1), Panc-Endocrine (1), Prost-AdenoCA (1), Stomach-AdenoCA (1), Thy-AdenoCA (1)
FBXW7	coding	5	ActiveDriverPW, Hierarchical HotNet, Induced subnetworks, NBDI, SSA-ME	4.06E-17	41	ColoRect-AdenoCA (7), Uterus-AdenoCA (5), Breast-AdenoCa (4), CNS-Medullo (3), Eso-AdenoCa (3), Liver-HCC (3), Lung-SCC (3), Panc-AdenoCA (3), Cervix-AdenoCA (2), Ovary-AdenoCA (2), Biliary-AdenoCA (1), Cervix-SCC (1), Head-SCC (1), Kidney-RCC (1), Prost-AdenoCA (1), Stomach-AdenoCA (1)
FOXA1	coding	6	ActiveDriverPW, CNIO, Hierarchical HotNet, Induced subnetworks, NBDI, SSA-ME	1.25E-06	27	Prost-AdenoCA (15), Breast-AdenoCa (5), Breast-LobularCa (2), Eso-AdenoCa (1), Head-SCC (1), Liver-HCC (1), Lung-AdenoCA (1), Ovary-AdenoCA (1)
GATA3	coding	6	ActiveDriverPW, CNIO, Hierarchical HotNet, Induced subnetworks, NBDI, SSA-ME	5.64E-06	32	Breast-AdenoCa (12), Liver-HCC (3), Panc-AdenoCA (3), ColoRect-AdenoCA (2), Head-SCC (2), Lung-AdenoCA (2), Uterus-AdenoCA (2), Biliary-AdenoCA (1), Bladder-TCC (1), CNS-Oligo (1), Eso-AdenoCa (1), Lung-SCC (1), Stomach-AdenoCA (1)
HDAC2	coding	4	ActiveDriverPW, CanIsoNet, CNIO, SSA-ME	2.38E-02	15	Panc-AdenoCA (3), CNS-Medullo (2), Liver-HCC (2), Uterus-AdenoCA (2), Biliary-AdenoCA (1), Breast-AdenoCa (1), ColoRect-AdenoCA (1), Kidney-RCC (1), Prost-AdenoCA (1), Stomach-AdenoCA (1)
HLA-A	coding	5	ActiveDriverPW, CNIO, Hierarchical HotNet, Induced subnetworks, NBDI	6.70E-07	14	Head-SCC (3), Liver-HCC (3), Eso-AdenoCa (2), Bladder-TCC (1), Breast-AdenoCa (1), Cervix-SCC (1), Lung-AdenoCA (1), Panc-AdenoCA (1), Prost-AdenoCA (1)
HRAS	coding	7	ActiveDriverPW, CanIsoNet, CNIO, Hierarchical HotNet, Induced subnetworks, NBDI, SSA-ME	4.95E-05	11	Head-SCC (3), Bladder-TCC (2), Lung-SCC (2), Breast-AdenoCa (1), Lung-AdenoCA (1), Panc-Endocrine (1), Thy-AdenoCA (1)
KANSL1	coding	4	ActiveDriverPW, Hierarchical HotNet, NBDI, SSA-ME	3.25E-04	35	Liver-HCC (8), Panc-AdenoCA (5), Eso-AdenoCa (4), Kidney-RCC (4), Lung-SCC (3), Breast-AdenoCa (2), Head-SCC (2), Bladder-TCC (1), Bone-Leiomyo (1), CNS-Medullo (1), Cervix-SCC (1), Ovary-AdenoCA (1), Stomach-AdenoCA (1), Thy-AdenoCA (1)
KAT8	coding	4	ActiveDriverPW, CNIO, Hierarchical HotNet, SSA-ME	3.15E-02	13	Panc-AdenoCA (5), Head-SCC (2), Cervix-SCC (1), ColoRect-AdenoCA (1), Liver-HCC (1), Lung-AdenoCA (1), Lung-SCC (1), Prost-AdenoCA (1)
KDM5C	coding	5	ActiveDriverPW, CNIO, Hierarchical HotNet, NBDI, SSA-ME	6.04E-05	35	Kidney-RCC (7), Lung-AdenoCA (4), Breast-AdenoCa (3), CNS-Medullo (2), Eso-AdenoCa (2), Head-SCC (2), Liver-HCC (2), Lung-SCC (2), Ovary-AdenoCA (2), Panc-AdenoCA (2), Bladder-TCC (1), Bone-Leiomyo (1), ColoRect-AdenoCA (1), Myeloid-AML (1), Panc-Endocrine (1), Stomach-AdenoCA (1), Uterus-AdenoCA (1)
KDM6A	coding	6	ActiveDriverPW, CNIO, Hierarchical HotNet, Induced subnetworks, NBDI, SSA-ME	1.81E-11	50	Panc-AdenoCA (9), Bladder-TCC (8), Breast-AdenoCa (5), CNS-Medullo (5), Lung-SCC (5), Prost-AdenoCA (5), Liver-HCC (4), Eso-AdenoCa (3), Panc-Endocrine (2), Head-SCC (1), Kidney-ChRCC (1), Kidney-RCC (1), Stomach-AdenoCA (1)
KEAP1	coding	6	ActiveDriverPW, CanIsoNet, Hierarchical HotNet, Induced subnetworks, NBDI, SSA-ME	2.29E-07	27	Liver-HCC (10), Lung-AdenoCA (7), Ovary-AdenoCA (2), Biliary-AdenoCA (1), Breast-LobularCa (1), Cervix-SCC (1), Eso-AdenoCa (1), Lung-SCC (1), Panc-AdenoCA (1), Prost-AdenoCA (1), Uterus-AdenoCA (1)
KMT2C	coding	5	ActiveDriverPW, CNIO, Hierarchical HotNet, Induced subnetworks, NBDI	6.13E-07	102	Breast-AdenoCa (15), Liver-HCC (12), Panc-AdenoCA (12), CNS-Medullo (7), Ovary-AdenoCA (7), Bladder-TCC (6), Eso-AdenoCa (6), Kidney-RCC (6), Prost-AdenoCA (6), Biliary-AdenoCA (4), Breast-LobularCa (4), Bone-Osteosarc (2), Head-SCC (2), Lung-SCC (2), Panc-Endocrine (2), Stomach-AdenoCA (2), Uterus-AdenoCA (2), CNS-GBM (1), Cervix-AdenoCA (1), Cervix-SCC (1), Kidney-ChRCC (1), Lung-AdenoCA (1)
KMT2D	coding	6	ActiveDriverPW, CNIO, Hierarchical HotNet, Induced subnetworks, NBDI, SSA-ME	1.38E-06	110	CNS-Medullo (12), Liver-HCC (12), Lung-SCC (12), Panc-AdenoCA (10), Prost-AdenoCA (9), Bladder-TCC (7), Eso-AdenoCa (7), Head-SCC (7), Breast-AdenoCa (6), Kidney-RCC (4), Ovary-AdenoCA (4), ColoRect-AdenoCA (3), Stomach-AdenoCA (3), Uterus-AdenoCA (3), Biliary-AdenoCA (2), Kidney-ChRCC (2), Lung-AdenoCA (2), Bone-Leiomyo (1), Bone-Osteosarc (1), Cervix-SCC (1), Myeloid-AML (1), Panc-Endocrine (1)
KRAS	coding	6	ActiveDriverPW, CNIO, Hierarchical HotNet, Induced subnetworks, NBDI, SSA-ME	1.08E-28	259	Panc-AdenoCA (206), ColoRect-AdenoCA (21), Lung-AdenoCA (7), Eso-AdenoCa (5), Biliary-AdenoCA (4), CNS-PiloAstro (2), Liver-HCC (2), Lung-SCC (2), Uterus-AdenoCA (2), Bone-Leiomyo (1), Breast-AdenoCa (1), Cervix-AdenoCA (1), Cervix-SCC (1), Head-SCC (1), Ovary-AdenoCA (1), Prost-AdenoCA (1), Stomach-AdenoCA (1)
MAP2K4	coding	6	ActiveDriverPW, CNIO, Hierarchical HotNet, Induced subnetworks, NBDI, SSA-ME	2.81E-13	27	Panc-AdenoCA (10), Breast-AdenoCa (6), ColoRect-AdenoCA (2), Liver-HCC (2), Lung-SCC (2), Eso-AdenoCa (1), Kidney-RCC (1), Ovary-AdenoCA (1), Prost-AdenoCA (1), Uterus-AdenoCA (1)
MAP2K7	coding	5	ActiveDriverPW, CNIO, Hierarchical HotNet, Induced subnetworks, NBDI	6.58E-06	18	Eso-AdenoCa (6), Lung-AdenoCA (2), Panc-AdenoCA (2), Bladder-TCC (1), Breast-AdenoCa (1), CNS-Medullo (1), ColoRect-AdenoCA (1), Kidney-RCC (1), Liver-HCC (1), Ovary-AdenoCA (1), Stomach-AdenoCA (1)
MAP3K1	coding	7	ActiveDriverPW, CanIsoNet, CNIO, Hierarchical HotNet, Induced subnetworks, NBDI, SSA-ME	3.68E-09	49	Breast-AdenoCa (17), Liver-HCC (7), Eso-AdenoCa (4), Ovary-AdenoCA (3), Bladder-TCC (2), Breast-DCIS (2), CNS-GBM (2), ColoRect-AdenoCA (2), Kidney-RCC (2), Panc-AdenoCA (2), Uterus-AdenoCA (2), Breast-LobularCa (1), Head-SCC (1), Lung-SCC (1), Prost-AdenoCA (1)
MEN1	coding	6	ActiveDriverPW, CNIO, Hierarchical HotNet, Induced subnetworks, NBDI, SSA-ME	1.53E-14	38	Panc-Endocrine (30), Eso-AdenoCa (3), Stomach-AdenoCA (2), Breast-AdenoCa (1), Kidney-RCC (1), Liver-HCC (1)
NF1	coding	6	ActiveDriverPW, CNIO, Hierarchical HotNet, Induced subnetworks, NBDI, SSA-ME	9.49E-07	56	Liver-HCC (12), Breast-AdenoCa (9), Lung-SCC (5), Ovary-AdenoCA (5), CNS-GBM (4), CNS-PiloAstro (4), Head-SCC (3), Panc-AdenoCA (3), Bladder-TCC (2), Eso-AdenoCa (2), Bone-Osteosarc (1), ColoRect-AdenoCA (1), Kidney-RCC (1), Lung-AdenoCA (1), Myeloid-MPN (1), Prost-AdenoCA (1), Uterus-AdenoCA (1)
NFE2L2	coding	5	ActiveDriverPW, Hierarchical HotNet, Induced subnetworks, NBDI, SSA-ME	2.49E-18	43	Lung-SCC (19), Liver-HCC (13), Bladder-TCC (2), Panc-AdenoCA (2), Bone-Osteosarc (1), Breast-AdenoCa (1), Eso-AdenoCa (1), Head-SCC (1), Kidney-RCC (1), Lung-AdenoCA (1), Prost-AdenoCA (1)
NOTCH1	coding	6	ActiveDriverPW, CNIO, Hierarchical HotNet, Induced subnetworks, NBDI, SSA-ME	1.48E-08	72	Lung-SCC (15), Head-SCC (14), Eso-AdenoCa (10), Liver-HCC (5), Ovary-AdenoCA (5), Breast-AdenoCa (3), Biliary-AdenoCA (2), Bladder-TCC (2), CNS-Medullo (2), ColoRect-AdenoCA (2), Panc-AdenoCA (2), Panc-Endocrine (2), Stomach-AdenoCA (2), CNS-Oligo (1), Cervix-SCC (1), Kidney-ChRCC (1), Lung-AdenoCA (1), Prost-AdenoCA (1), Uterus-AdenoCA (1)
NOTCH2	coding	4	ActiveDriverPW, CNIO, Hierarchical HotNet, NBDI	7.70E-03	36	Breast-AdenoCa (9), Liver-HCC (4), Panc-AdenoCA (4), Eso-AdenoCa (2), Lung-SCC (2), Ovary-AdenoCA (2), Prost-AdenoCA (2), Biliary-AdenoCA (1), Bladder-TCC (1), Breast-LobularCa (1), CNS-Oligo (1), ColoRect-AdenoCA (1), Head-SCC (1), Kidney-RCC (1), Myeloid-MPN (1), Stomach-AdenoCA (1), Thy-AdenoCA (1), Uterus-AdenoCA (1)
NRAS	coding	6	ActiveDriverPW, CNIO, Hierarchical HotNet, Induced subnetworks, NBDI, SSA-ME	5.22E-10	15	ColoRect-AdenoCA (3), Myeloid-AML (3), Liver-HCC (2), Panc-AdenoCA (2), Thy-AdenoCA (2), Uterus-AdenoCA (2), Kidney-ChRCC (1)
PBRM1	coding	6	ActiveDriverPW, CNIO, Hierarchical HotNet, Induced subnetworks, NBDI, SSA-ME	2.16E-21	72	Kidney-RCC (49), Liver-HCC (7), Panc-AdenoCA (5), Eso-AdenoCa (3), Breast-AdenoCa (2), Biliary-AdenoCA (1), Bladder-TCC (1), Breast-LobularCa (1), Head-SCC (1), Ovary-AdenoCA (1), Prost-AdenoCA (1)
PIK3CA	coding	6	ActiveDriverPW, CNIO, Hierarchical HotNet, Induced subnetworks, NBDI, SSA-ME	5.18E-28	160	Breast-AdenoCa (53), Uterus-AdenoCA (15), Head-SCC (13), ColoRect-AdenoCA (11), Stomach-AdenoCA (9), Eso-AdenoCa (7), Lung-SCC (7), Ovary-AdenoCA (6), Breast-LobularCa (4), CNS-GBM (4), CNS-Medullo (4), Panc-AdenoCA (4), Biliary-AdenoCA (3), Bladder-TCC (3), Bone-Leiomyo (3), Liver-HCC (3), Prost-AdenoCA (3), Cervix-SCC (2), Kidney-RCC (2), Bone-Osteosarc (1), Breast-DCIS (1), CNS-PiloAstro (1), …
PIK3R1	coding	6	ActiveDriverPW, CNIO, Hierarchical HotNet, Induced subnetworks, NBDI, SSA-ME	4.83E-08	29	Uterus-AdenoCA (11), Breast-AdenoCa (5), Kidney-RCC (3), Breast-LobularCa (2), Biliary-AdenoCA (1), Bone-Epith (1), CNS-GBM (1), ColoRect-AdenoCA (1), Head-SCC (1), Liver-HCC (1), Prost-AdenoCA (1), Stomach-AdenoCA (1)
PRKAR1A	coding	4	ActiveDriverPW, CanIsoNet, Hierarchical HotNet, SSA-ME	3.40E-04	14	CNS-Medullo (4), Breast-AdenoCa (2), Panc-AdenoCA (2), Eso-AdenoCa (1), Head-SCC (1), Kidney-RCC (1), Liver-HCC (1), Ovary-AdenoCA (1), Uterus-AdenoCA (1)
PTCH1	coding	4	ActiveDriverPW, CNIO, NBDI, SSA-ME	9.50E-07	39	CNS-Medullo (19), Liver-HCC (5), Breast-AdenoCa (2), ColoRect-AdenoCA (2), Ovary-AdenoCA (2), Panc-AdenoCA (2), CNS-GBM (1), Eso-AdenoCa (1), Lung-AdenoCA (1), Lung-SCC (1), Prost-AdenoCA (1), Stomach-AdenoCA (1), Uterus-AdenoCA (1)
PTEN	coding	7	ActiveDriverPW, CanIsoNet, CNIO, Hierarchical HotNet, Induced subnetworks, NBDI, SSA-ME	8.49E-28	77	Breast-AdenoCa (9), Prost-AdenoCA (9), Uterus-AdenoCA (9), CNS-GBM (7), Kidney-RCC (7), Liver-HCC (6), Panc-Endocrine (6), Eso-AdenoCa (4), Biliary-AdenoCA (3), Stomach-AdenoCA (3), CNS-Medullo (2), ColoRect-AdenoCA (2), Lung-SCC (2), Panc-AdenoCA (2), Bone-Leiomyo (1), Bone-Osteosarc (1), Breast-DCIS (1), Breast-LobularCa (1), CNS-Oligo (1), Kidney-ChRCC (1)
RAC1	coding	4	ActiveDriverPW, CanIsoNet, CNIO, SSA-ME	2.00E-02	7	Head-SCC (2), Liver-HCC (2), Biliary-AdenoCA (1), Myeloid-MPN (1), Uterus-AdenoCA (1)
RASA1	coding	4	ActiveDriverPW, CanIsoNet, CNIO, NBDI	3.85E-03	28	Lung-SCC (5), Kidney-RCC (4), Eso-AdenoCa (3), Liver-HCC (3), ColoRect-AdenoCA (2), Ovary-AdenoCA (2), Panc-AdenoCA (2), Stomach-AdenoCA (2), Biliary-AdenoCA (1), CNS-GBM (1), Kidney-ChRCC (1), Lung-AdenoCA (1), Uterus-AdenoCA (1)
RB1	coding	6	ActiveDriverPW, CNIO, Hierarchical HotNet, Induced subnetworks, NBDI, SSA-ME	8.60E-19	55	Liver-HCC (12), Breast-AdenoCa (6), Panc-AdenoCA (6), Ovary-AdenoCA (5), Bladder-TCC (4), Bone-Leiomyo (4), Bone-Osteosarc (3), CNS-GBM (3), Prost-AdenoCA (3), Lung-AdenoCA (2), Eso-AdenoCa (1), Head-SCC (1), Kidney-ChRCC (1), Lung-SCC (1), Panc-Endocrine (1), Stomach-AdenoCA (1), Uterus-AdenoCA (1)
RHOA	coding	4	ActiveDriverPW, CanIsoNet, CNIO, SSA-ME	1.14E-02	11	Head-SCC (2), Stomach-AdenoCA (2), Bladder-TCC (1), Breast-AdenoCa (1), Eso-AdenoCa (1), Liver-HCC (1), Lung-SCC (1), Ovary-AdenoCA (1), Prost-AdenoCA (1)
RNF43	coding	4	ActiveDriverPW, Hierarchical HotNet, Induced subnetworks, NBDI	1.12E-08	28	Panc-AdenoCA (9), Eso-AdenoCa (4), Uterus-AdenoCA (3), Prost-AdenoCA (2), Stomach-AdenoCA (2), Bone-Leiomyo (1), Breast-AdenoCa (1), CNS-GBM (1), ColoRect-AdenoCA (1), Kidney-ChRCC (1), Kidney-RCC (1), Liver-HCC (1), Ovary-AdenoCA (1)
RPL22	coding	4	ActiveDriverPW, Hierarchical HotNet, Induced subnetworks, NBDI	1.99E-08	8	Liver-HCC (5), Biliary-AdenoCA (1), Breast-AdenoCa (1), ColoRect-AdenoCA (1)
RPL5	coding	5	ActiveDriverPW, CNIO, Hierarchical HotNet, Induced subnetworks, SSA-ME	1.90E-05	10	Liver-HCC (5), Prost-AdenoCA (2), Lung-AdenoCA (1), Lung-SCC (1), Panc-AdenoCA (1)
RPS6KA3	coding	4	ActiveDriverPW, CNIO, Hierarchical HotNet, NBDI	2.44E-04	25	Liver-HCC (13), Breast-AdenoCa (4), Myeloid-MPN (2), CNS-GBM (1), Eso-AdenoCa (1), Head-SCC (1), Lung-AdenoCA (1), Panc-AdenoCA (1), Prost-AdenoCA (1)
RRAS2	coding	4	ActiveDriverPW, CNIO, Hierarchical HotNet, SSA-ME	3.58E-03	8	Breast-AdenoCa (2), CNS-GBM (1), Cervix-AdenoCA (1), Eso-AdenoCa (1), Liver-HCC (1), Panc-AdenoCA (1), Uterus-AdenoCA (1)
SF3B1	coding	4	ActiveDriverPW, Hierarchical HotNet, Induced subnetworks, NBDI	9.77E-06	39	Liver-HCC (8), Panc-AdenoCA (7), Breast-AdenoCa (6), Kidney-RCC (4), Lung-SCC (3), Prost-AdenoCA (3), Eso-AdenoCa (2), Biliary-AdenoCA (1), Bladder-TCC (1), Bone-Leiomyo (1), Head-SCC (1), Lung-AdenoCA (1), Panc-Endocrine (1)
SMAD4	coding	6	ActiveDriverPW, CNIO, Hierarchical HotNet, Induced subnetworks, NBDI, SSA-ME	3.47E-28	96	Panc-AdenoCA (51), Eso-AdenoCa (14), ColoRect-AdenoCA (6), Stomach-AdenoCA (6), Biliary-AdenoCA (5), Breast-AdenoCa (4), Liver-HCC (3), Cervix-AdenoCA (1), Head-SCC (1), Kidney-RCC (1), Lung-AdenoCA (1), Lung-SCC (1), Ovary-AdenoCA (1), Panc-Endocrine (1)
SMARCA4	coding	6	ActiveDriverPW, CNIO, Hierarchical HotNet, Induced subnetworks, NBDI, SSA-ME	9.81E-07	44	Eso-AdenoCa (8), CNS-Medullo (5), Kidney-RCC (5), Stomach-AdenoCA (4), Breast-AdenoCa (3), ColoRect-AdenoCA (3), Lung-SCC (3), Uterus-AdenoCA (3), Bladder-TCC (2), Panc-AdenoCA (2), Cervix-SCC (1), Liver-HCC (1), Lung-AdenoCA (1), Myeloid-MPN (1), Ovary-AdenoCA (1), Prost-AdenoCA (1)
SMARCB1	coding	5	ActiveDriverPW, CNIO, Hierarchical HotNet, Induced subnetworks, SSA-ME	1.08E-04	13	Eso-AdenoCa (2), Kidney-RCC (2), Liver-HCC (2), Panc-Endocrine (2), Biliary-AdenoCA (1), Lung-AdenoCA (1), Lung-SCC (1), Ovary-AdenoCA (1), Stomach-AdenoCA (1)
SOX9	coding	4	ActiveDriverPW, Hierarchical HotNet, NBDI, SSA-ME	2.11E-04	21	ColoRect-AdenoCA (6), Breast-AdenoCa (3), Eso-AdenoCa (2), Liver-HCC (2), Panc-AdenoCA (2), Panc-Endocrine (2), Head-SCC (1), Kidney-RCC (1), Lung-SCC (1), Stomach-AdenoCA (1)
SPOP	coding	6	ActiveDriverPW, CanIsoNet, CNIO, Hierarchical HotNet, Induced subnetworks, NBDI	1.82E-08	21	Prost-AdenoCA (14), Biliary-AdenoCA (2), Breast-AdenoCa (2), Uterus-AdenoCA (2), Thy-AdenoCA (1)
STAG2	coding	4	ActiveDriverPW, CNIO, Hierarchical HotNet, SSA-ME	2.51E-02	25	Liver-HCC (5), Kidney-RCC (4), Bladder-TCC (3), Breast-AdenoCa (2), Ovary-AdenoCA (2), Bone-Leiomyo (1), CNS-GBM (1), CNS-Medullo (1), Head-SCC (1), Lung-AdenoCA (1), Lung-SCC (1), Panc-AdenoCA (1), Panc-Endocrine (1), Uterus-AdenoCA (1)
STK11	coding	5	ActiveDriverPW, CanIsoNet, CNIO, Hierarchical HotNet, SSA-ME	5.61E-03	13	Lung-AdenoCA (5), Cervix-SCC (2), Biliary-AdenoCA (1), Breast-AdenoCa (1), Breast-LobularCa (1), Eso-AdenoCa (1), Head-SCC (1), Panc-AdenoCA (1)
TAF1	coding	5	ActiveDriverPW, CNIO, Hierarchical HotNet, NBDI, SSA-ME	5.97E-03	35	Breast-AdenoCa (5), Lung-SCC (4), Ovary-AdenoCA (4), Uterus-AdenoCA (4), Kidney-RCC (3), Liver-HCC (3), Panc-Endocrine (3), Panc-AdenoCA (2), Bladder-TCC (1), CNS-GBM (1), CNS-Medullo (1), ColoRect-AdenoCA (1), Head-SCC (1), Lung-AdenoCA (1), Thy-AdenoCA (1)
TBL1XR1	coding	4	ActiveDriverPW, CNIO, Hierarchical HotNet, SSA-ME	7.20E-03	15	Lung-AdenoCA (3), Ovary-AdenoCA (3), Breast-AdenoCa (2), Liver-HCC (2), Head-SCC (1), Kidney-RCC (1), Lung-SCC (1), Panc-AdenoCA (1), Prost-AdenoCA (1)
TCF7L2	coding	4	ActiveDriverPW, CNIO, Hierarchical HotNet, SSA-ME	3.08E-02	13	ColoRect-AdenoCA (4), Panc-AdenoCA (2), Breast-AdenoCa (1), CNS-Medullo (1), Liver-HCC (1), Ovary-AdenoCA (1), Panc-Endocrine (1), Stomach-AdenoCA (1), Uterus-AdenoCA (1)
TGFBR2	coding	6	ActiveDriverPW, CNIO, Hierarchical HotNet, Induced subnetworks, NBDI, SSA-ME	1.89E-08	21	Panc-AdenoCA (8), Breast-AdenoCa (2), ColoRect-AdenoCA (2), Eso-AdenoCa (2), Bladder-TCC (1), Cervix-SCC (1), Head-SCC (1), Kidney-RCC (1), Lung-AdenoCA (1), Lung-SCC (1), Panc-Endocrine (1)
TP53	coding	6	ActiveDriverPW, CNIO, Hierarchical HotNet, Induced subnetworks, NBDI, SSA-ME	2.51E-29	790	Panc-AdenoCA (164), Breast-AdenoCa (101), Ovary-AdenoCA (100), Liver-HCC (92), Eso-AdenoCa (78), Lung-SCC (39), Uterus-AdenoCA (31), Head-SCC (28), Stomach-AdenoCA (28), ColoRect-AdenoCA (27), Prost-AdenoCA (16), Bone-Osteosarc (12), Lung-AdenoCA (11), Bladder-TCC (10), Biliary-AdenoCA (9), CNS-GBM (9), Bone-Leiomyo (7), CNS-Oligo (6), Kidney-RCC (5), Breast-LobularCa (4), Kidney-ChRCC (4), Panc-…
USP9X	coding	4	ActiveDriverPW, Hierarchical HotNet, Induced subnetworks, NBDI	8.06E-05	39	Liver-HCC (7), Prost-AdenoCA (4), Breast-AdenoCa (3), Stomach-AdenoCA (3), Biliary-AdenoCA (2), Kidney-ChRCC (2), Kidney-RCC (2), Lung-SCC (2), Ovary-AdenoCA (2), Panc-AdenoCA (2), Thy-AdenoCA (2), Uterus-AdenoCA (2), Bone-Epith (1), Breast-LobularCa (1), CNS-Medullo (1), ColoRect-AdenoCA (1), Head-SCC (1), Lung-AdenoCA (1)
VHL	coding	5	ActiveDriverPW, Hierarchical HotNet, Induced subnetworks, NBDI, SSA-ME	2.44E-29	83	Kidney-RCC (80), Ovary-AdenoCA (1), Panc-Endocrine (1), Uterus-AdenoCA (1)
YWHAE	coding	4	ActiveDriverPW, CanIsoNet, CNIO, SSA-ME	1.98E-02	4	Liver-HCC (2), Panc-AdenoCA (1), Uterus-AdenoCA (1)
