# Supplementary material for: Pathway and network analysis of more than 2500 whole cancer genomes
Source: Nat Commun. 2020 Feb 5;11:729. doi: 10.1038/s41467-020-14367-0 (PMC7002574; doi:10.1038/s41467-020-14367-0)
Supplement: Supplementary file 26 — Supplementary Data 24 [file 41467_2020_14367_MOESM26_ESM.txt]

Gene	Region	Number of methods with gene in predictions	Methods with gene in predictions	Integrated driver score for region of gene	Number of samples with mutations in region of gene	Number samples in each cohort with mutations in region of gene
ACTA2	core promoter	6	ActiveDriverPW, CanIsoNet, CNIO, Hierarchical HotNet, NBDI, SSA-ME	6.23E-01	8	Breast-AdenoCa (2), Liver-HCC (2), Head-SCC (1), Lung-AdenoCA (1), Panc-AdenoCA (1), Stomach-AdenoCA (1)
ACTA2	5' UTR	6	ActiveDriverPW, CanIsoNet, CNIO, Hierarchical HotNet, NBDI, SSA-ME	8.70E-01	4	Breast-AdenoCa (2), Head-SCC (1), Lung-AdenoCA (1)
ACTA2	3' UTR	6	ActiveDriverPW, CanIsoNet, CNIO, Hierarchical HotNet, NBDI, SSA-ME	nan	0
ACTA2	enhancer	6	ActiveDriverPW, CanIsoNet, CNIO, Hierarchical HotNet, NBDI, SSA-ME	5.10E-03	44	Liver-HCC (10), Kidney-RCC (5), Breast-AdenoCa (4), Ovary-AdenoCA (3), Prost-AdenoCA (3), Uterus-AdenoCA (3), Eso-AdenoCa (2), Head-SCC (2), Lung-SCC (2), Panc-AdenoCA (2), Biliary-AdenoCA (1), CNS-Oligo (1), Cervix-SCC (1), Kidney-ChRCC (1), Lung-AdenoCA (1), Panc-Endocrine (1), Stomach-AdenoCA (1), Thy-AdenoCA (1)
ACTB	core promoter	4	ActiveDriverPW, CanIsoNet, Induced subnetworks, SSA-ME	7.86E-02	16	Eso-AdenoCa (3), Liver-HCC (2), Prost-AdenoCA (2), Bladder-TCC (1), ColoRect-AdenoCA (1), Lung-AdenoCA (1), Lung-SCC (1), Ovary-AdenoCA (1), Panc-AdenoCA (1), Panc-Endocrine (1), Thy-AdenoCA (1), Uterus-AdenoCA (1)
ACTB	5' UTR	4	ActiveDriverPW, CanIsoNet, Induced subnetworks, SSA-ME	4.63E-02	5	Eso-AdenoCa (1), Ovary-AdenoCA (1), Panc-Endocrine (1), Prost-AdenoCA (1), Uterus-AdenoCA (1)
ACTB	3' UTR	4	ActiveDriverPW, CanIsoNet, Induced subnetworks, SSA-ME	3.78E-02	6	Liver-HCC (2), Breast-AdenoCa (1), Ovary-AdenoCA (1), Panc-AdenoCA (1), Uterus-AdenoCA (1)
ACTB	enhancer	4	ActiveDriverPW, CanIsoNet, Induced subnetworks, SSA-ME	nan	0
ANP32A	core promoter	4	ActiveDriverPW, Hierarchical HotNet, NBDI, SSA-ME	2.29E-02	6	CNS-Medullo (1), Cervix-SCC (1), Eso-AdenoCa (1), Lung-AdenoCA (1), Lung-SCC (1), Uterus-AdenoCA (1)
ANP32A	5' UTR	4	ActiveDriverPW, Hierarchical HotNet, NBDI, SSA-ME	1.11E-02	3	Cervix-SCC (1), Lung-AdenoCA (1), Uterus-AdenoCA (1)
ANP32A	3' UTR	4	ActiveDriverPW, Hierarchical HotNet, NBDI, SSA-ME	4.20E-01	5	CNS-GBM (1), Eso-AdenoCa (1), Kidney-RCC (1), Liver-HCC (1), Stomach-AdenoCA (1)
ANP32A	enhancer	4	ActiveDriverPW, Hierarchical HotNet, NBDI, SSA-ME	5.93E-01	6	Kidney-RCC (2), Panc-AdenoCA (2), Liver-HCC (1), Uterus-AdenoCA (1)
ASCL1	core promoter	5	ActiveDriverPW, CNIO, Hierarchical HotNet, NBDI, SSA-ME	2.73E-01	4	Breast-AdenoCa (1), ColoRect-AdenoCA (1), Eso-AdenoCa (1), Lung-SCC (1)
ASCL1	5' UTR	5	ActiveDriverPW, CNIO, Hierarchical HotNet, NBDI, SSA-ME	8.93E-01	6	Eso-AdenoCa (3), ColoRect-AdenoCA (1), Lung-SCC (1), Panc-AdenoCA (1)
ASCL1	3' UTR	5	ActiveDriverPW, CNIO, Hierarchical HotNet, NBDI, SSA-ME	1.69E-03	8	Lung-SCC (2), Bladder-TCC (1), CNS-GBM (1), CNS-Medullo (1), ColoRect-AdenoCA (1), Kidney-RCC (1), Panc-AdenoCA (1)
ASCL1	enhancer	5	ActiveDriverPW, CNIO, Hierarchical HotNet, NBDI, SSA-ME	9.98E-02	13	Liver-HCC (6), Bladder-TCC (1), CNS-GBM (1), Cervix-SCC (1), Lung-AdenoCA (1), Lung-SCC (1), Ovary-AdenoCA (1), Panc-AdenoCA (1)
ATP1B1	core promoter	5	ActiveDriverPW, CanIsoNet, Hierarchical HotNet, NBDI, SSA-ME	1.90E-02	11	Lung-SCC (4), Liver-HCC (2), Kidney-RCC (1), Myeloid-AML (1), Ovary-AdenoCA (1), Panc-AdenoCA (1), Stomach-AdenoCA (1)
ATP1B1	5' UTR	5	ActiveDriverPW, CanIsoNet, Hierarchical HotNet, NBDI, SSA-ME	6.50E-02	8	Lung-SCC (3), Stomach-AdenoCA (2), Bone-Leiomyo (1), Eso-AdenoCa (1), Ovary-AdenoCA (1)
ATP1B1	3' UTR	5	ActiveDriverPW, CanIsoNet, Hierarchical HotNet, NBDI, SSA-ME	2.16E-02	4	Bladder-TCC (1), Bone-Osteosarc (1), ColoRect-AdenoCA (1), Kidney-ChRCC (1)
ATP1B1	enhancer	5	ActiveDriverPW, CanIsoNet, Hierarchical HotNet, NBDI, SSA-ME	1.02E-02	111	Liver-HCC (28), Ovary-AdenoCA (11), Breast-AdenoCa (10), Kidney-RCC (9), Stomach-AdenoCA (7), Panc-AdenoCA (6), Eso-AdenoCa (5), Lung-SCC (5), CNS-GBM (4), Bladder-TCC (3), Bone-Leiomyo (3), ColoRect-AdenoCA (3), Head-SCC (3), Prost-AdenoCA (3), CNS-Medullo (2), Lung-AdenoCA (2), Panc-Endocrine (2), Biliary-AdenoCA (1), Bone-Epith (1), Breast-LobularCa (1), CNS-Oligo (1), Uterus-AdenoCA (1)
BAZ1A	core promoter	4	ActiveDriverPW, CanIsoNet, CNIO, Hierarchical HotNet	2.59E-01	4	Panc-AdenoCA (2), Bladder-TCC (1), Breast-LobularCa (1)
BAZ1A	5' UTR	4	ActiveDriverPW, CanIsoNet, CNIO, Hierarchical HotNet	2.08E-02	8	Bladder-TCC (1), Breast-AdenoCa (1), Breast-LobularCa (1), Kidney-ChRCC (1), Kidney-RCC (1), Lung-SCC (1), Panc-AdenoCA (1), Uterus-AdenoCA (1)
BAZ1A	3' UTR	4	ActiveDriverPW, CanIsoNet, CNIO, Hierarchical HotNet	1.14E-01	4	Breast-AdenoCa (2), Eso-AdenoCa (1), Kidney-RCC (1)
BAZ1A	enhancer	4	ActiveDriverPW, CanIsoNet, CNIO, Hierarchical HotNet	5.44E-01	2	Liver-HCC (2)
BHLHE40	core promoter	5	ActiveDriverPW, CanIsoNet, CNIO, Hierarchical HotNet, SSA-ME	6.10E-02	1	Panc-Endocrine (1)
BHLHE40	5' UTR	5	ActiveDriverPW, CanIsoNet, CNIO, Hierarchical HotNet, SSA-ME	1.81E-01	3	Bladder-TCC (1), Panc-AdenoCA (1), Panc-Endocrine (1)
BHLHE40	3' UTR	5	ActiveDriverPW, CanIsoNet, CNIO, Hierarchical HotNet, SSA-ME	1.02E-01	8	Panc-AdenoCA (3), Breast-AdenoCa (2), Bone-Leiomyo (1), Kidney-RCC (1), Lung-AdenoCA (1)
BHLHE40	enhancer	5	ActiveDriverPW, CanIsoNet, CNIO, Hierarchical HotNet, SSA-ME	9.77E-02	10	Breast-AdenoCa (2), Lung-SCC (2), Uterus-AdenoCA (2), Bladder-TCC (1), Cervix-SCC (1), Ovary-AdenoCA (1), Stomach-AdenoCA (1)
CALM1	core promoter	5	ActiveDriverPW, CanIsoNet, Hierarchical HotNet, NBDI, SSA-ME	7.98E-01	8	Lung-SCC (2), Panc-AdenoCA (2), Kidney-RCC (1), Lung-AdenoCA (1), Ovary-AdenoCA (1), Stomach-AdenoCA (1)
CALM1	5' UTR	5	ActiveDriverPW, CanIsoNet, Hierarchical HotNet, NBDI, SSA-ME	7.93E-01	3	Kidney-RCC (1), Panc-AdenoCA (1), Stomach-AdenoCA (1)
CALM1	3' UTR	5	ActiveDriverPW, CanIsoNet, Hierarchical HotNet, NBDI, SSA-ME	6.99E-03	14	Liver-HCC (6), Eso-AdenoCa (2), Bladder-TCC (1), Bone-Cart (1), Breast-AdenoCa (1), Ovary-AdenoCA (1), Stomach-AdenoCA (1), Uterus-AdenoCA (1)
CALM1	enhancer	5	ActiveDriverPW, CanIsoNet, Hierarchical HotNet, NBDI, SSA-ME	6.94E-02	35	Liver-HCC (7), Head-SCC (4), Kidney-RCC (4), Panc-AdenoCA (4), Breast-AdenoCa (2), Eso-AdenoCa (2), Ovary-AdenoCA (2), Biliary-AdenoCA (1), Bladder-TCC (1), CNS-GBM (1), CNS-Medullo (1), ColoRect-AdenoCA (1), Kidney-ChRCC (1), Lung-SCC (1), Panc-Endocrine (1), Prost-AdenoCA (1), Uterus-AdenoCA (1)
CALM2	core promoter	6	ActiveDriverPW, CNIO, Hierarchical HotNet, Induced subnetworks, NBDI, SSA-ME	1.10E-02	6	Breast-AdenoCa (2), Breast-LobularCa (1), ColoRect-AdenoCA (1), Liver-HCC (1), Panc-AdenoCA (1)
CALM2	5' UTR	6	ActiveDriverPW, CNIO, Hierarchical HotNet, Induced subnetworks, NBDI, SSA-ME	3.66E-03	4	Breast-AdenoCa (1), ColoRect-AdenoCA (1), Liver-HCC (1), Panc-AdenoCA (1)
CALM2	3' UTR	6	ActiveDriverPW, CNIO, Hierarchical HotNet, Induced subnetworks, NBDI, SSA-ME	6.09E-04	3	Liver-HCC (2), Panc-AdenoCA (1)
CALM2	enhancer	6	ActiveDriverPW, CNIO, Hierarchical HotNet, Induced subnetworks, NBDI, SSA-ME	1.66E-02	25	Breast-AdenoCa (4), Liver-HCC (3), Kidney-RCC (2), Ovary-AdenoCA (2), Panc-AdenoCA (2), Prost-AdenoCA (2), Bladder-TCC (1), Bone-Epith (1), CNS-GBM (1), CNS-Medullo (1), Cervix-SCC (1), ColoRect-AdenoCA (1), Eso-AdenoCa (1), Lung-AdenoCA (1), Stomach-AdenoCA (1), Uterus-AdenoCA (1)
CBX3	core promoter	4	ActiveDriverPW, CanIsoNet, Hierarchical HotNet, NBDI	5.21E-01	7	Head-SCC (2), Bone-Osteosarc (1), Breast-AdenoCa (1), Liver-HCC (1), Lung-SCC (1), Panc-Endocrine (1)
CBX3	5' UTR	4	ActiveDriverPW, CanIsoNet, Hierarchical HotNet, NBDI	7.03E-01	5	Head-SCC (2), Bone-Osteosarc (1), Lung-SCC (1), Stomach-AdenoCA (1)
CBX3	3' UTR	4	ActiveDriverPW, CanIsoNet, Hierarchical HotNet, NBDI	9.17E-01	5	Lung-SCC (2), Bladder-TCC (1), Panc-AdenoCA (1), Stomach-AdenoCA (1)
CBX3	enhancer	4	ActiveDriverPW, CanIsoNet, Hierarchical HotNet, NBDI	5.55E-03	32	Liver-HCC (8), Lung-SCC (4), Prost-AdenoCA (4), Breast-AdenoCa (3), Eso-AdenoCa (2), Kidney-RCC (2), Panc-AdenoCA (2), Stomach-AdenoCA (2), Bladder-TCC (1), ColoRect-AdenoCA (1), Head-SCC (1), Lung-AdenoCA (1), Uterus-AdenoCA (1)
CDH2	core promoter	5	ActiveDriverPW, CNIO, Hierarchical HotNet, NBDI, SSA-ME	7.30E-01	15	Liver-HCC (5), Breast-AdenoCa (2), Eso-AdenoCa (2), Head-SCC (2), Lung-SCC (2), Bladder-TCC (1), Panc-AdenoCA (1)
CDH2	5' UTR	5	ActiveDriverPW, CNIO, Hierarchical HotNet, NBDI, SSA-ME	9.78E-01	4	Liver-HCC (2), Lung-SCC (1), Panc-AdenoCA (1)
CDH2	3' UTR	5	ActiveDriverPW, CNIO, Hierarchical HotNet, NBDI, SSA-ME	3.32E-03	16	Eso-AdenoCa (4), Kidney-RCC (2), Panc-AdenoCA (2), CNS-Medullo (1), Head-SCC (1), Liver-HCC (1), Lung-AdenoCA (1), Lung-SCC (1), Ovary-AdenoCA (1), Stomach-AdenoCA (1), Uterus-AdenoCA (1)
CDH2	enhancer	5	ActiveDriverPW, CNIO, Hierarchical HotNet, NBDI, SSA-ME	1.50E-01	89	Eso-AdenoCa (17), Liver-HCC (13), Lung-SCC (8), Panc-AdenoCA (7), Stomach-AdenoCA (7), Prost-AdenoCA (5), Uterus-AdenoCA (4), Bladder-TCC (3), Breast-AdenoCa (3), Head-SCC (3), Kidney-RCC (3), Ovary-AdenoCA (3), Biliary-AdenoCA (2), Bone-Leiomyo (2), CNS-GBM (2), Lung-AdenoCA (2), Panc-Endocrine (2), Bone-Osteosarc (1), Breast-LobularCa (1), ColoRect-AdenoCA (1)
CITED2	core promoter	6	ActiveDriverPW, CNIO, Hierarchical HotNet, Induced subnetworks, NBDI, SSA-ME	2.39E-02	7	Lung-SCC (2), Bone-Leiomyo (1), ColoRect-AdenoCA (1), Kidney-RCC (1), Liver-HCC (1), Ovary-AdenoCA (1)
CITED2	5' UTR	6	ActiveDriverPW, CNIO, Hierarchical HotNet, Induced subnetworks, NBDI, SSA-ME	3.37E-01	3	Liver-HCC (1), Lung-SCC (1), Ovary-AdenoCA (1)
CITED2	3' UTR	6	ActiveDriverPW, CNIO, Hierarchical HotNet, Induced subnetworks, NBDI, SSA-ME	2.98E-03	5	Bone-Epith (1), Kidney-RCC (1), Lung-SCC (1), Panc-AdenoCA (1), Prost-AdenoCA (1)
CITED2	enhancer	6	ActiveDriverPW, CNIO, Hierarchical HotNet, Induced subnetworks, NBDI, SSA-ME	2.24E-02	149	Liver-HCC (34), Eso-AdenoCa (14), Ovary-AdenoCA (13), Breast-AdenoCa (12), Panc-AdenoCA (10), Kidney-RCC (8), Lung-SCC (8), Bladder-TCC (6), ColoRect-AdenoCA (6), Head-SCC (5), Prost-AdenoCA (5), Stomach-AdenoCA (5), Lung-AdenoCA (4), CNS-GBM (3), Uterus-AdenoCA (3), Bone-Leiomyo (2), CNS-Oligo (2), Cervix-SCC (2), Panc-Endocrine (2), Biliary-AdenoCA (1), Breast-LobularCa (1), CNS-Medullo (1), CN…
CNBP	core promoter	4	ActiveDriverPW, Hierarchical HotNet, NBDI, SSA-ME	6.96E-01	2	Kidney-RCC (1), Uterus-AdenoCA (1)
CNBP	5' UTR	4	ActiveDriverPW, Hierarchical HotNet, NBDI, SSA-ME	2.46E-01	1	Kidney-RCC (1)
CNBP	3' UTR	4	ActiveDriverPW, Hierarchical HotNet, NBDI, SSA-ME	2.18E-03	8	Liver-HCC (2), Bladder-TCC (1), Breast-AdenoCa (1), Kidney-RCC (1), Ovary-AdenoCA (1), Panc-AdenoCA (1), Uterus-AdenoCA (1)
CNBP	enhancer	4	ActiveDriverPW, Hierarchical HotNet, NBDI, SSA-ME	nan	0
CNOT2	core promoter	4	ActiveDriverPW, Hierarchical HotNet, NBDI, SSA-ME	5.11E-01	12	Bone-Osteosarc (2), Liver-HCC (2), Lung-AdenoCA (2), Lung-SCC (2), Uterus-AdenoCA (2), Bladder-TCC (1), Stomach-AdenoCA (1)
CNOT2	5' UTR	4	ActiveDriverPW, Hierarchical HotNet, NBDI, SSA-ME	8.29E-01	25	Lung-SCC (5), Bone-Osteosarc (3), Breast-AdenoCa (3), Biliary-AdenoCA (2), Head-SCC (2), Liver-HCC (2), Lung-AdenoCA (2), Ovary-AdenoCA (2), Bladder-TCC (1), CNS-GBM (1), Kidney-RCC (1), Stomach-AdenoCA (1)
CNOT2	3' UTR	4	ActiveDriverPW, Hierarchical HotNet, NBDI, SSA-ME	1.18E-03	25	Liver-HCC (6), Breast-AdenoCa (3), Biliary-AdenoCA (2), CNS-PiloAstro (2), Kidney-RCC (2), Lung-AdenoCA (2), Panc-AdenoCA (2), Bone-Osteosarc (1), ColoRect-AdenoCA (1), Eso-AdenoCa (1), Lung-SCC (1), Thy-AdenoCA (1), Uterus-AdenoCA (1)
CNOT2	enhancer	4	ActiveDriverPW, Hierarchical HotNet, NBDI, SSA-ME	7.79E-01	4	Liver-HCC (2), Eso-AdenoCa (1), Prost-AdenoCA (1)
COL1A2	core promoter	5	ActiveDriverPW, CanIsoNet, CNIO, Hierarchical HotNet, SSA-ME	8.08E-02	3	Panc-AdenoCA (2), Head-SCC (1)
COL1A2	5' UTR	5	ActiveDriverPW, CanIsoNet, CNIO, Hierarchical HotNet, SSA-ME	3.77E-02	7	Bone-Osteosarc (1), CNS-Medullo (1), Head-SCC (1), Kidney-RCC (1), Liver-HCC (1), Lung-AdenoCA (1), Lung-SCC (1)
COL1A2	3' UTR	5	ActiveDriverPW, CanIsoNet, CNIO, Hierarchical HotNet, SSA-ME	2.96E-02	6	Eso-AdenoCa (2), Panc-AdenoCA (2), Bone-Osteosarc (1), Kidney-ChRCC (1)
COL1A2	enhancer	5	ActiveDriverPW, CanIsoNet, CNIO, Hierarchical HotNet, SSA-ME	1.13E-01	94	Liver-HCC (18), Eso-AdenoCa (16), Lung-SCC (7), Panc-AdenoCA (7), Prost-AdenoCA (7), Ovary-AdenoCA (6), Kidney-RCC (5), Head-SCC (4), Stomach-AdenoCA (4), Breast-AdenoCa (3), Lung-AdenoCA (3), Uterus-AdenoCA (3), Biliary-AdenoCA (2), Bone-Osteosarc (2), CNS-Oligo (2), Bladder-TCC (1), Bone-Leiomyo (1), CNS-GBM (1), CNS-Medullo (1), ColoRect-AdenoCA (1)
COL3A1	core promoter	4	CanIsoNet, CNIO, Hierarchical HotNet, NBDI	4.71E-01	7	ColoRect-AdenoCA (2), Panc-AdenoCA (2), Breast-AdenoCa (1), Liver-HCC (1), Stomach-AdenoCA (1)
COL3A1	5' UTR	4	CanIsoNet, CNIO, Hierarchical HotNet, NBDI	2.81E-01	1	Liver-HCC (1)
COL3A1	3' UTR	4	CanIsoNet, CNIO, Hierarchical HotNet, NBDI	5.30E-01	4	Panc-AdenoCA (2), CNS-GBM (1), Liver-HCC (1)
COL3A1	enhancer	4	CanIsoNet, CNIO, Hierarchical HotNet, NBDI	9.59E-03	115	Liver-HCC (28), Lung-SCC (12), Eso-AdenoCa (11), Breast-AdenoCa (10), Lung-AdenoCA (6), Kidney-RCC (5), Panc-AdenoCA (5), Uterus-AdenoCA (5), Head-SCC (4), Prost-AdenoCA (4), Bladder-TCC (3), CNS-GBM (3), Ovary-AdenoCA (3), Stomach-AdenoCA (3), Breast-LobularCa (2), CNS-Oligo (2), ColoRect-AdenoCA (2), Panc-Endocrine (2), Bone-Osteosarc (1), CNS-Medullo (1), Cervix-SCC (1), Myeloid-AML (1), Myelo…
CTNNB1	core promoter	4	ActiveDriverPW, CanIsoNet, CNIO, SSA-ME	7.41E-02	8	Panc-AdenoCA (2), Bladder-TCC (1), Cervix-SCC (1), ColoRect-AdenoCA (1), Lung-SCC (1), Panc-Endocrine (1), Stomach-AdenoCA (1)
CTNNB1	5' UTR	4	ActiveDriverPW, CanIsoNet, CNIO, SSA-ME	3.96E-01	4	Eso-AdenoCa (2), Bladder-TCC (1), Cervix-SCC (1)
CTNNB1	3' UTR	4	ActiveDriverPW, CanIsoNet, CNIO, SSA-ME	2.87E-02	5	Liver-HCC (2), Head-SCC (1), Lung-SCC (1), Panc-AdenoCA (1)
CTNNB1	enhancer	4	ActiveDriverPW, CanIsoNet, CNIO, SSA-ME	1.42E-01	52	Liver-HCC (13), Panc-AdenoCA (6), Bladder-TCC (5), Breast-AdenoCa (5), Ovary-AdenoCA (4), CNS-GBM (3), Eso-AdenoCa (3), Lung-AdenoCA (3), Head-SCC (2), Lung-SCC (2), Prost-AdenoCA (2), Stomach-AdenoCA (2), Bone-Leiomyo (1), Bone-Osteosarc (1)
DDX3X	core promoter	4	ActiveDriverPW, Hierarchical HotNet, Induced subnetworks, SSA-ME	2.06E-01	5	Liver-HCC (2), Bladder-TCC (1), Cervix-SCC (1), Lung-SCC (1)
DDX3X	5' UTR	4	ActiveDriverPW, Hierarchical HotNet, Induced subnetworks, SSA-ME	3.81E-01	2	Liver-HCC (2)
DDX3X	3' UTR	4	ActiveDriverPW, Hierarchical HotNet, Induced subnetworks, SSA-ME	1.93E-03	11	Liver-HCC (3), Panc-AdenoCA (2), Bone-Osteosarc (1), CNS-Medullo (1), CNS-Oligo (1), Cervix-SCC (1), Prost-AdenoCA (1), Uterus-AdenoCA (1)
DDX3X	enhancer	4	ActiveDriverPW, Hierarchical HotNet, Induced subnetworks, SSA-ME	3.37E-01	21	Lung-SCC (4), Breast-AdenoCa (3), Liver-HCC (3), Eso-AdenoCa (2), Prost-AdenoCA (2), Bone-Leiomyo (1), Head-SCC (1), Kidney-RCC (1), Lung-AdenoCA (1), Ovary-AdenoCA (1), Panc-AdenoCA (1), Stomach-AdenoCA (1)
DTL	core promoter	5	ActiveDriverPW, CanIsoNet, Hierarchical HotNet, Induced subnetworks, NBDI	7.54E-05	8	Lung-AdenoCA (2), Bladder-TCC (1), Bone-Leiomyo (1), Breast-AdenoCa (1), Kidney-RCC (1), Panc-AdenoCA (1), Uterus-AdenoCA (1)
DTL	5' UTR	5	ActiveDriverPW, CanIsoNet, Hierarchical HotNet, Induced subnetworks, NBDI	1.22E-04	7	Lung-AdenoCA (2), Bladder-TCC (1), Bone-Leiomyo (1), Breast-AdenoCa (1), Panc-AdenoCA (1), Uterus-AdenoCA (1)
DTL	3' UTR	5	ActiveDriverPW, CanIsoNet, Hierarchical HotNet, Induced subnetworks, NBDI	5.64E-01	14	Bladder-TCC (2), Kidney-RCC (2), Liver-HCC (2), Ovary-AdenoCA (2), Panc-AdenoCA (2), Uterus-AdenoCA (2), CNS-Medullo (1), Lung-SCC (1)
DTL	enhancer	5	ActiveDriverPW, CanIsoNet, Hierarchical HotNet, Induced subnetworks, NBDI	6.73E-01	2	Lung-SCC (1), Stomach-AdenoCA (1)
DUSP22	core promoter	4	ActiveDriverPW, CNIO, Hierarchical HotNet, NBDI	1.20E-01	27	Liver-HCC (7), Eso-AdenoCa (4), Lung-SCC (4), Head-SCC (3), Stomach-AdenoCA (2), Breast-AdenoCa (1), CNS-Oligo (1), ColoRect-AdenoCA (1), Kidney-RCC (1), Lung-AdenoCA (1), Panc-AdenoCA (1), Prost-AdenoCA (1)
DUSP22	5' UTR	4	ActiveDriverPW, CNIO, Hierarchical HotNet, NBDI	4.25E-01	23	Lung-SCC (5), Eso-AdenoCa (3), Liver-HCC (3), Lung-AdenoCA (3), Panc-AdenoCA (2), Bone-Osteosarc (1), CNS-Oligo (1), ColoRect-AdenoCA (1), Head-SCC (1), Ovary-AdenoCA (1), Prost-AdenoCA (1), Stomach-AdenoCA (1)
DUSP22	3' UTR	4	ActiveDriverPW, CNIO, Hierarchical HotNet, NBDI	9.12E-03	56	Eso-AdenoCa (12), Liver-HCC (9), Lung-SCC (7), Lung-AdenoCA (5), Breast-AdenoCa (4), Panc-AdenoCA (4), ColoRect-AdenoCA (3), Stomach-AdenoCA (3), Kidney-RCC (2), Prost-AdenoCA (2), Biliary-AdenoCA (1), CNS-Medullo (1), Head-SCC (1), Ovary-AdenoCA (1), Panc-Endocrine (1)
DUSP22	enhancer	4	ActiveDriverPW, CNIO, Hierarchical HotNet, NBDI	nan	0
DUSP6	core promoter	4	ActiveDriverPW, CNIO, Hierarchical HotNet, NBDI	9.89E-02	6	Liver-HCC (2), Uterus-AdenoCA (2), Breast-AdenoCa (1), Panc-AdenoCA (1)
DUSP6	5' UTR	4	ActiveDriverPW, CNIO, Hierarchical HotNet, NBDI	1.08E-01	6	Uterus-AdenoCA (2), Breast-AdenoCa (1), Liver-HCC (1), Lung-SCC (1), Panc-AdenoCA (1)
DUSP6	3' UTR	4	ActiveDriverPW, CNIO, Hierarchical HotNet, NBDI	5.52E-01	11	Liver-HCC (4), Biliary-AdenoCA (1), Bone-Leiomyo (1), Eso-AdenoCa (1), Head-SCC (1), Kidney-RCC (1), Lung-SCC (1), Uterus-AdenoCA (1)
DUSP6	enhancer	4	ActiveDriverPW, CNIO, Hierarchical HotNet, NBDI	1.31E-02	45	Liver-HCC (8), Breast-AdenoCa (6), Lung-SCC (5), Ovary-AdenoCA (5), Eso-AdenoCa (4), Head-SCC (4), Bone-Osteosarc (2), Lung-AdenoCA (2), Prost-AdenoCA (2), Biliary-AdenoCA (1), Bladder-TCC (1), Bone-Leiomyo (1), CNS-Medullo (1), ColoRect-AdenoCA (1), Kidney-RCC (1), Uterus-AdenoCA (1)
EIF4A2	core promoter	4	ActiveDriverPW, Hierarchical HotNet, Induced subnetworks, NBDI	8.19E-01	13	Liver-HCC (3), Panc-AdenoCA (3), Breast-AdenoCa (2), Bladder-TCC (1), CNS-Medullo (1), Head-SCC (1), Prost-AdenoCA (1), Stomach-AdenoCA (1)
EIF4A2	5' UTR	4	ActiveDriverPW, Hierarchical HotNet, Induced subnetworks, NBDI	7.73E-01	8	Breast-AdenoCa (2), Liver-HCC (2), Panc-AdenoCA (2), Bladder-TCC (1), Stomach-AdenoCA (1)
EIF4A2	3' UTR	4	ActiveDriverPW, Hierarchical HotNet, Induced subnetworks, NBDI	4.40E-05	10	Bladder-TCC (2), ColoRect-AdenoCA (2), Breast-AdenoCa (1), Eso-AdenoCa (1), Liver-HCC (1), Lung-SCC (1), Panc-AdenoCA (1), Uterus-AdenoCA (1)
EIF4A2	enhancer	4	ActiveDriverPW, Hierarchical HotNet, Induced subnetworks, NBDI	2.10E-01	9	Lung-SCC (2), CNS-Medullo (1), Kidney-RCC (1), Liver-HCC (1), Ovary-AdenoCA (1), Panc-AdenoCA (1), Prost-AdenoCA (1), Uterus-AdenoCA (1)
ESRRG	core promoter	4	ActiveDriverPW, Hierarchical HotNet, NBDI, SSA-ME	1.87E-01	25	Liver-HCC (7), Lung-SCC (5), Lung-AdenoCA (3), Breast-AdenoCa (2), Bladder-TCC (1), CNS-GBM (1), Cervix-SCC (1), Head-SCC (1), Kidney-ChRCC (1), Ovary-AdenoCA (1), Panc-AdenoCA (1), Stomach-AdenoCA (1)
ESRRG	5' UTR	4	ActiveDriverPW, Hierarchical HotNet, NBDI, SSA-ME	2.84E-01	25	Lung-SCC (5), Eso-AdenoCa (3), Liver-HCC (3), Breast-AdenoCa (2), CNS-GBM (2), Panc-AdenoCA (2), Prost-AdenoCA (2), Bladder-TCC (1), Bone-Osteosarc (1), ColoRect-AdenoCA (1), Head-SCC (1), Kidney-RCC (1), Panc-Endocrine (1)
ESRRG	3' UTR	4	ActiveDriverPW, Hierarchical HotNet, NBDI, SSA-ME	1.17E-02	30	Breast-AdenoCa (6), Liver-HCC (4), Eso-AdenoCa (3), Kidney-RCC (3), Uterus-AdenoCA (3), Prost-AdenoCA (2), Stomach-AdenoCA (2), Bone-Osteosarc (1), Head-SCC (1), Lung-SCC (1), Myeloid-AML (1), Ovary-AdenoCA (1), Panc-AdenoCA (1), Thy-AdenoCA (1)
ESRRG	enhancer	4	ActiveDriverPW, Hierarchical HotNet, NBDI, SSA-ME	nan	0
FST	core promoter	4	ActiveDriverPW, CNIO, Hierarchical HotNet, NBDI	3.21E-01	4	Prost-AdenoCA (2), ColoRect-AdenoCA (1), Ovary-AdenoCA (1)
FST	5' UTR	4	ActiveDriverPW, CNIO, Hierarchical HotNet, NBDI	2.48E-01	0
FST	3' UTR	4	ActiveDriverPW, CNIO, Hierarchical HotNet, NBDI	1.79E-02	15	Breast-AdenoCa (5), ColoRect-AdenoCA (2), Liver-HCC (2), Panc-AdenoCA (2), Cervix-SCC (1), Eso-AdenoCa (1), Kidney-ChRCC (1), Stomach-AdenoCA (1)
FST	enhancer	4	ActiveDriverPW, CNIO, Hierarchical HotNet, NBDI	9.67E-02	69	Liver-HCC (13), Eso-AdenoCa (8), Kidney-RCC (8), Panc-AdenoCA (6), Breast-AdenoCa (4), Lung-AdenoCA (4), Ovary-AdenoCA (4), Uterus-AdenoCA (3), Biliary-AdenoCA (2), Breast-LobularCa (2), Head-SCC (2), Lung-SCC (2), Panc-Endocrine (2), Stomach-AdenoCA (2), Bladder-TCC (1), Bone-Leiomyo (1), Bone-Osteosarc (1), CNS-GBM (1), CNS-PiloAstro (1), ColoRect-AdenoCA (1), Prost-AdenoCA (1)
GAP43	core promoter	4	ActiveDriverPW, CNIO, Hierarchical HotNet, NBDI	8.38E-02	8	Liver-HCC (2), Lung-SCC (2), Breast-AdenoCa (1), Eso-AdenoCa (1), Kidney-RCC (1), Uterus-AdenoCA (1)
GAP43	5' UTR	4	ActiveDriverPW, CNIO, Hierarchical HotNet, NBDI	1.87E-01	5	Eso-AdenoCa (1), Liver-HCC (1), Lung-SCC (1), Panc-Endocrine (1), Uterus-AdenoCA (1)
GAP43	3' UTR	4	ActiveDriverPW, CNIO, Hierarchical HotNet, NBDI	1.03E-01	8	Liver-HCC (3), Eso-AdenoCa (2), Breast-AdenoCa (1), Lung-AdenoCA (1), Panc-AdenoCA (1)
GAP43	enhancer	4	ActiveDriverPW, CNIO, Hierarchical HotNet, NBDI	8.67E-02	68	Lung-SCC (12), Liver-HCC (10), Breast-AdenoCa (8), Eso-AdenoCa (8), Lung-AdenoCA (4), Stomach-AdenoCA (4), ColoRect-AdenoCA (3), Panc-AdenoCA (3), Bladder-TCC (2), Bone-Osteosarc (2), CNS-GBM (2), CNS-Medullo (2), Kidney-RCC (2), Ovary-AdenoCA (2), Panc-Endocrine (1), Prost-AdenoCA (1), Thy-AdenoCA (1), Uterus-AdenoCA (1)
HDAC1	core promoter	7	ActiveDriverPW, CanIsoNet, CNIO, Hierarchical HotNet, Induced subnetworks, NBDI, SSA-ME	8.07E-06	13	Head-SCC (3), Liver-HCC (2), Prost-AdenoCA (2), Breast-AdenoCa (1), CNS-GBM (1), Lung-AdenoCA (1), Myeloid-AML (1), Ovary-AdenoCA (1), Panc-Endocrine (1)
HDAC1	5' UTR	7	ActiveDriverPW, CanIsoNet, CNIO, Hierarchical HotNet, Induced subnetworks, NBDI, SSA-ME	2.28E-02	3	Head-SCC (1), Liver-HCC (1), Lung-AdenoCA (1)
HDAC1	3' UTR	7	ActiveDriverPW, CanIsoNet, CNIO, Hierarchical HotNet, Induced subnetworks, NBDI, SSA-ME	3.13E-01	1	Kidney-RCC (1)
HDAC1	enhancer	7	ActiveDriverPW, CanIsoNet, CNIO, Hierarchical HotNet, Induced subnetworks, NBDI, SSA-ME	6.69E-01	3	Kidney-RCC (2), Ovary-AdenoCA (1)
HES1	core promoter	6	ActiveDriverPW, CNIO, Hierarchical HotNet, Induced subnetworks, NBDI, SSA-ME	3.66E-07	11	Liver-HCC (4), Head-SCC (2), ColoRect-AdenoCA (1), Kidney-RCC (1), Ovary-AdenoCA (1), Stomach-AdenoCA (1), Uterus-AdenoCA (1)
HES1	5' UTR	6	ActiveDriverPW, CNIO, Hierarchical HotNet, Induced subnetworks, NBDI, SSA-ME	6.74E-05	7	Liver-HCC (5), ColoRect-AdenoCA (1), Uterus-AdenoCA (1)
HES1	3' UTR	6	ActiveDriverPW, CNIO, Hierarchical HotNet, Induced subnetworks, NBDI, SSA-ME	2.47E-01	2	Biliary-AdenoCA (1), Breast-AdenoCa (1)
HES1	enhancer	6	ActiveDriverPW, CNIO, Hierarchical HotNet, Induced subnetworks, NBDI, SSA-ME	4.54E-01	8	Kidney-RCC (3), Liver-HCC (3), CNS-Medullo (1), Stomach-AdenoCA (1)
HIST1H2AC	core promoter	4	ActiveDriverPW, CNIO, Hierarchical HotNet, NBDI	9.71E-03	12	Lung-SCC (3), Liver-HCC (2), Panc-AdenoCA (2), Bladder-TCC (1), Breast-AdenoCa (1), Eso-AdenoCa (1), Stomach-AdenoCA (1), Uterus-AdenoCA (1)
HIST1H2AC	5' UTR	4	ActiveDriverPW, CNIO, Hierarchical HotNet, NBDI	5.02E-03	8	Panc-AdenoCA (2), Bladder-TCC (1), Breast-AdenoCa (1), Liver-HCC (1), Lung-SCC (1), Stomach-AdenoCA (1), Uterus-AdenoCA (1)
HIST1H2AC	3' UTR	4	ActiveDriverPW, CNIO, Hierarchical HotNet, NBDI	4.87E-01	8	Breast-AdenoCa (2), ColoRect-AdenoCA (2), Panc-AdenoCA (2), Ovary-AdenoCA (1), Prost-AdenoCA (1)
HIST1H2AC	enhancer	4	ActiveDriverPW, CNIO, Hierarchical HotNet, NBDI	2.84E-01	3	Biliary-AdenoCA (1), Kidney-RCC (1), Liver-HCC (1)
HIST1H2BO	core promoter	4	ActiveDriverPW, CNIO, NBDI, SSA-ME	2.05E-03	13	Stomach-AdenoCA (3), Eso-AdenoCa (2), Liver-HCC (2), Lung-SCC (2), Bladder-TCC (1), Breast-AdenoCa (1), Head-SCC (1), Thy-AdenoCA (1)
HIST1H2BO	5' UTR	4	ActiveDriverPW, CNIO, NBDI, SSA-ME	nan	0
HIST1H2BO	3' UTR	4	ActiveDriverPW, CNIO, NBDI, SSA-ME	4.28E-01	1	Lung-SCC (1)
HIST1H2BO	enhancer	4	ActiveDriverPW, CNIO, NBDI, SSA-ME	nan	0
HIST3H3	core promoter	4	ActiveDriverPW, CNIO, Hierarchical HotNet, SSA-ME	8.48E-01	2	Head-SCC (1), Liver-HCC (1)
HIST3H3	5' UTR	4	ActiveDriverPW, CNIO, Hierarchical HotNet, SSA-ME	nan	0
HIST3H3	3' UTR	4	ActiveDriverPW, CNIO, Hierarchical HotNet, SSA-ME	4.79E-03	3	Bladder-TCC (1), Breast-AdenoCa (1), Panc-AdenoCA (1)
HIST3H3	enhancer	4	ActiveDriverPW, CNIO, Hierarchical HotNet, SSA-ME	nan	0
HNF1A	core promoter	4	ActiveDriverPW, CNIO, Hierarchical HotNet, SSA-ME	1.47E-01	4	Breast-AdenoCa (1), Kidney-RCC (1), Lung-SCC (1), Ovary-AdenoCA (1)
HNF1A	5' UTR	4	ActiveDriverPW, CNIO, Hierarchical HotNet, SSA-ME	2.44E-01	2	Breast-AdenoCa (1), Ovary-AdenoCA (1)
HNF1A	3' UTR	4	ActiveDriverPW, CNIO, Hierarchical HotNet, SSA-ME	2.49E-01	8	Liver-HCC (2), Bone-Cart (1), Bone-Leiomyo (1), Eso-AdenoCa (1), Head-SCC (1), Lung-SCC (1), Ovary-AdenoCA (1)
HNF1A	enhancer	4	ActiveDriverPW, CNIO, Hierarchical HotNet, SSA-ME	nan	0
HNF1B	core promoter	4	ActiveDriverPW, CNIO, Hierarchical HotNet, SSA-ME	5.78E-02	5	Breast-AdenoCa (1), Liver-HCC (1), Lung-SCC (1), Ovary-AdenoCA (1), Uterus-AdenoCA (1)
HNF1B	5' UTR	4	ActiveDriverPW, CNIO, Hierarchical HotNet, SSA-ME	1.07E-01	4	Breast-AdenoCa (1), Lung-SCC (1), Ovary-AdenoCA (1), Uterus-AdenoCA (1)
HNF1B	3' UTR	4	ActiveDriverPW, CNIO, Hierarchical HotNet, SSA-ME	1.26E-01	5	Biliary-AdenoCA (1), Breast-AdenoCa (1), Head-SCC (1), Kidney-RCC (1), Lung-SCC (1)
HNF1B	enhancer	4	ActiveDriverPW, CNIO, Hierarchical HotNet, SSA-ME	nan	0
HNRNPA2B1	core promoter	7	ActiveDriverPW, CanIsoNet, CNIO, Hierarchical HotNet, Induced subnetworks, NBDI, SSA-ME	7.92E-03	7	Liver-HCC (2), Bladder-TCC (1), Breast-AdenoCa (1), Kidney-ChRCC (1), Lung-AdenoCA (1), Panc-AdenoCA (1)
HNRNPA2B1	5' UTR	7	ActiveDriverPW, CanIsoNet, CNIO, Hierarchical HotNet, Induced subnetworks, NBDI, SSA-ME	2.28E-04	6	Liver-HCC (2), Bladder-TCC (1), Breast-AdenoCa (1), Kidney-ChRCC (1), Panc-AdenoCA (1)
HNRNPA2B1	3' UTR	7	ActiveDriverPW, CanIsoNet, CNIO, Hierarchical HotNet, Induced subnetworks, NBDI, SSA-ME	1.64E-03	23	Liver-HCC (4), Head-SCC (3), Breast-AdenoCa (2), Eso-AdenoCa (2), Kidney-RCC (2), Lung-SCC (2), Prost-AdenoCA (2), ColoRect-AdenoCA (1), Ovary-AdenoCA (1), Panc-AdenoCA (1), Panc-Endocrine (1), Stomach-AdenoCA (1), Uterus-AdenoCA (1)
HNRNPA2B1	enhancer	7	ActiveDriverPW, CanIsoNet, CNIO, Hierarchical HotNet, Induced subnetworks, NBDI, SSA-ME	5.55E-03	65	Liver-HCC (12), Breast-AdenoCa (6), Lung-SCC (6), Panc-AdenoCA (5), Prost-AdenoCA (5), Kidney-RCC (4), Stomach-AdenoCA (4), ColoRect-AdenoCA (3), Eso-AdenoCa (3), Head-SCC (3), Ovary-AdenoCA (3), Bladder-TCC (2), Bone-Leiomyo (2), CNS-GBM (2), Bone-Osteosarc (1), Breast-DCIS (1), Lung-AdenoCA (1), Panc-Endocrine (1), Uterus-AdenoCA (1)
HNRNPA3	core promoter	7	ActiveDriverPW, CanIsoNet, CNIO, Hierarchical HotNet, Induced subnetworks, NBDI, SSA-ME	8.11E-03	12	Eso-AdenoCa (4), Biliary-AdenoCA (1), Kidney-ChRCC (1), Liver-HCC (1), Lung-AdenoCA (1), Lung-SCC (1), Ovary-AdenoCA (1), Panc-Endocrine (1), Prost-AdenoCA (1)
HNRNPA3	5' UTR	7	ActiveDriverPW, CanIsoNet, CNIO, Hierarchical HotNet, Induced subnetworks, NBDI, SSA-ME	2.20E-01	2	Eso-AdenoCa (2)
HNRNPA3	3' UTR	7	ActiveDriverPW, CanIsoNet, CNIO, Hierarchical HotNet, Induced subnetworks, NBDI, SSA-ME	6.02E-02	32	Eso-AdenoCa (4), Head-SCC (4), Kidney-RCC (4), Liver-HCC (4), Ovary-AdenoCA (4), Breast-AdenoCa (3), Stomach-AdenoCA (3), Panc-AdenoCA (2), Prost-AdenoCA (2), Bladder-TCC (1), Lung-SCC (1)
HNRNPA3	enhancer	7	ActiveDriverPW, CanIsoNet, CNIO, Hierarchical HotNet, Induced subnetworks, NBDI, SSA-ME	1.22E-01	38	Liver-HCC (6), Lung-SCC (4), Bladder-TCC (3), Breast-AdenoCa (3), Head-SCC (3), Ovary-AdenoCA (3), Panc-AdenoCA (3), CNS-GBM (2), ColoRect-AdenoCA (2), Kidney-RCC (2), Stomach-AdenoCA (2), Biliary-AdenoCA (1), CNS-Medullo (1), Panc-Endocrine (1), Prost-AdenoCA (1), Thy-AdenoCA (1)
HNRNPAB	core promoter	4	ActiveDriverPW, CNIO, Hierarchical HotNet, SSA-ME	2.68E-01	7	Eso-AdenoCa (2), ColoRect-AdenoCA (1), Kidney-RCC (1), Lung-AdenoCA (1), Prost-AdenoCA (1), Uterus-AdenoCA (1)
HNRNPAB	5' UTR	4	ActiveDriverPW, CNIO, Hierarchical HotNet, SSA-ME	4.87E-01	3	ColoRect-AdenoCA (1), Prost-AdenoCA (1), Uterus-AdenoCA (1)
HNRNPAB	3' UTR	4	ActiveDriverPW, CNIO, Hierarchical HotNet, SSA-ME	1.84E-02	2	Eso-AdenoCa (1), Liver-HCC (1)
HNRNPAB	enhancer	4	ActiveDriverPW, CNIO, Hierarchical HotNet, SSA-ME	1.66E-01	7	Liver-HCC (4), CNS-GBM (1), Panc-AdenoCA (1), Stomach-AdenoCA (1)
HNRNPH3	core promoter	4	ActiveDriverPW, CNIO, Hierarchical HotNet, SSA-ME	1.39E-02	7	Bladder-TCC (1), CNS-GBM (1), Lung-SCC (1), Ovary-AdenoCA (1), Panc-AdenoCA (1), Prost-AdenoCA (1), Stomach-AdenoCA (1)
HNRNPH3	5' UTR	4	ActiveDriverPW, CNIO, Hierarchical HotNet, SSA-ME	6.01E-02	3	Ovary-AdenoCA (1), Prost-AdenoCA (1), Stomach-AdenoCA (1)
HNRNPH3	3' UTR	4	ActiveDriverPW, CNIO, Hierarchical HotNet, SSA-ME	5.89E-01	1	Liver-HCC (1)
HNRNPH3	enhancer	4	ActiveDriverPW, CNIO, Hierarchical HotNet, SSA-ME	1.65E-01	14	Liver-HCC (5), Breast-AdenoCa (2), Ovary-AdenoCA (2), CNS-Medullo (1), Head-SCC (1), Kidney-RCC (1), Panc-AdenoCA (1), Panc-Endocrine (1)
HNRNPK	core promoter	5	ActiveDriverPW, CNIO, Hierarchical HotNet, NBDI, SSA-ME	2.58E-01	11	Head-SCC (3), Bone-Leiomyo (1), Bone-Osteosarc (1), CNS-Oligo (1), ColoRect-AdenoCA (1), Eso-AdenoCa (1), Kidney-RCC (1), Ovary-AdenoCA (1), Prost-AdenoCA (1)
HNRNPK	5' UTR	5	ActiveDriverPW, CNIO, Hierarchical HotNet, NBDI, SSA-ME	8.48E-01	1	ColoRect-AdenoCA (1)
HNRNPK	3' UTR	5	ActiveDriverPW, CNIO, Hierarchical HotNet, NBDI, SSA-ME	2.96E-01	11	Liver-HCC (4), Breast-AdenoCa (3), Eso-AdenoCa (1), Lung-SCC (1), Panc-AdenoCA (1), Prost-AdenoCA (1)
HNRNPK	enhancer	5	ActiveDriverPW, CNIO, Hierarchical HotNet, NBDI, SSA-ME	3.24E-03	84	Liver-HCC (20), Breast-AdenoCa (8), Lung-SCC (8), Kidney-RCC (7), Ovary-AdenoCA (6), Eso-AdenoCa (5), Prost-AdenoCA (5), Stomach-AdenoCA (5), Lung-AdenoCA (4), Panc-AdenoCA (4), Head-SCC (3), Uterus-AdenoCA (3), Bladder-TCC (2), Bone-Osteosarc (1), Breast-LobularCa (1), CNS-GBM (1), Panc-Endocrine (1)
HNRNPR	core promoter	7	ActiveDriverPW, CanIsoNet, CNIO, Hierarchical HotNet, Induced subnetworks, NBDI, SSA-ME	1.10E-02	5	Bone-Epith (1), Breast-AdenoCa (1), Head-SCC (1), Kidney-RCC (1), Panc-AdenoCA (1)
HNRNPR	5' UTR	7	ActiveDriverPW, CanIsoNet, CNIO, Hierarchical HotNet, Induced subnetworks, NBDI, SSA-ME	2.43E-03	3	Bone-Epith (1), Breast-AdenoCa (1), Head-SCC (1)
HNRNPR	3' UTR	7	ActiveDriverPW, CanIsoNet, CNIO, Hierarchical HotNet, Induced subnetworks, NBDI, SSA-ME	5.11E-02	18	Liver-HCC (6), Bone-Leiomyo (2), Panc-AdenoCA (2), Breast-AdenoCa (1), CNS-GBM (1), Cervix-SCC (1), Kidney-RCC (1), Lung-SCC (1), Ovary-AdenoCA (1), Stomach-AdenoCA (1), Thy-AdenoCA (1)
HNRNPR	enhancer	7	ActiveDriverPW, CanIsoNet, CNIO, Hierarchical HotNet, Induced subnetworks, NBDI, SSA-ME	nan	0
HNRNPU	core promoter	4	ActiveDriverPW, CNIO, Hierarchical HotNet, NBDI	3.09E-03	12	Lung-SCC (3), Ovary-AdenoCA (2), Panc-AdenoCA (2), Breast-AdenoCa (1), ColoRect-AdenoCA (1), Kidney-RCC (1), Lung-AdenoCA (1), Prost-AdenoCA (1)
HNRNPU	5' UTR	4	ActiveDriverPW, CNIO, Hierarchical HotNet, NBDI	3.99E-01	4	Breast-AdenoCa (1), Lung-SCC (1), Panc-AdenoCA (1), Uterus-AdenoCA (1)
HNRNPU	3' UTR	4	ActiveDriverPW, CNIO, Hierarchical HotNet, NBDI	6.23E-01	16	Kidney-RCC (4), Liver-HCC (2), Lung-AdenoCA (2), Prost-AdenoCA (2), Breast-AdenoCa (1), CNS-Medullo (1), Head-SCC (1), Ovary-AdenoCA (1), Panc-AdenoCA (1), Stomach-AdenoCA (1)
HNRNPU	enhancer	4	ActiveDriverPW, CNIO, Hierarchical HotNet, NBDI	1.82E-01	71	Liver-HCC (15), Ovary-AdenoCA (9), Panc-AdenoCA (7), Breast-AdenoCa (6), Kidney-RCC (6), Lung-SCC (5), Prost-AdenoCA (5), Eso-AdenoCa (3), ColoRect-AdenoCA (2), Head-SCC (2), Stomach-AdenoCA (2), Thy-AdenoCA (2), Bone-Leiomyo (1), Bone-Osteosarc (1), CNS-GBM (1), CNS-Medullo (1), Lung-AdenoCA (1), Panc-Endocrine (1), Uterus-AdenoCA (1)
HOXA10	core promoter	4	ActiveDriverPW, CNIO, Hierarchical HotNet, SSA-ME	3.03E-02	7	Prost-AdenoCA (2), Head-SCC (1), Liver-HCC (1), Ovary-AdenoCA (1), Panc-AdenoCA (1), Panc-Endocrine (1)
HOXA10	5' UTR	4	ActiveDriverPW, CNIO, Hierarchical HotNet, SSA-ME	1.98E-01	7	Kidney-RCC (2), Breast-AdenoCa (1), Eso-AdenoCa (1), Lung-AdenoCA (1), Panc-Endocrine (1), Prost-AdenoCA (1)
HOXA10	3' UTR	4	ActiveDriverPW, CNIO, Hierarchical HotNet, SSA-ME	4.56E-02	11	Breast-AdenoCa (2), Bladder-TCC (1), CNS-GBM (1), CNS-PiloAstro (1), Cervix-SCC (1), Eso-AdenoCa (1), Liver-HCC (1), Lung-SCC (1), Ovary-AdenoCA (1), Panc-AdenoCA (1)
HOXA10	enhancer	4	ActiveDriverPW, CNIO, Hierarchical HotNet, SSA-ME	nan	0
HOXB5	core promoter	4	ActiveDriverPW, CNIO, Hierarchical HotNet, NBDI	1.05E-03	7	Breast-AdenoCa (3), Biliary-AdenoCA (1), Bladder-TCC (1), Eso-AdenoCa (1), Lung-AdenoCA (1)
HOXB5	5' UTR	4	ActiveDriverPW, CNIO, Hierarchical HotNet, NBDI	8.12E-03	4	Breast-AdenoCa (2), Biliary-AdenoCA (1), Lung-AdenoCA (1)
HOXB5	3' UTR	4	ActiveDriverPW, CNIO, Hierarchical HotNet, NBDI	6.74E-01	6	Lung-SCC (2), Eso-AdenoCa (1), Head-SCC (1), Liver-HCC (1), Panc-AdenoCA (1)
HOXB5	enhancer	4	ActiveDriverPW, CNIO, Hierarchical HotNet, NBDI	nan	0
HSPA5	core promoter	4	ActiveDriverPW, CanIsoNet, Hierarchical HotNet, SSA-ME	2.65E-02	6	Lung-AdenoCA (2), Biliary-AdenoCA (1), CNS-Medullo (1), Kidney-RCC (1), Panc-AdenoCA (1)
HSPA5	5' UTR	4	ActiveDriverPW, CanIsoNet, Hierarchical HotNet, SSA-ME	9.09E-02	3	Biliary-AdenoCA (1), CNS-Medullo (1), Panc-AdenoCA (1)
HSPA5	3' UTR	4	ActiveDriverPW, CanIsoNet, Hierarchical HotNet, SSA-ME	3.22E-01	9	Liver-HCC (4), Biliary-AdenoCA (1), Head-SCC (1), Kidney-ChRCC (1), Stomach-AdenoCA (1), Uterus-AdenoCA (1)
HSPA5	enhancer	4	ActiveDriverPW, CanIsoNet, Hierarchical HotNet, SSA-ME	nan	0
ID2	core promoter	5	ActiveDriverPW, CNIO, Hierarchical HotNet, NBDI, SSA-ME	6.07E-03	10	Bladder-TCC (3), Uterus-AdenoCA (2), Bone-Leiomyo (1), Breast-AdenoCa (1), Liver-HCC (1), Lung-SCC (1), Panc-AdenoCA (1)
ID2	5' UTR	5	ActiveDriverPW, CNIO, Hierarchical HotNet, NBDI, SSA-ME	6.29E-03	11	Bladder-TCC (3), Uterus-AdenoCA (2), Bone-Leiomyo (1), Liver-HCC (1), Lung-SCC (1), Ovary-AdenoCA (1), Panc-AdenoCA (1), Stomach-AdenoCA (1)
ID2	3' UTR	5	ActiveDriverPW, CNIO, Hierarchical HotNet, NBDI, SSA-ME	2.29E-01	2	Kidney-RCC (1), Liver-HCC (1)
ID2	enhancer	5	ActiveDriverPW, CNIO, Hierarchical HotNet, NBDI, SSA-ME	8.06E-02	22	Breast-AdenoCa (3), Lung-SCC (3), Ovary-AdenoCA (3), Bladder-TCC (2), Eso-AdenoCa (2), Kidney-RCC (2), Liver-HCC (2), Lung-AdenoCA (2), Cervix-SCC (1), Head-SCC (1), Prost-AdenoCA (1)
JAG1	core promoter	5	ActiveDriverPW, CNIO, Hierarchical HotNet, NBDI, SSA-ME	3.92E-01	1	Bladder-TCC (1)
JAG1	5' UTR	5	ActiveDriverPW, CNIO, Hierarchical HotNet, NBDI, SSA-ME	1.84E-01	5	Bladder-TCC (1), CNS-GBM (1), Head-SCC (1), Kidney-RCC (1), Stomach-AdenoCA (1)
JAG1	3' UTR	5	ActiveDriverPW, CNIO, Hierarchical HotNet, NBDI, SSA-ME	5.50E-03	12	Liver-HCC (3), Panc-AdenoCA (2), Bone-Leiomyo (1), Breast-DCIS (1), Cervix-SCC (1), Eso-AdenoCa (1), Lung-SCC (1), Ovary-AdenoCA (1), Uterus-AdenoCA (1)
JAG1	enhancer	5	ActiveDriverPW, CNIO, Hierarchical HotNet, NBDI, SSA-ME	6.72E-02	18	Liver-HCC (3), Breast-AdenoCa (2), ColoRect-AdenoCA (2), Head-SCC (2), Lung-AdenoCA (2), Bladder-TCC (1), Eso-AdenoCa (1), Kidney-RCC (1), Lung-SCC (1), Ovary-AdenoCA (1), Prost-AdenoCA (1), Uterus-AdenoCA (1)
KLF4	core promoter	6	ActiveDriverPW, CNIO, Hierarchical HotNet, Induced subnetworks, NBDI, SSA-ME	1.07E-01	2	Head-SCC (1), Kidney-RCC (1)
KLF4	5' UTR	6	ActiveDriverPW, CNIO, Hierarchical HotNet, Induced subnetworks, NBDI, SSA-ME	2.52E-01	1	Head-SCC (1)
KLF4	3' UTR	6	ActiveDriverPW, CNIO, Hierarchical HotNet, Induced subnetworks, NBDI, SSA-ME	2.74E-02	8	Kidney-RCC (3), Breast-AdenoCa (2), Liver-HCC (1), Ovary-AdenoCA (1), Stomach-AdenoCA (1)
KLF4	enhancer	6	ActiveDriverPW, CNIO, Hierarchical HotNet, Induced subnetworks, NBDI, SSA-ME	2.08E-03	27	Liver-HCC (7), Breast-AdenoCa (3), Head-SCC (3), Lung-SCC (3), Bladder-TCC (2), Lung-AdenoCA (2), Panc-Endocrine (2), Bone-Epith (1), Breast-LobularCa (1), CNS-Medullo (1), Eso-AdenoCa (1), Ovary-AdenoCA (1)
LAMB1	core promoter	4	ActiveDriverPW, Hierarchical HotNet, NBDI, SSA-ME	3.06E-01	5	Bladder-TCC (1), CNS-Oligo (1), Liver-HCC (1), Panc-AdenoCA (1), Prost-AdenoCA (1)
LAMB1	5' UTR	4	ActiveDriverPW, Hierarchical HotNet, NBDI, SSA-ME	2.47E-01	4	CNS-Oligo (1), Liver-HCC (1), Panc-AdenoCA (1), Prost-AdenoCA (1)
LAMB1	3' UTR	4	ActiveDriverPW, Hierarchical HotNet, NBDI, SSA-ME	7.38E-01	2	Breast-AdenoCa (1), Panc-AdenoCA (1)
LAMB1	enhancer	4	ActiveDriverPW, Hierarchical HotNet, NBDI, SSA-ME	1.39E-06	42	Liver-HCC (14), Breast-AdenoCa (5), ColoRect-AdenoCA (3), Eso-AdenoCa (3), Lung-SCC (3), Ovary-AdenoCA (3), Panc-AdenoCA (3), Kidney-RCC (2), Lung-AdenoCA (2), Prost-AdenoCA (2), Bladder-TCC (1), Uterus-AdenoCA (1)
MEF2C	core promoter	4	ActiveDriverPW, CNIO, Hierarchical HotNet, NBDI	4.44E-02	34	Liver-HCC (10), Lung-SCC (6), Panc-AdenoCA (4), Breast-AdenoCa (2), Eso-AdenoCa (2), Prost-AdenoCA (2), Stomach-AdenoCA (2), Bladder-TCC (1), Breast-LobularCa (1), ColoRect-AdenoCA (1), Head-SCC (1), Ovary-AdenoCA (1), Uterus-AdenoCA (1)
MEF2C	5' UTR	4	ActiveDriverPW, CNIO, Hierarchical HotNet, NBDI	2.99E-02	21	Lung-SCC (4), Panc-AdenoCA (3), Stomach-AdenoCA (3), Eso-AdenoCa (2), Liver-HCC (2), Bladder-TCC (1), Breast-AdenoCa (1), Breast-LobularCa (1), ColoRect-AdenoCA (1), Head-SCC (1), Kidney-RCC (1), Prost-AdenoCA (1)
MEF2C	3' UTR	4	ActiveDriverPW, CNIO, Hierarchical HotNet, NBDI	2.61E-01	32	Liver-HCC (7), Lung-SCC (5), Eso-AdenoCa (4), Stomach-AdenoCA (4), Bladder-TCC (2), Panc-AdenoCA (2), Prost-AdenoCA (2), Breast-AdenoCa (1), Kidney-RCC (1), Lung-AdenoCA (1), Ovary-AdenoCA (1), Panc-Endocrine (1), Uterus-AdenoCA (1)
MEF2C	enhancer	4	ActiveDriverPW, CNIO, Hierarchical HotNet, NBDI	2.39E-01	19	Liver-HCC (6), Eso-AdenoCa (5), ColoRect-AdenoCA (2), Bone-Osteosarc (1), Head-SCC (1), Kidney-RCC (1), Lung-SCC (1), Panc-Endocrine (1), Prost-AdenoCA (1)
MIB1	core promoter	4	ActiveDriverPW, CNIO, Hierarchical HotNet, NBDI	1.51E-01	2	Head-SCC (1), Lung-SCC (1)
MIB1	5' UTR	4	ActiveDriverPW, CNIO, Hierarchical HotNet, NBDI	nan	0
MIB1	3' UTR	4	ActiveDriverPW, CNIO, Hierarchical HotNet, NBDI	6.32E-01	18	Liver-HCC (4), Ovary-AdenoCA (3), Bladder-TCC (2), Breast-AdenoCa (2), CNS-Medullo (2), Biliary-AdenoCA (1), Bone-Leiomyo (1), CNS-GBM (1), Eso-AdenoCa (1), Kidney-RCC (1)
MIB1	enhancer	4	ActiveDriverPW, CNIO, Hierarchical HotNet, NBDI	6.37E-02	15	Liver-HCC (5), Kidney-RCC (2), Bladder-TCC (1), Bone-Leiomyo (1), Breast-AdenoCa (1), CNS-PiloAstro (1), ColoRect-AdenoCA (1), Lung-SCC (1), Stomach-AdenoCA (1), Uterus-AdenoCA (1)
MYC	core promoter	5	ActiveDriverPW, CNIO, Induced subnetworks, NBDI, SSA-ME	2.57E-01	10	Liver-HCC (3), Panc-AdenoCA (2), Breast-AdenoCa (1), CNS-Oligo (1), Eso-AdenoCa (1), Kidney-RCC (1), Stomach-AdenoCA (1)
MYC	5' UTR	5	ActiveDriverPW, CNIO, Induced subnetworks, NBDI, SSA-ME	2.62E-01	9	Panc-AdenoCA (3), Breast-AdenoCa (1), CNS-Oligo (1), ColoRect-AdenoCA (1), Eso-AdenoCa (1), Liver-HCC (1), Stomach-AdenoCA (1)
MYC	3' UTR	5	ActiveDriverPW, CNIO, Induced subnetworks, NBDI, SSA-ME	1.50E-03	10	Ovary-AdenoCA (3), Biliary-AdenoCA (1), ColoRect-AdenoCA (1), Eso-AdenoCa (1), Kidney-RCC (1), Panc-AdenoCA (1), Prost-AdenoCA (1), Stomach-AdenoCA (1)
MYC	enhancer	5	ActiveDriverPW, CNIO, Induced subnetworks, NBDI, SSA-ME	1.89E-02	60	Liver-HCC (13), Lung-SCC (5), Ovary-AdenoCA (5), Breast-AdenoCa (4), Panc-AdenoCA (4), Eso-AdenoCa (3), Kidney-RCC (3), Lung-AdenoCA (3), Panc-Endocrine (3), Stomach-AdenoCA (3), CNS-GBM (2), CNS-Medullo (2), Prost-AdenoCA (2), Biliary-AdenoCA (1), Bladder-TCC (1), Breast-LobularCa (1), CNS-Oligo (1), Cervix-SCC (1), ColoRect-AdenoCA (1), Head-SCC (1), Uterus-AdenoCA (1)
MYH10	core promoter	4	ActiveDriverPW, CanIsoNet, Hierarchical HotNet, SSA-ME	6.57E-02	3	Bone-Osteosarc (1), Eso-AdenoCa (1), Panc-AdenoCA (1)
MYH10	5' UTR	4	ActiveDriverPW, CanIsoNet, Hierarchical HotNet, SSA-ME	2.94E-01	1	Eso-AdenoCa (1)
MYH10	3' UTR	4	ActiveDriverPW, CanIsoNet, Hierarchical HotNet, SSA-ME	2.26E-01	5	Liver-HCC (2), Lung-SCC (2), Lung-AdenoCA (1)
MYH10	enhancer	4	ActiveDriverPW, CanIsoNet, Hierarchical HotNet, SSA-ME	1.92E-02	8	Kidney-RCC (2), Bone-Cart (1), Bone-Leiomyo (1), Breast-AdenoCa (1), Liver-HCC (1), Panc-Endocrine (1), Stomach-AdenoCA (1)
NCKAP1	core promoter	4	CanIsoNet, CNIO, NBDI, SSA-ME	3.76E-01	1	Head-SCC (1)
NCKAP1	5' UTR	4	CanIsoNet, CNIO, NBDI, SSA-ME	4.69E-01	1	Head-SCC (1)
NCKAP1	3' UTR	4	CanIsoNet, CNIO, NBDI, SSA-ME	8.50E-01	56	Liver-HCC (16), Kidney-RCC (9), Lung-SCC (6), Breast-AdenoCa (5), Uterus-AdenoCA (4), Prost-AdenoCA (3), Eso-AdenoCa (2), Head-SCC (2), Panc-AdenoCA (2), Stomach-AdenoCA (2), Bladder-TCC (1), Bone-Osteosarc (1), Breast-LobularCa (1), ColoRect-AdenoCA (1), Panc-Endocrine (1)
NCKAP1	enhancer	4	CanIsoNet, CNIO, NBDI, SSA-ME	3.83E-02	41	Lung-SCC (8), Kidney-RCC (5), Liver-HCC (5), Eso-AdenoCa (4), Panc-AdenoCA (4), Ovary-AdenoCA (3), Head-SCC (2), Stomach-AdenoCA (2), Uterus-AdenoCA (2), Bladder-TCC (1), Breast-AdenoCa (1), CNS-GBM (1), ColoRect-AdenoCA (1), Lung-AdenoCA (1), Prost-AdenoCA (1)
NCKAP1L	core promoter	4	ActiveDriverPW, CanIsoNet, Hierarchical HotNet, SSA-ME	2.96E-01	5	Eso-AdenoCa (1), Kidney-RCC (1), Liver-HCC (1), Ovary-AdenoCA (1), Uterus-AdenoCA (1)
NCKAP1L	5' UTR	4	ActiveDriverPW, CanIsoNet, Hierarchical HotNet, SSA-ME	5.03E-02	3	Eso-AdenoCa (1), Ovary-AdenoCA (1), Uterus-AdenoCA (1)
NCKAP1L	3' UTR	4	ActiveDriverPW, CanIsoNet, Hierarchical HotNet, SSA-ME	3.72E-02	7	Eso-AdenoCa (2), Ovary-AdenoCA (2), Panc-AdenoCA (1), Prost-AdenoCA (1), Uterus-AdenoCA (1)
NCKAP1L	enhancer	4	ActiveDriverPW, CanIsoNet, Hierarchical HotNet, SSA-ME	2.91E-01	4	Breast-AdenoCa (1), Liver-HCC (1), Lung-SCC (1), Ovary-AdenoCA (1)
NFE2	core promoter	4	ActiveDriverPW, Hierarchical HotNet, Induced subnetworks, SSA-ME	5.29E-01	6	Breast-AdenoCa (2), Liver-HCC (2), Bladder-TCC (1), Lung-SCC (1)
NFE2	5' UTR	4	ActiveDriverPW, Hierarchical HotNet, Induced subnetworks, SSA-ME	4.99E-01	6	Breast-AdenoCa (2), Bladder-TCC (1), Kidney-RCC (1), Liver-HCC (1), Lung-SCC (1)
NFE2	3' UTR	4	ActiveDriverPW, Hierarchical HotNet, Induced subnetworks, SSA-ME	2.08E-01	2	Liver-HCC (1), Panc-Endocrine (1)
NFE2	enhancer	4	ActiveDriverPW, Hierarchical HotNet, Induced subnetworks, SSA-ME	8.44E-05	10	Eso-AdenoCa (3), Bladder-TCC (2), Breast-AdenoCa (1), Kidney-RCC (1), Panc-AdenoCA (1), Prost-AdenoCA (1), Uterus-AdenoCA (1)
NR2F1	core promoter	5	ActiveDriverPW, Hierarchical HotNet, Induced subnetworks, NBDI, SSA-ME	6.59E-02	3	Breast-AdenoCa (1), CNS-Medullo (1), Lung-AdenoCA (1)
NR2F1	5' UTR	5	ActiveDriverPW, Hierarchical HotNet, Induced subnetworks, NBDI, SSA-ME	2.34E-03	8	CNS-Medullo (2), Head-SCC (2), Breast-AdenoCa (1), Lung-AdenoCA (1), Lung-SCC (1), Panc-Endocrine (1)
NR2F1	3' UTR	5	ActiveDriverPW, Hierarchical HotNet, Induced subnetworks, NBDI, SSA-ME	3.07E-01	4	ColoRect-AdenoCA (1), Eso-AdenoCa (1), Kidney-RCC (1), Lung-AdenoCA (1)
NR2F1	enhancer	5	ActiveDriverPW, Hierarchical HotNet, Induced subnetworks, NBDI, SSA-ME	2.52E-02	42	Liver-HCC (10), Eso-AdenoCa (5), Breast-AdenoCa (4), Bladder-TCC (3), Kidney-RCC (3), Ovary-AdenoCA (3), ColoRect-AdenoCA (2), Head-SCC (2), Lung-AdenoCA (2), Panc-AdenoCA (2), Prost-AdenoCA (2), Bone-Leiomyo (1), CNS-GBM (1), Thy-AdenoCA (1), Uterus-AdenoCA (1)
NTRK2	core promoter	4	ActiveDriverPW, CNIO, Hierarchical HotNet, SSA-ME	5.48E-02	10	Breast-AdenoCa (2), Liver-HCC (2), Eso-AdenoCa (1), Head-SCC (1), Lung-AdenoCA (1), Lung-SCC (1), Ovary-AdenoCA (1), Stomach-AdenoCA (1)
NTRK2	5' UTR	4	ActiveDriverPW, CNIO, Hierarchical HotNet, SSA-ME	5.41E-01	5	Breast-AdenoCa (3), Head-SCC (1), Liver-HCC (1)
NTRK2	3' UTR	4	ActiveDriverPW, CNIO, Hierarchical HotNet, SSA-ME	2.04E-01	75	Liver-HCC (27), Eso-AdenoCa (7), Ovary-AdenoCA (7), Kidney-RCC (4), Panc-AdenoCA (4), Bladder-TCC (3), Breast-AdenoCa (3), Head-SCC (3), Prost-AdenoCA (3), Stomach-AdenoCA (3), Bone-Osteosarc (2), ColoRect-AdenoCA (2), Lung-AdenoCA (2), Uterus-AdenoCA (2), Biliary-AdenoCA (1), CNS-Medullo (1), Panc-Endocrine (1)
NTRK2	enhancer	4	ActiveDriverPW, CNIO, Hierarchical HotNet, SSA-ME	3.24E-03	9	Lung-SCC (3), Breast-AdenoCa (1), Head-SCC (1), Kidney-RCC (1), Liver-HCC (1), Ovary-AdenoCA (1), Stomach-AdenoCA (1)
PCDH9	core promoter	4	ActiveDriverPW, Hierarchical HotNet, NBDI, SSA-ME	3.26E-01	4	Cervix-SCC (1), Eso-AdenoCa (1), Lung-AdenoCA (1), Ovary-AdenoCA (1)
PCDH9	5' UTR	4	ActiveDriverPW, Hierarchical HotNet, NBDI, SSA-ME	3.33E-01	2	Eso-AdenoCa (1), Lung-AdenoCA (1)
PCDH9	3' UTR	4	ActiveDriverPW, Hierarchical HotNet, NBDI, SSA-ME	3.08E-02	39	Eso-AdenoCa (7), Liver-HCC (7), Panc-AdenoCA (6), Biliary-AdenoCA (4), ColoRect-AdenoCA (4), Kidney-RCC (2), Stomach-AdenoCA (2), Uterus-AdenoCA (2), CNS-Medullo (1), Head-SCC (1), Lung-SCC (1), Ovary-AdenoCA (1), Prost-AdenoCA (1)
PCDH9	enhancer	4	ActiveDriverPW, Hierarchical HotNet, NBDI, SSA-ME	1.10E-01	42	Eso-AdenoCa (9), Stomach-AdenoCA (6), Head-SCC (4), Panc-AdenoCA (4), ColoRect-AdenoCA (3), Liver-HCC (3), Lung-SCC (3), Kidney-RCC (2), Uterus-AdenoCA (2), Bladder-TCC (1), Breast-AdenoCa (1), Breast-LobularCa (1), Cervix-SCC (1), Ovary-AdenoCA (1), Prost-AdenoCA (1)
PCF11	core promoter	4	ActiveDriverPW, Hierarchical HotNet, Induced subnetworks, NBDI	4.74E-04	14	Liver-HCC (5), Breast-AdenoCa (4), Eso-AdenoCa (2), Kidney-RCC (1), Panc-Endocrine (1), Stomach-AdenoCA (1)
PCF11	5' UTR	4	ActiveDriverPW, Hierarchical HotNet, Induced subnetworks, NBDI	2.24E-04	13	Breast-AdenoCa (4), Liver-HCC (4), Eso-AdenoCa (2), CNS-Medullo (1), Panc-Endocrine (1), Stomach-AdenoCA (1)
PCF11	3' UTR	4	ActiveDriverPW, Hierarchical HotNet, Induced subnetworks, NBDI	2.32E-01	16	Liver-HCC (7), Breast-AdenoCa (3), Stomach-AdenoCA (2), Bone-Osteosarc (1), Eso-AdenoCa (1), Panc-AdenoCA (1), Prost-AdenoCA (1)
PCF11	enhancer	4	ActiveDriverPW, Hierarchical HotNet, Induced subnetworks, NBDI	2.69E-01	10	Breast-AdenoCa (3), Head-SCC (2), Bladder-TCC (1), Liver-HCC (1), Lung-SCC (1), Ovary-AdenoCA (1), Panc-AdenoCA (1)
PLAUR	core promoter	4	CanIsoNet, CNIO, Hierarchical HotNet, NBDI	4.26E-01	8	Kidney-RCC (2), Liver-HCC (2), Breast-AdenoCa (1), Breast-LobularCa (1), Lung-SCC (1), Panc-AdenoCA (1)
PLAUR	5' UTR	4	CanIsoNet, CNIO, Hierarchical HotNet, NBDI	8.12E-01	4	Liver-HCC (1), Lung-SCC (1), Ovary-AdenoCA (1), Panc-AdenoCA (1)
PLAUR	3' UTR	4	CanIsoNet, CNIO, Hierarchical HotNet, NBDI	3.20E-01	5	Panc-AdenoCA (2), Breast-AdenoCa (1), Liver-HCC (1), Uterus-AdenoCA (1)
PLAUR	enhancer	4	CanIsoNet, CNIO, Hierarchical HotNet, NBDI	2.83E-02	36	Liver-HCC (5), Lung-SCC (4), Ovary-AdenoCA (4), Panc-AdenoCA (4), Bladder-TCC (3), Eso-AdenoCa (3), Breast-AdenoCa (2), Head-SCC (2), Lung-AdenoCA (2), Stomach-AdenoCA (2), Bone-Cart (1), CNS-GBM (1), Kidney-RCC (1), Prost-AdenoCA (1), Uterus-AdenoCA (1)
PLCG1	core promoter	4	ActiveDriverPW, CanIsoNet, CNIO, NBDI	2.26E-01	5	Lung-SCC (2), Eso-AdenoCa (1), Prost-AdenoCA (1), Stomach-AdenoCA (1)
PLCG1	5' UTR	4	ActiveDriverPW, CanIsoNet, CNIO, NBDI	3.18E-01	4	Lung-AdenoCA (1), Lung-SCC (1), Prost-AdenoCA (1), Stomach-AdenoCA (1)
PLCG1	3' UTR	4	ActiveDriverPW, CanIsoNet, CNIO, NBDI	3.44E-01	4	Biliary-AdenoCA (1), Kidney-RCC (1), Liver-HCC (1), Panc-AdenoCA (1)
PLCG1	enhancer	4	ActiveDriverPW, CanIsoNet, CNIO, NBDI	5.36E-03	27	Liver-HCC (6), Eso-AdenoCa (4), Breast-AdenoCa (3), Stomach-AdenoCA (3), Kidney-RCC (2), Lung-AdenoCA (2), Ovary-AdenoCA (2), CNS-GBM (1), ColoRect-AdenoCA (1), Panc-AdenoCA (1), Prost-AdenoCA (1), Thy-AdenoCA (1)
PPA1	core promoter	4	ActiveDriverPW, Hierarchical HotNet, NBDI, SSA-ME	7.58E-01	2	Eso-AdenoCa (1), Kidney-RCC (1)
PPA1	5' UTR	4	ActiveDriverPW, Hierarchical HotNet, NBDI, SSA-ME	4.63E-01	2	Eso-AdenoCa (1), Kidney-RCC (1)
PPA1	3' UTR	4	ActiveDriverPW, Hierarchical HotNet, NBDI, SSA-ME	nan	0
PPA1	enhancer	4	ActiveDriverPW, Hierarchical HotNet, NBDI, SSA-ME	3.07E-03	24	Eso-AdenoCa (4), Kidney-RCC (3), Liver-HCC (3), Breast-AdenoCa (2), CNS-Medullo (2), Head-SCC (2), Lung-SCC (2), Biliary-AdenoCA (1), Bone-Osteosarc (1), ColoRect-AdenoCA (1), Lung-AdenoCA (1), Panc-AdenoCA (1), Prost-AdenoCA (1)
PSMC5	core promoter	4	ActiveDriverPW, CanIsoNet, Induced subnetworks, SSA-ME	4.22E-01	7	Eso-AdenoCa (2), Liver-HCC (2), Head-SCC (1), Kidney-RCC (1), Lung-SCC (1)
PSMC5	5' UTR	4	ActiveDriverPW, CanIsoNet, Induced subnetworks, SSA-ME	3.05E-01	5	Eso-AdenoCa (2), Liver-HCC (2), Head-SCC (1)
PSMC5	3' UTR	4	ActiveDriverPW, CanIsoNet, Induced subnetworks, SSA-ME	3.57E-04	2	CNS-Oligo (1), Liver-HCC (1)
PSMC5	enhancer	4	ActiveDriverPW, CanIsoNet, Induced subnetworks, SSA-ME	4.94E-01	18	Liver-HCC (3), Breast-AdenoCa (2), Kidney-RCC (2), Lung-AdenoCA (2), Panc-AdenoCA (2), Stomach-AdenoCA (2), ColoRect-AdenoCA (1), Eso-AdenoCa (1), Ovary-AdenoCA (1), Prost-AdenoCA (1), Uterus-AdenoCA (1)
PTBP1	core promoter	4	ActiveDriverPW, CanIsoNet, CNIO, Hierarchical HotNet	7.50E-02	9	Breast-AdenoCa (2), Bladder-TCC (1), Bone-Osteosarc (1), Eso-AdenoCa (1), Liver-HCC (1), Lung-SCC (1), Panc-AdenoCA (1), Panc-Endocrine (1)
PTBP1	5' UTR	4	ActiveDriverPW, CanIsoNet, CNIO, Hierarchical HotNet	2.20E-03	8	Breast-AdenoCa (2), Bladder-TCC (1), Bone-Osteosarc (1), Eso-AdenoCa (1), Lung-SCC (1), Panc-AdenoCA (1), Panc-Endocrine (1)
PTBP1	3' UTR	4	ActiveDriverPW, CanIsoNet, CNIO, Hierarchical HotNet	5.47E-01	8	Liver-HCC (3), Uterus-AdenoCA (2), Breast-AdenoCa (1), Breast-LobularCa (1), Lung-AdenoCA (1)
PTBP1	enhancer	4	ActiveDriverPW, CanIsoNet, CNIO, Hierarchical HotNet	6.14E-01	4	Head-SCC (1), Kidney-RCC (1), Liver-HCC (1), Lung-AdenoCA (1)
PTPRC	core promoter	4	ActiveDriverPW, CNIO, NBDI, SSA-ME	1.13E-02	10	Eso-AdenoCa (2), Lung-AdenoCA (2), Lung-SCC (2), Thy-AdenoCA (2), Kidney-RCC (1), Liver-HCC (1)
PTPRC	5' UTR	4	ActiveDriverPW, CNIO, NBDI, SSA-ME	5.69E-02	3	Lung-AdenoCA (1), Lung-SCC (1), Thy-AdenoCA (1)
PTPRC	3' UTR	4	ActiveDriverPW, CNIO, NBDI, SSA-ME	4.42E-01	35	Liver-HCC (8), Kidney-RCC (5), Breast-AdenoCa (3), Lung-SCC (3), Panc-AdenoCA (3), Stomach-AdenoCA (3), Eso-AdenoCa (2), Head-SCC (2), Bladder-TCC (1), Breast-LobularCa (1), CNS-GBM (1), ColoRect-AdenoCA (1), Ovary-AdenoCA (1), Panc-Endocrine (1)
PTPRC	enhancer	4	ActiveDriverPW, CNIO, NBDI, SSA-ME	3.51E-01	53	Liver-HCC (17), Lung-SCC (6), Eso-AdenoCa (5), Breast-AdenoCa (4), Stomach-AdenoCA (4), Kidney-RCC (3), Lung-AdenoCA (3), Panc-AdenoCA (3), Ovary-AdenoCA (2), Uterus-AdenoCA (2), Cervix-SCC (1), ColoRect-AdenoCA (1), Head-SCC (1), Panc-Endocrine (1)
PTPRK	core promoter	4	ActiveDriverPW, CNIO, Hierarchical HotNet, SSA-ME	2.51E-01	9	Breast-AdenoCa (2), Eso-AdenoCa (2), Liver-HCC (2), Bladder-TCC (1), Ovary-AdenoCA (1), Panc-AdenoCA (1)
PTPRK	5' UTR	4	ActiveDriverPW, CNIO, Hierarchical HotNet, SSA-ME	1.21E-02	5	Breast-AdenoCa (2), Bladder-TCC (1), Eso-AdenoCa (1), Liver-HCC (1)
PTPRK	3' UTR	4	ActiveDriverPW, CNIO, Hierarchical HotNet, SSA-ME	3.33E-01	10	Liver-HCC (4), Head-SCC (2), Breast-AdenoCa (1), Eso-AdenoCa (1), Kidney-RCC (1), Lung-AdenoCA (1)
PTPRK	enhancer	4	ActiveDriverPW, CNIO, Hierarchical HotNet, SSA-ME	1.67E-01	21	Liver-HCC (4), Lung-SCC (3), Panc-AdenoCA (3), Ovary-AdenoCA (2), Biliary-AdenoCA (1), Bladder-TCC (1), Bone-Osteosarc (1), CNS-Oligo (1), Cervix-SCC (1), ColoRect-AdenoCA (1), Eso-AdenoCa (1), Head-SCC (1), Uterus-AdenoCA (1)
PTPRM	core promoter	5	ActiveDriverPW, CNIO, Hierarchical HotNet, NBDI, SSA-ME	6.60E-01	15	Breast-AdenoCa (3), Liver-HCC (2), Lung-SCC (2), Panc-AdenoCA (2), CNS-GBM (1), CNS-Oligo (1), ColoRect-AdenoCA (1), Eso-AdenoCa (1), Kidney-RCC (1), Stomach-AdenoCA (1)
PTPRM	5' UTR	5	ActiveDriverPW, CNIO, Hierarchical HotNet, NBDI, SSA-ME	3.57E-01	7	Eso-AdenoCa (2), Bladder-TCC (1), Breast-AdenoCa (1), Cervix-AdenoCA (1), Ovary-AdenoCA (1), Panc-AdenoCA (1)
PTPRM	3' UTR	5	ActiveDriverPW, CNIO, Hierarchical HotNet, NBDI, SSA-ME	7.66E-01	1	Stomach-AdenoCA (1)
PTPRM	enhancer	5	ActiveDriverPW, CNIO, Hierarchical HotNet, NBDI, SSA-ME	1.65E-03	64	Eso-AdenoCa (9), Panc-AdenoCA (9), Liver-HCC (7), ColoRect-AdenoCA (6), Stomach-AdenoCA (6), Lung-SCC (5), Breast-AdenoCa (4), Ovary-AdenoCA (4), Kidney-RCC (3), Biliary-AdenoCA (2), Head-SCC (2), Uterus-AdenoCA (2), Bone-Leiomyo (1), CNS-Medullo (1), CNS-Oligo (1), Cervix-SCC (1), Myeloid-MPN (1)
PYGL	core promoter	4	ActiveDriverPW, Hierarchical HotNet, Induced subnetworks, SSA-ME	6.92E-03	4	Bone-Osteosarc (1), Breast-AdenoCa (1), CNS-Medullo (1), Liver-HCC (1)
PYGL	5' UTR	4	ActiveDriverPW, Hierarchical HotNet, Induced subnetworks, SSA-ME	9.50E-03	4	Bone-Osteosarc (1), Breast-AdenoCa (1), CNS-Medullo (1), Liver-HCC (1)
PYGL	3' UTR	4	ActiveDriverPW, Hierarchical HotNet, Induced subnetworks, SSA-ME	3.76E-01	4	Panc-AdenoCA (2), Kidney-RCC (1), Lung-SCC (1)
PYGL	enhancer	4	ActiveDriverPW, Hierarchical HotNet, Induced subnetworks, SSA-ME	9.45E-03	18	Liver-HCC (5), Stomach-AdenoCA (3), Breast-AdenoCa (2), Eso-AdenoCa (2), Prost-AdenoCA (2), CNS-Oligo (1), Kidney-RCC (1), Ovary-AdenoCA (1), Uterus-AdenoCA (1)
RAB5B	core promoter	4	CanIsoNet, Hierarchical HotNet, NBDI, SSA-ME	2.09E-01	3	Breast-AdenoCa (1), Eso-AdenoCa (1), Lung-SCC (1)
RAB5B	5' UTR	4	CanIsoNet, Hierarchical HotNet, NBDI, SSA-ME	5.26E-01	3	Breast-AdenoCa (1), Eso-AdenoCa (1), Panc-AdenoCA (1)
RAB5B	3' UTR	4	CanIsoNet, Hierarchical HotNet, NBDI, SSA-ME	2.65E-02	11	Liver-HCC (4), Bone-Leiomyo (1), Breast-AdenoCa (1), Eso-AdenoCa (1), Head-SCC (1), Kidney-RCC (1), Ovary-AdenoCA (1), Stomach-AdenoCA (1)
RAB5B	enhancer	4	CanIsoNet, Hierarchical HotNet, NBDI, SSA-ME	6.47E-01	1	Bladder-TCC (1)
RBMX	core promoter	4	CanIsoNet, CNIO, NBDI, SSA-ME	2.00E-01	5	Breast-AdenoCa (1), Head-SCC (1), Lung-SCC (1), Ovary-AdenoCA (1), Uterus-AdenoCA (1)
RBMX	5' UTR	4	CanIsoNet, CNIO, NBDI, SSA-ME	8.13E-01	1	Ovary-AdenoCA (1)
RBMX	3' UTR	4	CanIsoNet, CNIO, NBDI, SSA-ME	6.08E-01	6	Breast-AdenoCa (2), Liver-HCC (2), Prost-AdenoCA (1), Uterus-AdenoCA (1)
RBMX	enhancer	4	CanIsoNet, CNIO, NBDI, SSA-ME	6.03E-02	64	Liver-HCC (13), ColoRect-AdenoCA (6), Breast-AdenoCa (5), Lung-SCC (5), Panc-AdenoCA (5), Eso-AdenoCa (4), Head-SCC (4), Stomach-AdenoCA (4), Lung-AdenoCA (3), Ovary-AdenoCA (3), CNS-GBM (2), Prost-AdenoCA (2), Uterus-AdenoCA (2), Bone-Leiomyo (1), Breast-LobularCa (1), CNS-Medullo (1), Cervix-SCC (1), Kidney-RCC (1), Myeloid-AML (1)
RELN	core promoter	4	ActiveDriverPW, CNIO, Hierarchical HotNet, SSA-ME	2.24E-01	7	Lung-SCC (2), CNS-Oligo (1), Eso-AdenoCa (1), Liver-HCC (1), Panc-AdenoCA (1), Prost-AdenoCA (1)
RELN	5' UTR	4	ActiveDriverPW, CNIO, Hierarchical HotNet, SSA-ME	4.20E-01	2	Lung-SCC (1), Panc-AdenoCA (1)
RELN	3' UTR	4	ActiveDriverPW, CNIO, Hierarchical HotNet, SSA-ME	1.53E-03	7	ColoRect-AdenoCA (2), Biliary-AdenoCA (1), Bone-Cart (1), Breast-AdenoCa (1), Liver-HCC (1), Myeloid-AML (1)
RELN	enhancer	4	ActiveDriverPW, CNIO, Hierarchical HotNet, SSA-ME	nan	0
SF3B1	core promoter	6	ActiveDriverPW, CNIO, Hierarchical HotNet, Induced subnetworks, NBDI, SSA-ME	1.95E-01	6	Breast-AdenoCa (1), Cervix-SCC (1), Head-SCC (1), Lung-SCC (1), Panc-AdenoCA (1), Stomach-AdenoCA (1)
SF3B1	5' UTR	6	ActiveDriverPW, CNIO, Hierarchical HotNet, Induced subnetworks, NBDI, SSA-ME	7.01E-03	2	Cervix-SCC (1), Stomach-AdenoCA (1)
SF3B1	3' UTR	6	ActiveDriverPW, CNIO, Hierarchical HotNet, Induced subnetworks, NBDI, SSA-ME	3.81E-01	15	Panc-AdenoCA (3), Eso-AdenoCa (2), Liver-HCC (2), Lung-SCC (2), Uterus-AdenoCA (2), Breast-AdenoCa (1), Head-SCC (1), Prost-AdenoCA (1), Stomach-AdenoCA (1)
SF3B1	enhancer	6	ActiveDriverPW, CNIO, Hierarchical HotNet, Induced subnetworks, NBDI, SSA-ME	2.29E-03	39	Eso-AdenoCa (7), Liver-HCC (7), Lung-SCC (3), Ovary-AdenoCA (3), Panc-AdenoCA (3), Prost-AdenoCA (3), Biliary-AdenoCA (2), Head-SCC (2), Lung-AdenoCA (2), Stomach-AdenoCA (2), CNS-Medullo (1), Cervix-SCC (1), Kidney-ChRCC (1), Kidney-RCC (1), Uterus-AdenoCA (1)
SOD1	core promoter	4	ActiveDriverPW, Hierarchical HotNet, NBDI, SSA-ME	5.67E-01	3	Breast-AdenoCa (1), Head-SCC (1), Kidney-ChRCC (1)
SOD1	5' UTR	4	ActiveDriverPW, Hierarchical HotNet, NBDI, SSA-ME	3.31E-01	3	Breast-AdenoCa (1), Head-SCC (1), Kidney-ChRCC (1)
SOD1	3' UTR	4	ActiveDriverPW, Hierarchical HotNet, NBDI, SSA-ME	8.35E-01	1	ColoRect-AdenoCA (1)
SOD1	enhancer	4	ActiveDriverPW, Hierarchical HotNet, NBDI, SSA-ME	1.26E-03	57	Liver-HCC (10), Eso-AdenoCa (8), Panc-AdenoCA (5), Prost-AdenoCA (5), Breast-AdenoCa (4), Ovary-AdenoCA (4), Stomach-AdenoCA (4), Bladder-TCC (3), Lung-AdenoCA (3), Lung-SCC (3), Bone-Leiomyo (2), Head-SCC (2), Kidney-RCC (2), Biliary-AdenoCA (1), Uterus-AdenoCA (1)
SOX2	core promoter	4	ActiveDriverPW, Hierarchical HotNet, NBDI, SSA-ME	5.77E-02	2	Liver-HCC (1), Lung-SCC (1)
SOX2	5' UTR	4	ActiveDriverPW, Hierarchical HotNet, NBDI, SSA-ME	2.43E-01	1	Liver-HCC (1)
SOX2	3' UTR	4	ActiveDriverPW, Hierarchical HotNet, NBDI, SSA-ME	1.01E-01	12	Liver-HCC (3), Head-SCC (2), Panc-AdenoCA (2), Breast-AdenoCa (1), CNS-GBM (1), Eso-AdenoCa (1), Lung-AdenoCA (1), Stomach-AdenoCA (1)
SOX2	enhancer	4	ActiveDriverPW, Hierarchical HotNet, NBDI, SSA-ME	3.84E-02	67	Liver-HCC (11), Lung-SCC (8), Eso-AdenoCa (7), Ovary-AdenoCA (7), Breast-AdenoCa (6), Stomach-AdenoCA (5), Kidney-RCC (4), Uterus-AdenoCA (4), Lung-AdenoCA (3), Prost-AdenoCA (3), Bladder-TCC (2), Bone-Osteosarc (2), Panc-AdenoCA (2), Cervix-SCC (1), ColoRect-AdenoCA (1), Head-SCC (1)
SOX4	core promoter	4	ActiveDriverPW, Hierarchical HotNet, NBDI, SSA-ME	1.04E-02	5	Bone-Leiomyo (1), Eso-AdenoCa (1), Liver-HCC (1), Ovary-AdenoCA (1), Panc-AdenoCA (1)
SOX4	5' UTR	4	ActiveDriverPW, Hierarchical HotNet, NBDI, SSA-ME	2.06E-01	5	Eso-AdenoCa (1), Liver-HCC (1), Lung-AdenoCA (1), Ovary-AdenoCA (1), Panc-AdenoCA (1)
SOX4	3' UTR	4	ActiveDriverPW, Hierarchical HotNet, NBDI, SSA-ME	1.87E-01	13	Liver-HCC (3), Uterus-AdenoCA (2), CNS-GBM (1), CNS-Medullo (1), Eso-AdenoCa (1), Kidney-ChRCC (1), Kidney-RCC (1), Ovary-AdenoCA (1), Panc-AdenoCA (1), Prost-AdenoCA (1)
SOX4	enhancer	4	ActiveDriverPW, Hierarchical HotNet, NBDI, SSA-ME	8.50E-02	82	Liver-HCC (21), Eso-AdenoCa (10), Panc-AdenoCA (8), Breast-AdenoCa (6), Lung-SCC (6), Ovary-AdenoCA (5), Prost-AdenoCA (4), Uterus-AdenoCA (4), Bladder-TCC (3), Head-SCC (3), ColoRect-AdenoCA (2), Kidney-RCC (2), Lung-AdenoCA (2), Biliary-AdenoCA (1), Bone-Leiomyo (1), Bone-Osteosarc (1), Breast-LobularCa (1), Panc-Endocrine (1), Stomach-AdenoCA (1)
SPTBN1	core promoter	4	CanIsoNet, CNIO, Hierarchical HotNet, NBDI	7.40E-01	3	Bladder-TCC (1), Lung-AdenoCA (1), Ovary-AdenoCA (1)
SPTBN1	5' UTR	4	CanIsoNet, CNIO, Hierarchical HotNet, NBDI	7.42E-01	3	Bladder-TCC (1), Eso-AdenoCa (1), Lung-AdenoCA (1)
SPTBN1	3' UTR	4	CanIsoNet, CNIO, Hierarchical HotNet, NBDI	4.45E-02	22	Liver-HCC (7), Eso-AdenoCa (4), Breast-AdenoCa (2), Ovary-AdenoCA (2), Panc-AdenoCA (2), Bladder-TCC (1), Lung-AdenoCA (1), Panc-Endocrine (1), Prost-AdenoCA (1), Uterus-AdenoCA (1)
SPTBN1	enhancer	4	CanIsoNet, CNIO, Hierarchical HotNet, NBDI	4.74E-02	46	Liver-HCC (11), Breast-AdenoCa (7), Panc-AdenoCA (5), Ovary-AdenoCA (4), Panc-Endocrine (4), Kidney-RCC (3), Bladder-TCC (2), Eso-AdenoCa (2), Head-SCC (2), Biliary-AdenoCA (1), CNS-Medullo (1), Lung-AdenoCA (1), Lung-SCC (1), Stomach-AdenoCA (1), Uterus-AdenoCA (1)
SRSF1	core promoter	4	ActiveDriverPW, CanIsoNet, CNIO, NBDI	1.92E-01	0
SRSF1	5' UTR	4	ActiveDriverPW, CanIsoNet, CNIO, NBDI	1.85E-01	0
SRSF1	3' UTR	4	ActiveDriverPW, CanIsoNet, CNIO, NBDI	1.80E-02	14	Liver-HCC (3), Eso-AdenoCa (2), Panc-AdenoCA (2), Prost-AdenoCA (2), Bone-Leiomyo (1), ColoRect-AdenoCA (1), Kidney-RCC (1), Lung-SCC (1), Ovary-AdenoCA (1)
SRSF1	enhancer	4	ActiveDriverPW, CanIsoNet, CNIO, NBDI	4.55E-01	8	Liver-HCC (4), CNS-GBM (2), Breast-AdenoCa (1), Ovary-AdenoCA (1)
SRSF2	core promoter	6	ActiveDriverPW, CanIsoNet, CNIO, Hierarchical HotNet, Induced subnetworks, SSA-ME	1.22E-02	7	Panc-AdenoCA (2), Breast-AdenoCa (1), Head-SCC (1), Kidney-RCC (1), Lung-AdenoCA (1), Stomach-AdenoCA (1)
SRSF2	5' UTR	6	ActiveDriverPW, CanIsoNet, CNIO, Hierarchical HotNet, Induced subnetworks, SSA-ME	1.09E-03	6	Panc-AdenoCA (2), Head-SCC (1), Kidney-RCC (1), Lung-AdenoCA (1), Stomach-AdenoCA (1)
SRSF2	3' UTR	6	ActiveDriverPW, CanIsoNet, CNIO, Hierarchical HotNet, Induced subnetworks, SSA-ME	1.44E-01	13	Kidney-RCC (2), Liver-HCC (2), Panc-AdenoCA (2), Prost-AdenoCA (2), Biliary-AdenoCA (1), Cervix-SCC (1), Eso-AdenoCa (1), Ovary-AdenoCA (1), Uterus-AdenoCA (1)
SRSF2	enhancer	6	ActiveDriverPW, CanIsoNet, CNIO, Hierarchical HotNet, Induced subnetworks, SSA-ME	4.15E-01	8	Ovary-AdenoCA (2), CNS-Medullo (1), Kidney-ChRCC (1), Kidney-RCC (1), Liver-HCC (1), Lung-AdenoCA (1), Prost-AdenoCA (1)
SRSF4	core promoter	4	ActiveDriverPW, CanIsoNet, CNIO, Hierarchical HotNet	9.56E-02	4	Biliary-AdenoCA (1), CNS-GBM (1), Head-SCC (1), Kidney-RCC (1)
SRSF4	5' UTR	4	ActiveDriverPW, CanIsoNet, CNIO, Hierarchical HotNet	4.66E-02	4	Biliary-AdenoCA (1), CNS-GBM (1), Head-SCC (1), Kidney-RCC (1)
SRSF4	3' UTR	4	ActiveDriverPW, CanIsoNet, CNIO, Hierarchical HotNet	1.28E-02	5	Liver-HCC (2), Breast-AdenoCa (1), Kidney-RCC (1), Panc-AdenoCA (1)
SRSF4	enhancer	4	ActiveDriverPW, CanIsoNet, CNIO, Hierarchical HotNet	1.87E-01	8	Bladder-TCC (2), Panc-AdenoCA (2), Breast-DCIS (1), Eso-AdenoCa (1), Kidney-RCC (1), Liver-HCC (1)
SRSF6	core promoter	5	ActiveDriverPW, CanIsoNet, CNIO, Hierarchical HotNet, NBDI	2.25E-01	4	Breast-AdenoCa (1), Kidney-RCC (1), Liver-HCC (1), Panc-AdenoCA (1)
SRSF6	5' UTR	5	ActiveDriverPW, CanIsoNet, CNIO, Hierarchical HotNet, NBDI	6.45E-01	1	Panc-AdenoCA (1)
SRSF6	3' UTR	5	ActiveDriverPW, CanIsoNet, CNIO, Hierarchical HotNet, NBDI	4.45E-02	21	Liver-HCC (5), Breast-AdenoCa (3), Prost-AdenoCA (3), Lung-SCC (2), Bladder-TCC (1), CNS-GBM (1), Cervix-SCC (1), ColoRect-AdenoCA (1), Kidney-RCC (1), Lung-AdenoCA (1), Ovary-AdenoCA (1), Panc-AdenoCA (1)
SRSF6	enhancer	5	ActiveDriverPW, CanIsoNet, CNIO, Hierarchical HotNet, NBDI	4.06E-02	41	Eso-AdenoCa (8), Liver-HCC (7), Lung-SCC (5), Stomach-AdenoCA (4), Head-SCC (3), Ovary-AdenoCA (3), Panc-AdenoCA (3), Breast-AdenoCa (2), Lung-AdenoCA (2), Prost-AdenoCA (2), Bladder-TCC (1), ColoRect-AdenoCA (1)
SRSF9	core promoter	6	ActiveDriverPW, CanIsoNet, CNIO, Hierarchical HotNet, Induced subnetworks, NBDI	1.11E-03	9	Biliary-AdenoCA (1), Bladder-TCC (1), Bone-Leiomyo (1), Cervix-SCC (1), Eso-AdenoCa (1), Kidney-RCC (1), Liver-HCC (1), Ovary-AdenoCA (1), Panc-AdenoCA (1)
SRSF9	5' UTR	6	ActiveDriverPW, CanIsoNet, CNIO, Hierarchical HotNet, Induced subnetworks, NBDI	8.75E-05	6	Biliary-AdenoCA (1), Bladder-TCC (1), Bone-Leiomyo (1), Cervix-SCC (1), Eso-AdenoCa (1), Ovary-AdenoCA (1)
SRSF9	3' UTR	6	ActiveDriverPW, CanIsoNet, CNIO, Hierarchical HotNet, Induced subnetworks, NBDI	1.37E-01	2	Eso-AdenoCa (1), Liver-HCC (1)
SRSF9	enhancer	6	ActiveDriverPW, CanIsoNet, CNIO, Hierarchical HotNet, Induced subnetworks, NBDI	nan	0
SUFU	core promoter	4	ActiveDriverPW, CNIO, Hierarchical HotNet, NBDI	1.32E-03	8	Lung-SCC (2), Bladder-TCC (1), Breast-LobularCa (1), Kidney-RCC (1), Liver-HCC (1), Ovary-AdenoCA (1), Panc-AdenoCA (1)
SUFU	5' UTR	4	ActiveDriverPW, CNIO, Hierarchical HotNet, NBDI	7.17E-02	2	Breast-LobularCa (1), Panc-AdenoCA (1)
SUFU	3' UTR	4	ActiveDriverPW, CNIO, Hierarchical HotNet, NBDI	9.72E-01	17	Breast-AdenoCa (3), Liver-HCC (3), Eso-AdenoCa (2), Panc-AdenoCA (2), Stomach-AdenoCA (2), Kidney-RCC (1), Lung-SCC (1), Ovary-AdenoCA (1), Prost-AdenoCA (1), Uterus-AdenoCA (1)
SUFU	enhancer	4	ActiveDriverPW, CNIO, Hierarchical HotNet, NBDI	nan	0
TCF4	core promoter	5	ActiveDriverPW, CNIO, Hierarchical HotNet, NBDI, SSA-ME	2.98E-02	60	Liver-HCC (19), Breast-AdenoCa (6), Eso-AdenoCa (6), Bladder-TCC (5), Lung-SCC (3), Ovary-AdenoCA (3), Biliary-AdenoCA (2), Breast-LobularCa (2), Kidney-RCC (2), Panc-Endocrine (2), Prost-AdenoCA (2), Uterus-AdenoCA (2), CNS-Oligo (1), ColoRect-AdenoCA (1), Head-SCC (1), Lung-AdenoCA (1), Panc-AdenoCA (1), Stomach-AdenoCA (1)
TCF4	5' UTR	5	ActiveDriverPW, CNIO, Hierarchical HotNet, NBDI, SSA-ME	1.07E-01	38	Liver-HCC (14), Bladder-TCC (4), Breast-AdenoCa (4), Eso-AdenoCa (3), Breast-LobularCa (2), Biliary-AdenoCA (1), CNS-Oligo (1), ColoRect-AdenoCA (1), Head-SCC (1), Kidney-RCC (1), Lung-SCC (1), Ovary-AdenoCA (1), Panc-AdenoCA (1), Prost-AdenoCA (1), Stomach-AdenoCA (1), Uterus-AdenoCA (1)
TCF4	3' UTR	5	ActiveDriverPW, CNIO, Hierarchical HotNet, NBDI, SSA-ME	2.66E-01	29	Liver-HCC (13), Panc-AdenoCA (4), Kidney-RCC (2), Lung-AdenoCA (2), Lung-SCC (2), Uterus-AdenoCA (2), Bladder-TCC (1), CNS-GBM (1), Eso-AdenoCa (1), Ovary-AdenoCA (1)
TCF4	enhancer	5	ActiveDriverPW, CNIO, Hierarchical HotNet, NBDI, SSA-ME	4.28E-01	12	Liver-HCC (3), Bladder-TCC (1), Breast-AdenoCa (1), ColoRect-AdenoCA (1), Eso-AdenoCa (1), Lung-AdenoCA (1), Panc-AdenoCA (1), Panc-Endocrine (1), Prost-AdenoCA (1), Stomach-AdenoCA (1)
TERT	core promoter	6	ActiveDriverPW, CNIO, Hierarchical HotNet, Induced subnetworks, NBDI, SSA-ME	6.98E-27	97	CNS-GBM (25), Bladder-TCC (15), Liver-HCC (12), CNS-Oligo (11), Thy-AdenoCA (11), Head-SCC (7), CNS-Medullo (5), Kidney-RCC (3), Bone-Epith (2), Biliary-AdenoCA (1), Cervix-SCC (1), ColoRect-AdenoCA (1), Lung-AdenoCA (1), Ovary-AdenoCA (1), Stomach-AdenoCA (1)
TERT	5' UTR	6	ActiveDriverPW, CNIO, Hierarchical HotNet, Induced subnetworks, NBDI, SSA-ME	1.60E-02	4	Head-SCC (2), Bladder-TCC (1), Kidney-RCC (1)
TERT	3' UTR	6	ActiveDriverPW, CNIO, Hierarchical HotNet, Induced subnetworks, NBDI, SSA-ME	8.06E-01	4	Eso-AdenoCa (1), Head-SCC (1), Lung-AdenoCA (1), Ovary-AdenoCA (1)
TERT	enhancer	6	ActiveDriverPW, CNIO, Hierarchical HotNet, Induced subnetworks, NBDI, SSA-ME	nan	0
TGFBR2	core promoter	4	CanIsoNet, CNIO, Hierarchical HotNet, NBDI	4.23E-01	3	CNS-GBM (1), Head-SCC (1), Liver-HCC (1)
TGFBR2	5' UTR	4	CanIsoNet, CNIO, Hierarchical HotNet, NBDI	1.94E-01	1	Head-SCC (1)
TGFBR2	3' UTR	4	CanIsoNet, CNIO, Hierarchical HotNet, NBDI	3.74E-01	18	Liver-HCC (7), Panc-AdenoCA (3), Eso-AdenoCa (2), Uterus-AdenoCA (2), Cervix-SCC (1), Lung-SCC (1), Ovary-AdenoCA (1), Prost-AdenoCA (1)
TGFBR2	enhancer	4	CanIsoNet, CNIO, Hierarchical HotNet, NBDI	2.60E-02	42	Liver-HCC (12), Eso-AdenoCa (4), Breast-AdenoCa (3), Kidney-RCC (3), Lung-SCC (3), Ovary-AdenoCA (3), Thy-AdenoCA (3), ColoRect-AdenoCA (2), Head-SCC (2), Prost-AdenoCA (2), Bladder-TCC (1), Cervix-SCC (1), Panc-Endocrine (1), Stomach-AdenoCA (1), Uterus-AdenoCA (1)
TLE4	core promoter	4	ActiveDriverPW, CNIO, Hierarchical HotNet, SSA-ME	5.98E-01	22	Eso-AdenoCa (5), Liver-HCC (5), Bladder-TCC (2), Ovary-AdenoCA (2), Prost-AdenoCA (2), Breast-AdenoCa (1), Kidney-RCC (1), Lung-SCC (1), Panc-AdenoCA (1), Stomach-AdenoCA (1), Thy-AdenoCA (1)
TLE4	5' UTR	4	ActiveDriverPW, CNIO, Hierarchical HotNet, SSA-ME	5.25E-01	8	Eso-AdenoCa (3), Bladder-TCC (1), Liver-HCC (1), Lung-SCC (1), Panc-AdenoCA (1), Prost-AdenoCA (1)
TLE4	3' UTR	4	ActiveDriverPW, CNIO, Hierarchical HotNet, SSA-ME	1.08E-02	8	Kidney-RCC (3), ColoRect-AdenoCA (1), Liver-HCC (1), Lung-AdenoCA (1), Lung-SCC (1), Panc-Endocrine (1)
TLE4	enhancer	4	ActiveDriverPW, CNIO, Hierarchical HotNet, SSA-ME	1.02E-01	32	Liver-HCC (9), Eso-AdenoCa (4), Lung-AdenoCA (3), Lung-SCC (3), Stomach-AdenoCA (3), Kidney-RCC (2), Panc-AdenoCA (2), Breast-AdenoCa (1), ColoRect-AdenoCA (1), Head-SCC (1), Ovary-AdenoCA (1), Panc-Endocrine (1), Uterus-AdenoCA (1)
TNFRSF11B	core promoter	4	ActiveDriverPW, CanIsoNet, NBDI, SSA-ME	2.17E-02	9	Eso-AdenoCa (2), Kidney-ChRCC (2), Biliary-AdenoCA (1), CNS-GBM (1), CNS-Medullo (1), ColoRect-AdenoCA (1), Liver-HCC (1)
TNFRSF11B	5' UTR	4	ActiveDriverPW, CanIsoNet, NBDI, SSA-ME	5.71E-02	6	Liver-HCC (2), Biliary-AdenoCA (1), ColoRect-AdenoCA (1), Eso-AdenoCa (1), Kidney-ChRCC (1)
TNFRSF11B	3' UTR	4	ActiveDriverPW, CanIsoNet, NBDI, SSA-ME	9.36E-02	2	Breast-AdenoCa (1), Liver-HCC (1)
TNFRSF11B	enhancer	4	ActiveDriverPW, CanIsoNet, NBDI, SSA-ME	1.88E-02	50	Liver-HCC (18), Breast-AdenoCa (10), Kidney-RCC (3), Ovary-AdenoCA (3), Stomach-AdenoCA (3), Bladder-TCC (2), Head-SCC (2), Lung-SCC (2), Prost-AdenoCA (2), Uterus-AdenoCA (2), ColoRect-AdenoCA (1), Eso-AdenoCa (1), Panc-Endocrine (1)
TOB1	core promoter	5	ActiveDriverPW, Hierarchical HotNet, Induced subnetworks, NBDI, SSA-ME	2.56E-01	8	Lung-SCC (2), Bone-Osteosarc (1), Breast-AdenoCa (1), Eso-AdenoCa (1), Ovary-AdenoCA (1), Panc-AdenoCA (1), Prost-AdenoCA (1)
TOB1	5' UTR	5	ActiveDriverPW, Hierarchical HotNet, Induced subnetworks, NBDI, SSA-ME	3.22E-01	4	Panc-AdenoCA (2), Breast-AdenoCa (1), Prost-AdenoCA (1)
TOB1	3' UTR	5	ActiveDriverPW, Hierarchical HotNet, Induced subnetworks, NBDI, SSA-ME	1.83E-07	14	Liver-HCC (3), Panc-AdenoCA (2), Uterus-AdenoCA (2), Bladder-TCC (1), Bone-Osteosarc (1), Breast-AdenoCa (1), Eso-AdenoCa (1), Head-SCC (1), Kidney-RCC (1), Prost-AdenoCA (1)
TOB1	enhancer	5	ActiveDriverPW, Hierarchical HotNet, Induced subnetworks, NBDI, SSA-ME	8.75E-01	1	Eso-AdenoCa (1)
TP53	core promoter	4	ActiveDriverPW, CanIsoNet, CNIO, SSA-ME	1.69E-01	13	Breast-AdenoCa (3), Eso-AdenoCa (2), Biliary-AdenoCA (1), ColoRect-AdenoCA (1), Kidney-ChRCC (1), Lung-SCC (1), Ovary-AdenoCA (1), Panc-AdenoCA (1), Prost-AdenoCA (1), Stomach-AdenoCA (1)
TP53	5' UTR	4	ActiveDriverPW, CanIsoNet, CNIO, SSA-ME	1.21E-02	5	Biliary-AdenoCA (1), Breast-AdenoCa (1), Eso-AdenoCa (1), Ovary-AdenoCA (1), Stomach-AdenoCA (1)
TP53	3' UTR	4	ActiveDriverPW, CanIsoNet, CNIO, SSA-ME	8.99E-01	5	ColoRect-AdenoCA (1), Eso-AdenoCa (1), Kidney-RCC (1), Ovary-AdenoCA (1), Uterus-AdenoCA (1)
TP53	enhancer	4	ActiveDriverPW, CanIsoNet, CNIO, SSA-ME	nan	0
TRIB1	core promoter	4	ActiveDriverPW, Hierarchical HotNet, NBDI, SSA-ME	7.95E-01	7	Breast-AdenoCa (2), Bladder-TCC (1), Eso-AdenoCa (1), Kidney-RCC (1), Panc-AdenoCA (1), Uterus-AdenoCA (1)
TRIB1	5' UTR	4	ActiveDriverPW, Hierarchical HotNet, NBDI, SSA-ME	9.11E-01	4	Eso-AdenoCa (1), Kidney-RCC (1), Liver-HCC (1), Panc-AdenoCA (1)
TRIB1	3' UTR	4	ActiveDriverPW, Hierarchical HotNet, NBDI, SSA-ME	1.46E-02	18	Liver-HCC (6), Breast-AdenoCa (2), Kidney-RCC (2), Lung-AdenoCA (2), Prost-AdenoCA (2), Biliary-AdenoCA (1), Bone-Leiomyo (1), ColoRect-AdenoCA (1), Ovary-AdenoCA (1)
TRIB1	enhancer	4	ActiveDriverPW, Hierarchical HotNet, NBDI, SSA-ME	2.47E-02	17	Liver-HCC (4), Breast-AdenoCa (2), Head-SCC (2), Ovary-AdenoCA (2), Eso-AdenoCa (1), Kidney-ChRCC (1), Kidney-RCC (1), Lung-AdenoCA (1), Lung-SCC (1), Thy-AdenoCA (1), Uterus-AdenoCA (1)
VAMP2	core promoter	4	ActiveDriverPW, CanIsoNet, Hierarchical HotNet, SSA-ME	1.70E-01	4	Biliary-AdenoCA (1), Bone-Leiomyo (1), Eso-AdenoCa (1), Stomach-AdenoCA (1)
VAMP2	5' UTR	4	ActiveDriverPW, CanIsoNet, Hierarchical HotNet, SSA-ME	1.89E-01	5	Biliary-AdenoCA (1), Breast-AdenoCa (1), Eso-AdenoCa (1), Stomach-AdenoCA (1), Thy-AdenoCA (1)
VAMP2	3' UTR	4	ActiveDriverPW, CanIsoNet, Hierarchical HotNet, SSA-ME	6.04E-01	7	Liver-HCC (2), Bone-Osteosarc (1), Head-SCC (1), Lung-SCC (1), Ovary-AdenoCA (1), Uterus-AdenoCA (1)
VAMP2	enhancer	4	ActiveDriverPW, CanIsoNet, Hierarchical HotNet, SSA-ME	6.01E-03	5	Bladder-TCC (1), CNS-Medullo (1), Kidney-RCC (1), Liver-HCC (1), Lung-SCC (1)
VEGFC	core promoter	4	ActiveDriverPW, Hierarchical HotNet, NBDI, SSA-ME	4.86E-02	1	Bladder-TCC (1)
VEGFC	5' UTR	4	ActiveDriverPW, Hierarchical HotNet, NBDI, SSA-ME	8.92E-01	1	Eso-AdenoCa (1)
VEGFC	3' UTR	4	ActiveDriverPW, Hierarchical HotNet, NBDI, SSA-ME	3.82E-02	2	Eso-AdenoCa (1), Lung-SCC (1)
VEGFC	enhancer	4	ActiveDriverPW, Hierarchical HotNet, NBDI, SSA-ME	5.02E-02	124	Liver-HCC (32), Eso-AdenoCa (22), Lung-SCC (9), Panc-AdenoCA (9), Stomach-AdenoCA (8), Breast-AdenoCa (6), ColoRect-AdenoCA (6), Head-SCC (5), CNS-GBM (4), Lung-AdenoCA (4), Bladder-TCC (3), Ovary-AdenoCA (3), Uterus-AdenoCA (3), Prost-AdenoCA (2), Biliary-AdenoCA (1), Bone-Osteosarc (1), Breast-LobularCa (1), CNS-Medullo (1), Cervix-SCC (1), Kidney-RCC (1), Myeloid-MPN (1), Panc-Endocrine (1)
ZFP36L2	core promoter	4	ActiveDriverPW, Induced subnetworks, NBDI, SSA-ME	8.39E-02	5	Lung-SCC (2), Panc-AdenoCA (2), Bone-Osteosarc (1)
ZFP36L2	5' UTR	4	ActiveDriverPW, Induced subnetworks, NBDI, SSA-ME	4.50E-02	4	Panc-AdenoCA (2), Bone-Osteosarc (1), Lung-SCC (1)
ZFP36L2	3' UTR	4	ActiveDriverPW, Induced subnetworks, NBDI, SSA-ME	3.13E-02	18	Liver-HCC (5), Breast-AdenoCa (3), Panc-AdenoCA (2), Bladder-TCC (1), CNS-Medullo (1), ColoRect-AdenoCA (1), Kidney-RCC (1), Lung-SCC (1), Ovary-AdenoCA (1), Thy-AdenoCA (1), Uterus-AdenoCA (1)
ZFP36L2	enhancer	4	ActiveDriverPW, Induced subnetworks, NBDI, SSA-ME	1.28E-02	22	Liver-HCC (5), Breast-AdenoCa (3), Eso-AdenoCa (3), Head-SCC (2), Prost-AdenoCA (2), Biliary-AdenoCA (1), Bladder-TCC (1), Myeloid-AML (1), Panc-AdenoCA (1), Panc-Endocrine (1), Stomach-AdenoCA (1), Thy-AdenoCA (1)
ZNF521	core promoter	4	ActiveDriverPW, CanIsoNet, Induced subnetworks, SSA-ME	1.58E-01	16	Eso-AdenoCa (5), Head-SCC (3), Breast-AdenoCa (2), Breast-LobularCa (2), ColoRect-AdenoCA (1), Kidney-RCC (1), Liver-HCC (1), Uterus-AdenoCA (1)
ZNF521	5' UTR	4	ActiveDriverPW, CanIsoNet, Induced subnetworks, SSA-ME	1.79E-02	7	Eso-AdenoCa (3), Breast-LobularCa (1), Head-SCC (1), Kidney-ChRCC (1), Uterus-AdenoCA (1)
ZNF521	3' UTR	4	ActiveDriverPW, CanIsoNet, Induced subnetworks, SSA-ME	6.34E-03	7	Bone-Leiomyo (1), Eso-AdenoCa (1), Head-SCC (1), Liver-HCC (1), Ovary-AdenoCA (1), Panc-AdenoCA (1), Prost-AdenoCA (1)
ZNF521	enhancer	4	ActiveDriverPW, CanIsoNet, Induced subnetworks, SSA-ME	6.09E-03	28	Liver-HCC (9), Eso-AdenoCa (5), Breast-AdenoCa (3), Stomach-AdenoCA (3), ColoRect-AdenoCA (2), Lung-SCC (2), Biliary-AdenoCA (1), Lung-AdenoCA (1), Ovary-AdenoCA (1), Panc-AdenoCA (1)
ZNF595	core promoter	4	ActiveDriverPW, Induced subnetworks, NBDI, SSA-ME	8.83E-04	25	Liver-HCC (5), Lung-SCC (4), Breast-AdenoCa (3), CNS-Medullo (2), Eso-AdenoCa (2), Ovary-AdenoCA (2), Panc-AdenoCA (2), Prost-AdenoCA (2), Uterus-AdenoCA (2), Lung-AdenoCA (1)
ZNF595	5' UTR	4	ActiveDriverPW, Induced subnetworks, NBDI, SSA-ME	2.16E-03	12	Breast-AdenoCa (2), Ovary-AdenoCA (2), Panc-AdenoCA (2), Prost-AdenoCA (2), CNS-Medullo (1), Eso-AdenoCa (1), Lung-SCC (1), Uterus-AdenoCA (1)
ZNF595	3' UTR	4	ActiveDriverPW, Induced subnetworks, NBDI, SSA-ME	7.72E-02	22	Liver-HCC (5), Lung-SCC (4), Lung-AdenoCA (3), Kidney-RCC (2), Ovary-AdenoCA (2), Bladder-TCC (1), Eso-AdenoCa (1), Head-SCC (1), Prost-AdenoCA (1), Stomach-AdenoCA (1), Uterus-AdenoCA (1)
ZNF595	enhancer	4	ActiveDriverPW, Induced subnetworks, NBDI, SSA-ME	nan	0
