# Supplementary material for: Pathway and network analysis of more than 2500 whole cancer genomes
Source: Nat Commun. 2020 Feb 5;11:729. doi: 10.1038/s41467-020-14367-0 (PMC7002574; doi:10.1038/s41467-020-14367-0)
Supplement: Supplementary file 27 — Supplementary Data 25 [file 41467_2020_14367_MOESM27_ESM.txt]

AntigenPresentation	B2M	CALR	CANX	ERAP1	HLA-A	HLA-B	HLA-C	HLA-F	HLA-G	HLA-K	HSPA5	PDIA3	SAR1B	SEC13	SEC23A	SEC24B	SEC24C	SEC24D	SEC31A	TAP1	TAP2
CELLCYCLE_CHECKPOINT.AND.ARREST	ATM	ATR	BRCA1	BRCA2	CCNG2	CDC2	CDC34	CDK2	CDKN1A	CDKN1B	CDKN2A	CDKN2B	CDKN3	CHEK1	CHEK2	CUL1	CUL2	CUL3	GADD45A	HUS1	KNTC1	MAD2L1	MAD2L2	NBN	RAD1	RAD17	RAD9A	RB1	RBBP8	TP53
CELLCYCLE_G1.PHASE.AND.G1S.TRANSITION	ANAPC2	CCND1	CCNE1	CDC34	CDK4	CDK6	CDKN1B	CDKN3	CUL1	CUL2	CUL3	SKP2
CELLCYCLE_G2.PHASE.AND.G2M.TRANSITION	ANAPC2	ANAPC4	BCCIP	BIRC5	CCNB1	CCNG1	CCNH	CCNT1	CCNT2	CDK5R1	CDK5RAP1	CDK7	CDKN3	CKS1B	CKS2	DDX11	DIRAS3	DNM2	GTF2H1	GTSE1	HERC5	KPNA2	MNAT1	SERTAD1
CELLCYCLE_M.PHASE	CCNB2	CCNF	CDC16	CDC20	CDK1	MRE11A	RAD51
CELLCYCLE_NEGATIVE.REGULATION	ATM	BAX	BRCA1	CDKN2B	RBL1	RBL2	TP53
CELLCYCLE_REGULATION	ABL1	ANAPC2	ANAPC4	ATM	ATR	BCCIP	BCL2	BRCA2	CCNB1	CCNB2	CCNC	CCND1	CCND2	CCNE1	CCNF	CCNH	CCNT1	CCNT2	CDC16	CDC2	CDC20	CDK2	CDK4	CDK5R1	CDK6	CDK7	CDK8	CDKN1A	CDKN1B	CKS1B	DDX11	DIRAS3	E2F4	GADD45A	KNTC1	MKI67	PCNA	RAD9A	RB1	SKP2	TFDP1	TFDP2
CELLCYCLE_S.PHASE.AND.DNA.REPLICATION	ABL1	MCM2	MCM3	MCM4	MCM5	PCNA	RPA3	SUMO1	UBA1
Histones	H1F0	H1FNT	H1FOO	H1FX	H2AFB1	H2AFB2	H2AFB3	H2AFJ	H2AFV	H2AFX	H2AFY	H2AFY2	H2AFZ	H2BFM	H2BFS	H2BFWT	H3F3A	H3F3B	H3F3C	HIST1H1A	HIST1H1B	HIST1H1C	HIST1H1D	HIST1H1E	HIST1H1T	HIST1H2AA	HIST1H2AB	HIST1H2AC	HIST1H2AD	HIST1H2AE	HIST1H2AG	HIST1H2AH	HIST1H2AI	HIST1H2AJ	HIST1H2AK	HIST1H2AL	HIST1H2AM	HIST1H2BA	HIST1H2BB	HIST1H2BC	HIST1H2BD	HIST1H2BE	HIST1H2BF	HIST1H2BG	HIST1H2BH	HIST1H2BI	HIST1H2BJ	HIST1H2BK	HIST1H2BL
NMD_pathwayGenes	CASC3	DHX34	EIF4A3	ETF1	GSPT1	GSPT2	MAGOH	NBAS	PPP2R4	RBM8A	SMG1	SMG5	SMG6	SMG7	SMG8	SMG9	UPF1	UPF2	UPF3A	UPF3B	WIBG
proteasome	POMP	PSMA1	PSMA2	PSMA3	PSMA4	PSMA5	PSMA6	PSMA7	PSMA8	PSMB1	PSMB10	PSMB11	PSMB2	PSMB3	PSMB4	PSMB5	PSMB6	PSMB7	PSMB8	PSMB9	PSMC1	PSMC2	PSMC3	PSMC3IP	PSMC4	PSMC5	PSMC6	PSMD1	PSMD10	PSMD11	PSMD12	PSMD13	PSMD14	PSMD2	PSMD3	PSMD4	PSMD5	PSMD6	PSMD7	PSMD8	PSMD9	PSME1	PSME2	PSME3	PSME4	PSMF1	SHFM1
ribosome_cytoplasmic_40S	RPS10	RPS11	RPS12	RPS13	RPS14	RPS15	RPS15A	RPS16	RPS17	RPS18	RPS19	RPS2	RPS20	RPS21	RPS23	RPS24	RPS25	RPS26	RPS27	RPS27A	RPS27L	RPS28	RPS29	RPS3	RPS3A	RPS4X	RPS4Y1	RPS5	RPS6	RPS7	RPS8	RPS9	RPSA
ribosome_cytoplasmic_60S	RPL10	RPL10A	RPL11	RPL12	RPL13	RPL13A	RPL14	RPL15	RPL17	RPL18	RPL18A	RPL19	RPL21	RPL22	RPL23	RPL23A	RPL24	RPL26	RPL26L1	RPL27	RPL27A	RPL28	RPL29	RPL3	RPL30	RPL31	RPL32	RPL34	RPL35A	RPL36	RPL36A	RPL37	RPL37A	RPL38	RPL39	RPL3L	RPL4	RPL41	RPL5	RPL6	RPL7	RPL7A	RPL8	RPL9	RPLP0	RPLP1	RPLP2
ribosome_mitochondrial	MRPL1	MRPL10	MRPL11	MRPL12	MRPL13	MRPL14	MRPL15	MRPL16	MRPL17	MRPL18	MRPL19	MRPL2	MRPL20	MRPL21	MRPL22	MRPL23	MRPL24	MRPL27	MRPL28	MRPL3	MRPL30	MRPL32	MRPL33	MRPL34	MRPL35	MRPL36	MRPL37	MRPL38	MRPL39	MRPL4	MRPL40	MRPL41	MRPL42	MRPL43	MRPL44	MRPL45	MRPL46	MRPL47	MRPL48	MRPL49	MRPL50	MRPL51	MRPL52	MRPL53	MRPL54	MRPL55	MRPL56	MRPL9	MRPS10
spliceosome	ACIN1	AGGF1	ALYREF	AQR	ARGLU1	BAG2	BCAS1	BCAS2	BUB3	BUD13	BUD31	C17orf85	C19orf43	C1orf55	C1QBP	C9orf78	CACTIN	CCAR1	CCDC12	CCDC130	CCDC75	CCDC94	CD2BP2	CDC40	CDC5L	CDK10	CDK11A	CDK12	CELF1	CELF2	CELF3	CELF4	CELF5	CELF6	CFAP20	CHERP	CIRBP	CLASRP	CLK1	CLK2	CLK3	CLK4	CLNS1A	CPSF6	CRNKL1	CSN3	CTNNBL1	CWC15	CWC22
TCGADDR_Base.Excision.Repair.BER	APEX1	APEX2	FEN1	PARP1	POLB	TDG	TDP1	UNG
TCGADDR_coreGeneDNA.repair	ALKBH2	ALKBH3	APEX1	APEX2	ATM	ATR	ATRIP	BARD1	BLM	BRCA1	BRCA2	BRIP1	CHEK1	CHEK2	CUL5	EME1	ERCC1	ERCC2	ERCC4	ERCC5	ERCC6	EXO1	FANCA	FANCB	FANCC	FANCD2	FANCI	FANCL	FANCM	FEN1	GEN1	LIG4	MDC1	MGMT	MLH1	MLH3	MRE11A	MSH2	MSH3	MSH6	MUS81	NBN	NHEJ1	PALB2	PARP1	PMS1	PMS2	POLB	POLE
TCGADDR_Damage.Sensor.etc.	ATM	ATR	ATRIP	CHEK1	CHEK2	MDC1	RNMT	TOPBP1	TREX1
TCGADDR_Fanconi.Anemia.FA	FANCA	FANCB	FANCC	FANCD2	FANCI	FANCL	FANCM	UBE2T
TCGADDR_Homologous.RecominationHR	BARD1	BLM	BRCA1	BRCA2	BRIP1	EME1	GEN1	MRE11A	MUS81	NBN	PALB2	RAD50	RAD51	RAD52	RBBP8	SHFM1	SLX1A	TOP3A	TP53BP1	XRCC2	XRCC3
TCGADDR_Mismatch.Repair.MMR	EXO1	MLH1	MLH3	MSH2	MSH3	MSH6	PMS1	PMS2
TCGADDR_Non-homologous.End.Joining.NHEJ	LIG4	NHEJ1	POLL	POLM	PRKDC	XRCC4	XRCC5	XRCC6
TCGADDR_Nucleotide.Excision.Repair.NER	CUL5	ERCC1	ERCC2	ERCC4	ERCC5	ERCC6	POLE	POLE3	XPA	XPC
TCGADDR_Translesion.Synthesis.TLS	POLN	POLQ	REV1	REV3L	SHPRH
CIBERSORT_Mast_cells_activated	CCL1	IL1RL1	CCL4	BPI	CD33	NOX3	HDC	PRG2	42797	STXBP6	P2RX1	IL1A	IL1B	MS4A2	MS4A3	FCER1A	CPA3	TEC	NTRK1	TPSAB1	CCL20	MYB	SLC12A8	IL18R1	CLC	CMA1	LINC00597	CTSG	HPGDS	CXCL3	RGS13	GZMB	CSF2	RAB27B	IL5	IL3	HOXA1	ATP8B4
CIBERSORT_Mast_cells_resting	FAM124B	BPI	CD33	NTRK1	NOX3	HDC	PRG2	STXBP6	P2RX1	MS4A2	MS4A3	FCER1A	ADAMTS3	P2RY14	CPA3	BMP2K	TPSAB1	LTC4S	STAP1	CRISP3	CEACAM8	MYB	SLC12A8	ATP8B4	PAQR5	IL18R1	CLC	CMA1	CTSG	HPGDS	RGS13	RAB27B	GFI1	C3AR1	ST8SIA1	ADRB2	FAM174B	42986
CIBERSORT_Dendritic_cells_activated	CD1E	CD1B	MMP12	CCL5	HESX1	CCL8	TREM2	BIRC3	IL12B	SLCO5A1	PDCD1LG2	CCL1	SLC15A3	CCR7	MSC	RSAD2	IDO1	KYNU	DHX58	PLA2G7	CD80	TMEM255A	CD86	IFI44L	ARHGAP22	HTR2B	TNFRSF4	CCL20	CCL22	RASSF4	CLIC2	ST3GAL6	NR4A3	FPR3	PLA1A	PTGIR	LAMP3	TNFRSF11A	CXCL11	CXCL10	CHST7	IL2RA	ETV3	CCL13	CCL17	CCL18	CCL19	TNFAIP6	SIGLEC1
CIBERSORT_T_cells_follicular_helper	MAP4K1	KLRB1	CD40LG	TRIB2	FOSB	SH2D1A	TCF7	GPR19	BCL11B	IL21	CD7	CHI3L2	CD2	TSHR	MAP9	LEF1	TRAV9-2	TRAV8-6	UBASH3A	PTPRCAP	FZD3	SIK1	TRBC1	TRAT1	ICA1	RGS1	CXCR5	TNFRSF4	DGKA	PDCD1	SIRPG	CTLA4	ICOS	CD27	CD69	PASK	RPL3P7	LTA	ZBTB10	TRAV13-1	ZAP70	CXCL13	LAG3	FAIM3	CA8	ITK	TRAC	GZMM	SLC7A10
CIBERSORT_Monocytes	NCF2	CD1D	FAM198B	IGSF6	FOSB	CD33	VNN1	CCR2	C5AR1	SLC15A3	S100A12	FZD2	LILRB2	NLRP3	CLEC7A	P2RY13	NFE2	HK3	MNDA	HNMT	FCN1	RNASE2	RNASE6	VNN2	FPR1	CREB5	NOD2	AQP9	MS4A6A	ASGR1	ASGR2	FES	CSF3R	HCK	CD68	HPSE	CHST15	CDA	LST1	UPK3A	APOBEC3A	CLEC4A	LILRA3	TLR2	MEFV	BST1	TLR7	TLR8	LILRA2
CIBERSORT_Macrophages_M1	CD38	IDO1	CCL5	HESX1	CCL8	ARRB1	RASSF4	LAG3	CHI3L1	CCR7	KIAA0754	KYNU	LILRB2	DHX58	SIGLEC1	ACHE	RSAD2	IFI44L	CYP27B1	NOD2	TRPM4	APOL6	APOL3	SLC15A3	CLIC2	CD40	PLA1A	AQP9	TNIP3	LAMP3	GGT5	CXCL11	CXCL10	CXCL13	PTGIR	IL2RA	SOCS1	CXCL9	CCL19	TNFAIP6	APOBEC3A	LILRA3	ADAMDEC1	TLR7	SLC2A6	TLR8	EBI3	SLAMF1
CIBERSORT_Macrophages_M0	ACP5	FAM198B	CCL7	NCF2	IGSF6	C5AR1	CHI3L1	TREM2	CYP27A1	MARCO	CCDC102B	BHLHE41	TNFSF14	QPCT	PLA2G7	PPBP	CCL22	SLC12A8	COL8A2	VNN1	HK3	SLAMF8	AQP9	DCSTAMP	GPC4	SLC15A3	CD68	CXCL3	CXCL5	CCL18	CSF1	ADAMDEC1	MMP9
CIBERSORT_Macrophages_M2	CLEC10A	FAM198B	CCL8	TREM2	CD4	CD209	ALOX15	CHI3L1	SLC15A3	FZD2	SIGLEC1	P2RY13	HRH1	CCL23	RENBP	CLIC2	NPL	HTR2B	CD68	MS4A6A	CRYBB1	FES	GGT5	PDCD1LG2	FRMD4A	CCL13	CCL14	GSTT1	CCL18	NME8	CLEC4A	AIF1	ADAMDEC1	WNT5B	TLR8	EBI3	CFP
CIBERSORT_MHCI	TAP1	ERAP2	ERAP1	TAP2	PSMB10	HLA-C	HLA-B	CALR	PDIA3	TAPBP	B2M	PSMB9	PSMB8	PML	HLA-A	CANX
CIBERSORT_B_cells_memory	GUSBP11	RASGRP2	CLCA3P	IRF8	CD1C	CD72	P2RX5	SP140	FCGR2B	CD37	NPIPB15	TNFRSF17	TMEM156	CCR6	MS4A1	IGKC	CD79B	VPREB3	CD79A	PTPRCAP	SIK1	IL7	BACH2	IGHM	RALGPS2	STAP1	SLC12A1	CXCR5	SIT1	BANK1	IFNA10	GPR18	HHEX	TRAF4	FRK	CD22	ALOX5	CD27	KIAA0226L	CD69	AIM2	SPIB	LTB	IGHD	DENND5B	BLK	PNOC	CD180	TNFRSF13B
CIBERSORT_Eosinophils	NCF2	IL1RL1	BPI	EMR1	EMR2	EMR3	ZNF222	CD244	DACH1	ALOX15	PKD2L2	SMPD3	SAMSN1	GIPR	REPS2	MS4A3	DPEP2	P2RY2	IL18RAP	P2RY14	MGAM	GPR183	P2RY10	P2RY13	MXD1	BANK1	DAPK2	RGS1	IL5RA	RNASE2	ST3GAL6	PLEKHG3	IL18R1	CLC	RRP12	GPR65	PADI4	FFAR2	LRMP	EPN2	TRPM6	SMPDL3B	C5AR2	RGS13	BCL2A1	C3AR1	TREML2	PDE6C	DEPDC5
CIBERSORT_T_cells_CD4_memory_activated	TRAT1	CD40LG	RRP9	SH2D1A	GPR19	LAG3	CD6	CD7	CD2	IL26	NKG7	UBASH3A	IL12RB2	SKA1	TNFRSF4	CCL20	DPP4	CTLA4	ICOS	CD28	IL17A	IFNG	CDC25A	ORC1	PMCH	TNIP3	LTA	CXCL13	IL2RA	TRAC	GZMB	CSF2	IL4	CD247	IL3	GPR171	IL9	CD3D	LCK	CD3G
CIBERSORT_Dendritic_cells_resting	CLEC10A	ACP5	CD1E	CD1B	CD1C	MMP12	CD1A	IGSF6	CD33	SCN9A	CD209	ALOX15	FAM198B	TREM2	FZD2	FCER1A	CCDC102B	CLEC7A	EGR2	TMEM255A	PLA2G7	FLVCR2	CCL22	CLIC2	RNASE6	DHRS11	FPR3	CD68	C1orf54	SLC15A3	NCF2	CCL13	CCL17	CCL18	FCER2	PPFIBP1	CLEC4A	HLA-DQA1	SLAMF8	AIF1
CIBERSORT_NK_cells_resting	ELANE	IL12RB2	KLRD1	CCL5	BPI	NME8	SH2D1A	TRDC	CD244	CD7	CD2	PTGDR	GZMK	MS4A3	NAALADL1	KLRF1	PTPRCAP	PLEKHF1	TRBC1	IL18RAP	MGAM	CAMP	PRR5L	S1PR5	TBX21	DEFA4	ZAP70	ZNF135	CEACAM8	CTSW	CST7	KLRC3	TEP1	KLRC4	GNLY	IL18R1	KLRB1	PRF1	TXK	KIR3DL2	GZMM	GFI1	IL2RB	GZMA	GZMB	NKG7	CD96	CD160	GZMH
CIBERSORT_T_cells_gamma_delta	MAP4K1	CDH12	KLRD1	CCL5	SH2D1A	GPR18	CD244	CD247	CCR5	CD2	PTGDR	COLQ	UBASH3A	LHCGR	SCN9A	TRBC1	IL18RAP	TARDBPP1	TRDC	CXCR6	SIT1	CST7	DUSP2	SIRPG	TCF7	SKAP1	VNN2	GNLY	LY9	BFSP1	KLRB1	LAT	KRT18P50	MAGEA11	CD8A	CD8B	KLRG1	GYPE	GFI1	LAG3	PLEKHG3	IL2RB	GZMA	BRSK2	GZMB	KLRK1	CD160	GZMH	ZNF442
CIBERSORT_T_cells_CD4_memory_resting	IL7R	RASGRP2	KLRB1	CD40LG	CD2	CCL5	RCAN3	SH2D1A	TCF7	BCL11B	CD4	CD6	CD7	TRBC1	CCR6	PBXIP1	LEF1	TRAV9-2	NKG7	UBASH3A	PTPRCAP	TRAC	LIME1	TRAT1	PTGER2	TRAV21	ETS1	ZAP70	ITK	DGKA	DPP4	SIRPG	CTLA4	ICOS	CD28	TRAV8-6	FBXL8	GRAP2	CD27	LY9	CD69	RPL3P7	LTB	FLT3LG	ZFP36L2	TRAV13-1	GPR25	EPB41	CTSW
CIBERSORT_T_cells_regulatory_(Tregs)	MAP4K1	FOXP3	CD70	SSX1	KIRREL	RCAN3	SH2D1A	GPR19	BCL11B	CD4	CD5	CD6	CD247	CD2	LAIR2	42983	SEC31B	TRAV9-2	MBL2	UBASH3A	HIC1	RYR1	PMCH	TRAT1	NPAS1	PLCH2	CEMP1	LOC126987	SIT1	HMGB3P30	DGKA	DPP4	ZAP70	SIRPG	CTLA4	ICOS	CD28	EFNA5	CD27	IL2RB	PTGIR	BARX2	LTB	FRMD8	TRBC1	IL2RA	GPR1	ITK	TRAC
CIBERSORT_Plasma_cells	CD38	GUSBP11	MROH7	TGM5	RASGRP3	AMPD1	TNFRSF17	TMEM156	REN	MANEA	HIST1H2AE	IGKC	P2RX5	KCNA3	CD79A	SIK1	ZBP1	MZB1	ZNF165	ABCB9	EAF2	UGT2B17	FCRL2	KCNG2	ANGPT4	CCR10	CD27	MAN1A1	RPL3P7	MAST1	PAX7	HIST1H2BG	IGHD	IGHE	ATXN8OS	RGS13	PNOC	ST6GALNAC4	C11orf80	IGHM	GPR25	LOC100130100	SPAG4	LIME1	IGLL3P	PDK1	GNG7	HLA-DOB	DENND5B
CIBERSORT_Neutrophils	NCF2	HSPA6	EMR2	EMR3	FCGR3B	TNFRSF10C	MMP25	PGLYRP1	CCR3	TREM1	CHI3L1	REPS2	DPEP2	TREML2	S100A12	LILRB2	IL18RAP	P2RY14	MGAM	CAMP	CEACAM3	QPCT	P2RY13	CXCR2	CXCR1	MXD1	IGSF6	VNN3	MNDA	FPR2	NFE2	HAL	VNN2	FPR1	CREB5	VNN1	FAM212B	AQP9	BTNL8	PADI4	CSF3R	FFAR2	CLC	TLR8	PLEKHG3	CASP5	CHST15	CDA	LST1
CIBERSORT_B_cells_naive	GUSBP11	RASGRP2	IRF8	CD1C	CD72	P2RX5	GPR18	CD37	HHEX	UGT1A8	MS4A1	IGKC	CD79B	VPREB3	CD79A	PTPRCAP	LINC00921	SIK1	P2RY14	BACH2	STAP1	IGHM	RALGPS2	EAF2	MICAL3	SLC12A1	CXCR5	ABCB4	BANK1	LY86	BCL7A	SELL	BEND5	IL4R	FRK	CD22	FCGR2B	KIAA0226L	CD69	SPIB	LTB	IGHD	BLK	PNOC	CD180	ADAM28	CR2	FAIM3	TCL1A
CIBERSORT_NK_cells_activated	KLRB1	KLRD1	CCL4	CCL5	TBX21	SH2D1A	GPR18	CD244	CD7	S1PR5	PTGDR	TNFSF14	NAALADL1	KLRF1	PTPRCAP	TXK	IL18RAP	TRDC	KIR2DS4	IL12RB2	PRR5L	PTGER2	GRAP2	OSM	ZAP70	APOL6	NKG7	DPP4	CST7	KLRC3	IFNG	GNLY	NCR3	IL18R1	CD69	LTB	LTA	FASLG	PRF1	KIR3DL2	CTSW	IL2RB	SOCS1	GZMA	GZMB	CD96	GZMM	APOBEC3G	CCND2
CIBERSORT_T_cells_CD4_naive	IL7R	MAP4K1	MAP4K2	CD40LG	ANKRD55	RASGRP2	SH2D1A	TCF7	EPHA1	BCL11B	CD7	CD2	CCR7	MAP9	ZNF204P	GAL3ST4	UBASH3A	WNT7A	TRAT1	TRBC1	CXorf57	DSC1	FLJ13197	GRAP2	ZAP70	DPP4	SIRPG	ZNF324	ICOS	CD27	ACAP1	LY9	RPL3P7	LTB	FLT3LG	SERGEF	LEF1	VILL	LIME1	FAIM3	GPR1	ITK	TRAC	GZMM	GALR1	CD247	ATHL1	LAT	TRAV13-1
CIBERSORT_T_cells_CD8	IL7R	MAP4K1	KLRB1	RASA3	KLRD1	CCL5	SH2D1A	KLRC3	BCL11B	CD6	CD7	TRBC1	CD2	PTGDR	IGKC	MAP9	KLRF1	UBASH3A	PTPRCAP	TRAC	LIME1	TRAT1	TRDC	DSC1	GRAP2	ZAP70	PIK3IP1	ITK	NKG7	DPP4	CST7	DUSP2	SIRPG	ICOS	TRAV12-2	KLRC4	TCF7	NCR3	GNLY	CD27	LY9	CD69	RPL3P7	LTB	FLT3LG	PRF1	TRAV13-1	CD8A	LEF1
[truncated: 370 more columns]
