# Supplementary material for: Pathway and network analysis of more than 2500 whole cancer genomes
Source: Nat Commun. 2020 Feb 5;11:729. doi: 10.1038/s41467-020-14367-0 (PMC7002574; doi:10.1038/s41467-020-14367-0)
Supplement: Supplementary file 28 — Supplementary Data 26 [file 41467_2020_14367_MOESM28_ESM.txt]

gene	tissue	mutant	wildtype
FUBP1_mutants	CNS-Oligo	2	14
RBM10_mutants	Ovary-AdenoCA	2	87
RBM10_mutants	Lung-AdenoCA	3	30
RBM10_mutants	Panc-AdenoCA	2	72
SF3B1_mutants	Kidney-RCC	3	112
SF3B1_mutants	Lung-SCC	3	44
SF3B1_mutants	Liver-HCC	3	94
HNRNPA2B1(3utr)	Head-SCC,Lung-SCC,ColoRect-AdenoCA,Kidney-RCC,Stomach-AdenoCA,Uterus-AdenoCA,Ovary-AdenoCA,Liver-HCC,Breast-AdenoCA	11	501
HNRNPA2B1(5utr)	Liver-HCC,Kidney-ChRCC,Bladder-TCC	3	142
HNRNPA2B1(promCore)	Liver-HCC,Kidney-ChRCC,Lung-AdenoCA,Bladder-TCC	4	173
HNRNPA3(3utr)	Breast-AdenoCA,Stomach-AdenoCA,Head-SCC,Lung-SCC,Panc-AdenoCA,Kidney-RCC,Ovary-AdenoCA,Bladder-TCC	14	419
HNRNPA3(promCore)	Ovary-AdenoCA,Lung-SCC,Biliary-AdenoCA,Liver-HCC,Lung-AdenoCA,Kidney-ChRCC	6	281
HNRNPH3(promCore)	Ovary-AdenoCA,Lung-SCC,Bladder-TCC	3	129
HNRNPK(3utr)	Liver-HCC,Breast-AdenoCA,Panc-AdenoCA,Lung-SCC,Eso-AdenoCA	7	254
HNRNPK(promCore)	Head-SCC,CNS-Oligo,Bone-Leiomyo,ColoRect-AdenoCA,Kidney-RCC,Prost-AdenoCA	8	240
HNRNPR(3utr)	Kidney-RCC,Panc-AdenoCA,Cervix-SCC,CNS-GBM,Liver-HCC,Bone-Leiomyo,Lung-SCC,Ovary-AdenoCA,Thy-AdenoCA	11	469
HNRNPR(promCore)	Kidney-RCC,Panc-AdenoCA,Breast-AdenoCA,Head-SCC	4	266
HNRNPU(3utr)	Lung-AdenoCA,Kidney-RCC,Liver-HCC,Head-SCC,Stomach-AdenoCA,Panc-AdenoCA,Breast-AdenoCA,Prost-AdenoCA	11	419
HNRNPU(5utr)	Uterus-AdenoCA,Breast-AdenoCA,Lung-SCC	3	140
HNRNPU(promCore)	Lung-SCC,ColoRect-AdenoCA,Lung-AdenoCA,Breast-AdenoCA,Panc-AdenoCA,Ovary-AdenoCA,Kidney-RCC	9	421
PCF11(promCore)	Liver-HCC,Stomach-AdenoCA,Breast-AdenoCA,Kidney-RCC	4	276
PTBP1(3utr)	Breast-LobularCA,Liver-HCC,Lung-AdenoCA,Uterus-AdenoCA	6	155
PTBP1(5utr)	Lung-SCC,Panc-AdenoCA,Bladder-TCC	3	115
PTBP1(promCore)	Lung-SCC,Liver-HCC,Panc-AdenoCA,Bladder-TCC	4	197
RBMX(promCore)	Ovary-AdenoCA,Lung-SCC,Head-SCC,Breast-AdenoCA,Uterus-AdenoCA	5	250
SF3B1(3utr)	Lung-SCC,Uterus-AdenoCA,Stomach-AdenoCA,Breast-AdenoCA,Head-SCC	7	196
SF3B1(promCore)	Stomach-AdenoCA,Cervix-SCC,Breast-AdenoCA,Lung-SCC,Head-SCC	5	172
SRSF1(3utr)	ColoRect-AdenoCA,Kidney-RCC,Panc-AdenoCA,Lung-SCC,Ovary-AdenoCA,Bone-Leiomyo	7	349
SRSF2(3utr)	Panc-AdenoCA,Eso-AdenoCA,Liver-HCC,Kidney-RCC,Prost-AdenoCA,Cervix-SCC,Uterus-AdenoCA	8	316
SRSF2(5utr)	Stomach-AdenoCA,Kidney-RCC,Head-SCC,Panc-AdenoCA,Lung-AdenoCA	5	250
SRSF2(promCore)	Stomach-AdenoCA,Breast-AdenoCA,Kidney-RCC,Head-SCC,Panc-AdenoCA,Lung-AdenoCA	6	321
SRSF4(3utr)	Breast-AdenoCA,Kidney-RCC,Liver-HCC	3	252
SRSF6(3utr)	Breast-AdenoCA,Ovary-AdenoCA,CNS-GBM,Bladder-TCC,Lung-SCC,Cervix-SCC,Lung-AdenoCA,Liver-HCC,ColoRect-AdenoCA	13	397
SRSF9(5utr)	Bladder-TCC,Bone-Leiomyo,Ovary-AdenoCA,Cervix-SCC	4	140
SRSF9(promCore)	Bladder-TCC,Bone-Leiomyo,Ovary-AdenoCA,Cervix-SCC	4	140
SRSF1(3utr),SRSF2(3utr),SRSF2(5utr),SRSF2(promCore),SRSF4(3utr),SRSF4(promCore),SRSF6(3utr),SRSF6(5utr),SRSF6(promCore),SRSF9(3utr),SRSF9(5utr),SRSF9(promCore)	Panc-AdenoCA,ColoRect-AdenoCA,Kidney-RCC,Stomach-AdenoCA,Breast-AdenoCA,Eso-AdenoCA,Liver-HCC,Ovary-AdenoCA,CNS-GBM,Bladder-TCC,Lung-SCC,Cervix-SCC,Lung-AdenoCA,Head-SCC,Prost-AdenoCA,Bone-Leiomyo,Uterus-AdenoCA	45	704
HNRNPA2B1(3utr),HNRNPA2B1(5utr),HNRNPA2B1(promCore),HNRNPA3(3utr),HNRNPA3(5utr),HNRNPA3(promCore),HNRNPH3(3utr),HNRNPH3(5utr),HNRNPH3(promCore),HNRNPK(3utr),HNRNPK(5utr),HNRNPK(promCore),HNRNPR(3utr),HNRNPR(5utr),HNRNPR(promCore),HNRNPU(3utr),HNRNPU(5utr),HNRNPU(promCore)	Head-SCC,Lung-SCC,ColoRect-AdenoCA,Liver-HCC,Kidney-RCC,Breast-AdenoCA,Lung-AdenoCA,Stomach-AdenoCA,Uterus-AdenoCA,Ovary-AdenoCA,Kidney-ChRCC,Panc-AdenoCA,Biliary-AdenoCA,Cervix-SCC,CNS-GBM,CNS-Oligo,Bone-Leiomyo,Eso-AdenoCA,Thy-AdenoCA,Bladder-TCC,Prost-AdenoCA	83	825
HNRNPA2B1(3utr),HNRNPA2B1(5utr),HNRNPA2B1(promCore),HNRNPA3(3utr),HNRNPA3(5utr),HNRNPA3(promCore),HNRNPH3(3utr),HNRNPH3(5utr),HNRNPH3(promCore),HNRNPK(3utr),HNRNPK(5utr),HNRNPK(promCore),HNRNPR(3utr),HNRNPR(5utr),HNRNPR(promCore),HNRNPU(3utr),HNRNPU(5utr),HNRNPU(promCore),PCF11(3utr),PCF11(5utr),PCF11(promCore),PTBP1(3utr),PTBP1(5utr),PTBP1(promCore),RBMX(3utr),RBMX(5utr),RBMX(promCore),SF3B1(3ut…	Head-SCC,Breast-AdenoCA,Breast-LobularCA,Lung-SCC,Panc-AdenoCA,ColoRect-AdenoCA,Liver-HCC,Kidney-RCC,Stomach-AdenoCA,Eso-AdenoCA,Cervix-SCC,Lung-AdenoCA,Uterus-AdenoCA,Ovary-AdenoCA,CNS-GBM,Kidney-ChRCC,Bladder-TCC,Biliary-AdenoCA,CNS-Oligo,Prost-AdenoCA,Bone-Leiomyo,Thy-AdenoCA	147	830
