# Supplementary material for: Pathway and network analysis of more than 2500 whole cancer genomes
Source: Nat Commun. 2020 Feb 5;11:729. doi: 10.1038/s41467-020-14367-0 (PMC7002574; doi:10.1038/s41467-020-14367-0)
Supplement: Supplementary file 29 — Source Data [file 41467_2020_14367_MOESM29_ESM.xlsx]

## Sheet: Figure 2A
Gene rank	Gene	Driver p-value	PID-C gene	CGC gene		Number of genes with FDR < 0.1	Number of genes with FDR < 0.25
1	VHL	2.445e-29	TRUE	TRUE		72	85
2	TP53	2.51e-29	TRUE	TRUE
3	KRAS	1.079e-28	TRUE	TRUE
4	SMAD4	3.469e-28	TRUE	TRUE
5	PIK3CA	5.178e-28	TRUE	TRUE
6	PTEN	8.489e-28	TRUE	TRUE
7	CTNNB1	9.797e-28	TRUE	TRUE
8	CDKN2A	2.411e-26	TRUE	TRUE
9	PBRM1	2.158e-21	TRUE	TRUE
10	ARID1A	2.236e-20	TRUE	TRUE
11	APC	8.189e-20	TRUE	TRUE
12	RB1	8.604e-19	TRUE	TRUE
13	NFE2L2	2.49e-18	TRUE	TRUE
14	FBXW7	4.061e-17	TRUE	TRUE
15	IDH1	1.529e-16	FALSE	TRUE
16	SETD2	8.542e-15	FALSE	TRUE
17	BRAF	1.019e-14	TRUE	TRUE
18	MEN1	1.531e-14	TRUE	TRUE
19	MAP2K4	2.807e-13	TRUE	TRUE
20	BAP1	7.393e-12	FALSE	TRUE
21	KDM6A	1.805e-11	TRUE	TRUE
22	ARID2	2.312e-11	TRUE	TRUE
23	CDH1	2.316e-11	TRUE	TRUE
24	NRAS	5.217e-10	TRUE	TRUE
25	ACVR2A	9.18e-10	TRUE	TRUE
26	DDX3X	1.209e-09	TRUE	TRUE
27	MAP3K1	3.677e-09	TRUE	TRUE
28	CDKN1A	5.555e-09	TRUE	TRUE
29	CBFB	7.008e-09	TRUE	TRUE
30	AXIN1	8.6e-09	TRUE	TRUE
31	RNF43	1.123e-08	TRUE	TRUE
32	CASP8	1.448e-08	TRUE	TRUE
33	NOTCH1	1.481e-08	TRUE	TRUE
34	SPOP	1.819e-08	TRUE	TRUE
35	TGFBR2	1.893e-08	TRUE	TRUE
36	B2M	1.936e-08	TRUE	TRUE
37	RPL22	1.985e-08	TRUE	TRUE
38	ARHGAP35	2.76e-08	TRUE	FALSE
39	PIK3R1	4.829e-08	TRUE	TRUE
40	ATM	6.019e-08	TRUE	TRUE
41	ZFP36L2	8.032e-08	FALSE	FALSE
42	ALB	1.249e-07	TRUE	FALSE
43	KEAP1	2.291e-07	TRUE	TRUE
44	KMT2C	6.126e-07	TRUE	TRUE
45	HLA-A	6.701e-07	TRUE	TRUE
46	NF1	9.49e-07	TRUE	TRUE
47	PTCH1	9.497e-07	TRUE	TRUE
48	SMARCA4	9.806e-07	TRUE	TRUE
49	FOXA1	1.249e-06	TRUE	TRUE
50	KMT2D	1.38e-06	TRUE	TRUE
51	GATA3	5.636e-06	TRUE	TRUE
52	MAP2K7	6.581e-06	TRUE	FALSE
53	RBM10	8.733e-06	FALSE	TRUE
54	SF3B1	9.772e-06	TRUE	TRUE
55	CDKN1B	1.323e-05	TRUE	TRUE
56	EGFR	1.707e-05	TRUE	TRUE
57	EPHA2	1.759e-05	TRUE	FALSE
58	RPL5	1.899e-05	TRUE	TRUE
59	ACVR1B	2.948e-05	TRUE	FALSE
60	U2AF1	3.538e-05	FALSE	TRUE
61	HRAS	4.954e-05	TRUE	TRUE
62	ELF3	5.931e-05	FALSE	TRUE
63	KDM5C	6.039e-05	TRUE	TRUE
64	USP9X	8.062e-05	TRUE	FALSE
65	AKT1	0.0001035	TRUE	TRUE
66	SMARCB1	0.0001085	TRUE	TRUE
67	DAXX	0.0001293	TRUE	TRUE
68	CHRNB2	0.0001421	FALSE	FALSE
69	CTCF	0.0001537	FALSE	TRUE
70	OR2G6	0.0001733	FALSE	FALSE
71	TSC1	0.0001961	FALSE	TRUE
72	SOX9	0.0002114	TRUE	FALSE
73	RPS6KA3	0.0002444	TRUE	FALSE
74	KANSL1	0.0003253	TRUE	FALSE
75	PRKAR1A	0.0003405	TRUE	TRUE	FDR < 0.1
76	BAX	0.0005679	TRUE	FALSE
77	DNMT3A	0.0007788	FALSE	TRUE
78	CTDNEP1	0.0008474	FALSE	FALSE
79	ESRP1	0.0008912	FALSE	FALSE
80	ZBTB7A	0.0009465	FALSE	FALSE
81	BRD7	0.0009603	TRUE	FALSE
82	LZTR1	0.001021	FALSE	TRUE	FDR < 0.25
83	LDB1	0.001146	FALSE	FALSE
84	MAGEA6	0.001157	FALSE	FALSE
85	SETDB1	0.001163	FALSE	FALSE
86	PDS5B	0.001387	FALSE	FALSE
87	EIF5	0.001568	FALSE	FALSE
88	EEF1A1	0.001692	FALSE	FALSE
89	PTPN11	0.001698	FALSE	TRUE
90	FAM182B	0.001936	FALSE	FALSE
91	H3F3B	0.002031	FALSE	TRUE
92	OR5F1	0.002056	FALSE	FALSE
93	OR5W2	0.002338	FALSE	FALSE
94	ACTB	0.00246	FALSE	FALSE
95	ATRX	0.002606	FALSE	TRUE
96	RPS27A	0.002651	FALSE	FALSE
97	SREK1IP1	0.002877	FALSE	FALSE
98	PAF1	0.002947	FALSE	FALSE
99	RPL11	0.003135	FALSE	FALSE
100	ASXL2	0.003457	FALSE	TRUE
101	BCL9	0.003495	TRUE	TRUE
102	PPP2R1A	0.003536	FALSE	TRUE
103	RRAS2	0.003581	TRUE	FALSE
104	RASA1	0.003846	TRUE	FALSE
105	ARID1B	0.003902	TRUE	TRUE
106	BTG2	0.003907	TRUE	FALSE
107	SPINK13	0.004166	FALSE	FALSE
108	REM1	0.004179	FALSE	FALSE
109	IL10RB	0.004308	FALSE	FALSE
110	VAMP8	0.004575	FALSE	FALSE
111	MLLT4	0.005003	FALSE	TRUE
112	RND3	0.005011	FALSE	FALSE
113	HNRNPK	0.005342	FALSE	FALSE
114	STK11	0.005612	TRUE	TRUE
115	TAF1	0.005967	TRUE	FALSE
116	ZC3H13	0.006009	FALSE	FALSE
117	IRF2	0.006086	FALSE	FALSE
118	HIST2H2BF	0.006161	FALSE	FALSE
119	PI15	0.006605	FALSE	FALSE
120	EPHA6	0.006644	TRUE	FALSE
121	EZH2	0.006679	FALSE	TRUE
122	MLK4	0.006778	FALSE	FALSE
123	DAO	0.006791	FALSE	FALSE
124	CT45A5	0.006849	FALSE	FALSE
125	HIST1H3C	0.007041	FALSE	FALSE
126	SMAD3	0.007086	FALSE	TRUE
127	FAU	0.00713	FALSE	FALSE
128	TBL1XR1	0.007196	TRUE	TRUE
129	RP11-723G8.2	0.007526	FALSE	FALSE
130	NOTCH2	0.007698	TRUE	TRUE
131	HIST2H3D	0.008039	FALSE	FALSE
132	DDX6	0.00827	FALSE	TRUE
133	GPS2	0.008477	FALSE	FALSE
134	NOTCH2NL	0.008699	FALSE	FALSE
135	DLX6	0.00871	FALSE	FALSE
136	DMBX1	0.00894	FALSE	FALSE
137	CREBBP	0.009115	TRUE	TRUE
138	NF2	0.009194	FALSE	TRUE
139	AMD1	0.009417	FALSE	FALSE
140	SMARCA1	0.009417	FALSE	FALSE
141	CIC	0.009695	FALSE	TRUE
142	OBFC1	0.009704	FALSE	FALSE
143	EFTUD2	0.01034	FALSE	FALSE
144	IDH2	0.01064	FALSE	TRUE
145	CA14	0.01081	FALSE	FALSE
146	CHD4	0.01082	FALSE	TRUE
147	TBX3	0.01102	FALSE	TRUE
148	PDYN	0.01137	FALSE	FALSE
149	BRCA2	0.01138	TRUE	TRUE
150	RHOA	0.01143	TRUE	TRUE
151	SPATA20	0.01145	FALSE	FALSE
152	SSRP1	0.01155	FALSE	FALSE
153	OR7A10	0.01174	FALSE	FALSE
154	FAM76B	0.01186	FALSE	FALSE
155	DENR	0.01213	FALSE	FALSE
156	PTGS1	0.01221	FALSE	FALSE
157	GALNT6	0.01222	FALSE	FALSE
158	C11orf57	0.0125	FALSE	FALSE
159	MR1	0.0127	FALSE	FALSE
160	MED23	0.01296	FALSE	FALSE
161	JAKMIP3	0.01299	FALSE	FALSE
162	RUFY3	0.01311	FALSE	FALSE
163	AGO1	0.01341	FALSE	FALSE
164	MT1A	0.01363	FALSE	FALSE
165	SLC30A1	0.01374	FALSE	FALSE
166	RP11-770J1.5	0.01391	FALSE	FALSE
167	KCMF1	0.01425	FALSE	FALSE
168	TET2	0.01431	FALSE	TRUE
169	CTNNAL1	0.01432	FALSE	FALSE
170	DLG1	0.0145	FALSE	FALSE
171	MAP3K13	0.01507	FALSE	TRUE
172	MRPS15	0.01552	FALSE	FALSE
173	CLIC4	0.01559	FALSE	FALSE
174	KCNJ16	0.01561	FALSE	FALSE
175	FOXO1	0.01586	FALSE	TRUE
176	TOR4A	0.01605	FALSE	FALSE
177	IMPACT	0.01612	FALSE	FALSE
178	AKR1C3	0.01632	FALSE	FALSE
179	OR11H12	0.01654	FALSE	FALSE
180	MBD6	0.01663	FALSE	FALSE
181	ZNF595	0.01686	FALSE	FALSE
182	CDC27	0.01713	FALSE	FALSE
183	KLHL12	0.01754	FALSE	FALSE
184	PROKR2	0.01779	FALSE	FALSE
185	NIM1	0.01784	FALSE	FALSE
186	ADD3	0.01838	FALSE	FALSE
187	TMEM134	0.0184	FALSE	FALSE
188	SPRED2	0.01938	FALSE	FALSE
189	EPHX1	0.0194	FALSE	FALSE
190	RASD2	0.01962	FALSE	FALSE
191	RAB11B	0.01965	FALSE	FALSE
192	YWHAE	0.01985	TRUE	TRUE
193	RFESD	0.01985	FALSE	FALSE
194	RAC1	0.01996	TRUE	TRUE
195	CAMK1	0.02001	FALSE	FALSE
196	ATP1A2	0.02005	FALSE	FALSE
197	EIF4A2	0.02019	FALSE	TRUE
198	WIPF2	0.02036	FALSE	FALSE
199	CDK12	0.02059	TRUE	TRUE
200	SRP14	0.02064	FALSE	FALSE
201	SAMHD1	0.02071	FALSE	FALSE
202	SYT10	0.02098	FALSE	FALSE
203	CDK8	0.02145	FALSE	FALSE
204	PHF6	0.02153	FALSE	TRUE
205	TOMM6	0.02169	FALSE	FALSE
206	RBM8A	0.0217	FALSE	FALSE
207	GNAS	0.02179	FALSE	TRUE
208	SYT7	0.02192	FALSE	FALSE
209	NPPA	0.02194	FALSE	FALSE
210	EML1	0.02195	FALSE	FALSE
211	HECA	0.02209	FALSE	FALSE
212	MRPL53	0.02247	FALSE	FALSE
213	TEX12	0.02263	FALSE	FALSE
214	CR769776.1	0.02274	FALSE	FALSE
215	NT5C1A	0.02286	FALSE	FALSE
216	UBE2R2	0.02288	FALSE	FALSE
217	CUL5	0.02322	FALSE	FALSE
218	EEF1A2	0.02368	FALSE	FALSE
219	HDAC2	0.02377	TRUE	FALSE
220	HIST1H2AI	0.02414	FALSE	FALSE
221	TCTE1	0.02416	FALSE	FALSE
222	DDR2	0.02424	FALSE	TRUE
223	MSANTD3	0.02443	FALSE	FALSE
224	STAG2	0.02506	TRUE	TRUE
225	FGFR1	0.02522	FALSE	TRUE
226	NT5C3A	0.02565	FALSE	FALSE
227	TFF1	0.02566	FALSE	FALSE
228	CCAR1	0.02609	FALSE	FALSE
229	PRKCG	0.02615	FALSE	FALSE
230	YWHAZ	0.02616	FALSE	FALSE
231	DDX42	0.02634	FALSE	FALSE
232	ATP4B	0.02638	FALSE	FALSE
233	CBX3	0.02644	FALSE	FALSE
234	PPP1R2	0.0266	FALSE	FALSE
235	NOP58	0.02681	FALSE	FALSE
236	HIST1H4K	0.02695	FALSE	FALSE
237	MST4	0.02724	FALSE	FALSE
238	C6orf89	0.02743	FALSE	FALSE
239	BRPF1	0.02747	FALSE	FALSE
240	DYRK1A	0.02759	FALSE	FALSE
241	SLC25A34	0.02797	FALSE	FALSE
242	WTAP	0.02804	FALSE	FALSE
243	MED31	0.02848	FALSE	FALSE
244	MEIS2	0.02854	FALSE	FALSE
245	ZNF831	0.02866	FALSE	FALSE
246	SRSF7	0.02886	FALSE	FALSE
247	FEZ1	0.02903	FALSE	FALSE
248	ACTA2	0.02969	FALSE	FALSE
249	TMCO2	0.02996	FALSE	FALSE
250	PSKH1	0.03032	FALSE	FALSE

## Sheet: Figure 2B
Gene rank	Gene	Driver p-value	PID-N gene	CGC gene		Number of genes with FDR < 0.1	Number of genes with FDR < 0.25
1	TERT	6.978e-27	TRUE	TRUE		8	10
2	WDR74	2.814e-16	FALSE	FALSE
3	MTG2	8.992e-09	FALSE	FALSE
4	TOB1	1.832e-07	TRUE	FALSE
5	HES1	3.662e-07	TRUE	FALSE
6	TBC1D12	1.699e-06	FALSE	FALSE
7	LEPROTL1	2.593e-06	FALSE	FALSE
8	HDAC1	8.069e-06	TRUE	FALSE
9	EIF4A2	4.399e-05	TRUE	TRUE
10	DTL	7.535e-05	TRUE	FALSE
11	SRSF9	8.752e-05	TRUE	FALSE
12	ZBTB18	0.0001025	FALSE	FALSE
13	CNTN3	0.0001066	FALSE	FALSE
14	OS9	0.0001353	FALSE	FALSE
15	SLC12A5	0.0001674	FALSE	FALSE
16	L3MBTL2	0.000174	FALSE	FALSE
17	PCF11	0.000224	TRUE	FALSE
18	HNRNPA2B1	0.0002284	TRUE	TRUE
19	ASZ1	0.0002699	FALSE	FALSE
20	PSMC5	0.000357	TRUE	FALSE
21	MYT1	0.0003836	FALSE	FALSE
22	EN1	0.0004302	FALSE	FALSE
23	SERTAD1	0.0004629	FALSE	FALSE
24	EIF1	0.0004916	FALSE	FALSE
25	HOXA1	0.0005085	FALSE	FALSE
26	NUCKS1	0.000518	FALSE	FALSE
27	DYNLL1	0.0005559	FALSE	FALSE
28	CALM2	0.0006086	TRUE	FALSE
29	INTS7	0.0007038	FALSE	FALSE
30	BCL11A	0.0007177	FALSE	TRUE
31	CCDC25	0.0008558	FALSE	FALSE
32	ZNF595	0.0008828	TRUE	FALSE
33	OR6T1	0.000886	FALSE	FALSE
34	ARPC2	0.0009677	FALSE	FALSE
35	RFC4	0.0009733	FALSE	FALSE
36	TFAP2D	0.001023	FALSE	FALSE
37	HEXIM1	0.001034	FALSE	FALSE
38	HOXB5	0.001047	TRUE	FALSE
39	SRSF2	0.001086	TRUE	TRUE
40	SP8	0.001087	FALSE	FALSE
41	GOT1L1	0.00109	FALSE	FALSE
42	RP11-41O4.1	0.001117	FALSE	FALSE
43	SH3GL3	0.001164	FALSE	FALSE
44	CNOT2	0.00118	TRUE	FALSE
45	GPRC6A	0.001269	FALSE	FALSE
46	BAZ2B	0.001298	FALSE	FALSE
47	HAPLN2	0.001299	FALSE	FALSE
48	SUFU	0.001319	TRUE	TRUE
49	SYVN1	0.001386	FALSE	FALSE
50	MYC	0.001504	TRUE	TRUE
51	RELN	0.001529	TRUE	FALSE
52	YPEL1	0.001597	FALSE	FALSE
53	RP11-536G4.1	0.001627	FALSE	FALSE
54	CCDC151	0.001654	FALSE	FALSE
55	ATP6V1G2	0.001668	FALSE	FALSE
56	ASCL1	0.001686	TRUE	FALSE
57	SPTBN2	0.001791	FALSE	FALSE
58	SERBP1	0.001846	FALSE	FALSE
59	DDX3X	0.001929	TRUE	TRUE
60	CPM	0.001951	FALSE	FALSE
61	HIST1H2AE	0.002046	FALSE	FALSE
62	HIST1H2BO	0.002054	TRUE	FALSE
63	CNBP	0.002181	TRUE	TRUE
64	RPIA	0.002201	FALSE	FALSE
65	PTBP1	0.002201	TRUE	FALSE
66	HIST1H2BG	0.002212	FALSE	FALSE
67	ASB4	0.002296	FALSE	FALSE
68	EIF5A2	0.00232	FALSE	FALSE
69	NR2F1	0.002341	TRUE	FALSE
70	PMP2	0.002428	FALSE	FALSE
71	HNRNPR	0.002435	TRUE	FALSE
72	RPL38	0.002606	FALSE	FALSE
73	NDE1	0.002608	FALSE	FALSE
74	SLTM	0.00261	FALSE	FALSE
75	RELL1	0.002656	FALSE	FALSE
76	IGIP	0.002669	FALSE	FALSE
77	UBR1	0.002906	FALSE	FALSE
78	ZXDB	0.002908	FALSE	FALSE
79	CHMP4B	0.002958	FALSE	FALSE
80	CITED2	0.002976	TRUE	FALSE
81	HNRNPU	0.003086	TRUE	FALSE
82	TPTE	0.003109	FALSE	FALSE
83	MS4A4E	0.00314	FALSE	FALSE
84	ZC3H7A	0.003242	FALSE	FALSE
85	NEUROD6	0.003256	FALSE	FALSE
86	MTRNR2L1	0.003322	FALSE	FALSE
87	CDH2	0.003322	TRUE	FALSE
88	LRRC4C	0.003335	FALSE	FALSE
89	CHODL	0.003462	FALSE	FALSE
90	C1orf159	0.003534	FALSE	FALSE
91	DYNAP	0.003589	FALSE	FALSE
92	ZNF654	0.003749	FALSE	FALSE
93	CASC5	0.00378	FALSE	TRUE
94	CPEB2	0.00393	FALSE	FALSE
95	HIST1H2AM	0.004026	FALSE	FALSE
96	KDM2A	0.004034	FALSE	FALSE
97	APOBEC2	0.004128	FALSE	FALSE
98	CELA3A	0.004288	FALSE	FALSE
99	RPLP1	0.004313	FALSE	FALSE
100	THEM6	0.004321	FALSE	FALSE
101	GAPDHS	0.004434	FALSE	FALSE
102	EFNA1	0.004572	FALSE	FALSE
103	SBK1	0.004699	FALSE	FALSE
104	HIST3H3	0.004787	TRUE	FALSE
105	FCER1G	0.00482	FALSE	FALSE
106	ASB17	0.004925	FALSE	FALSE
107	TTR	0.004958	FALSE	FALSE
108	HIST1H2AC	0.005023	TRUE	FALSE
109	RP11-10J21.3	0.005085	FALSE	FALSE
110	NELFE	0.005119	FALSE	FALSE
111	KRT222	0.005158	FALSE	FALSE
112	JUN	0.005181	FALSE	TRUE
113	MAGEA10	0.005186	FALSE	FALSE
114	TRPM6	0.005196	FALSE	FALSE
115	RNASE12	0.005307	FALSE	FALSE
116	DESI2	0.005308	FALSE	FALSE
117	SLC10A5	0.005337	FALSE	FALSE
118	NPAS4	0.005456	FALSE	FALSE
119	SLC26A7	0.005457	FALSE	FALSE
120	JAG1	0.005499	TRUE	FALSE
121	CTSS	0.005562	FALSE	FALSE
122	CROCC	0.005601	FALSE	FALSE
123	NEUROD1	0.005611	FALSE	FALSE
124	MTRNR2L6	0.005724	FALSE	FALSE
125	TMEM202	0.005791	FALSE	FALSE
126	EMC3	0.00583	FALSE	FALSE
127	ZBTB12	0.005901	FALSE	FALSE
128	RBMS1	0.005995	FALSE	FALSE
129	MEP1B	0.006003	FALSE	FALSE
130	ID2	0.006068	TRUE	FALSE
131	CETN1	0.006133	FALSE	FALSE
132	ZNF627	0.00614	FALSE	FALSE
133	PDSS1	0.006243	FALSE	FALSE
134	CTC-435M10.3	0.006309	FALSE	FALSE
135	ZNF521	0.006336	TRUE	TRUE
136	KCNE2	0.006337	FALSE	FALSE
137	ZCCHC10	0.006347	FALSE	FALSE
138	PSMC3IP	0.006378	FALSE	FALSE
139	ZNF449	0.006387	FALSE	FALSE
140	BPIFB1	0.006528	FALSE	FALSE
141	AP1G1	0.00662	FALSE	FALSE
142	HIF1A	0.006687	FALSE	TRUE
143	PDYN	0.006733	FALSE	FALSE
144	BCORL1	0.006765	FALSE	TRUE
145	KCNN2	0.006794	FALSE	FALSE
146	PYGL	0.006922	TRUE	FALSE
147	HOXA2	0.006964	FALSE	FALSE
148	GANAB	0.006973	FALSE	FALSE
149	CALM1	0.006989	TRUE	FALSE
150	SF3B1	0.007011	TRUE	TRUE
151	ENOX2	0.007107	FALSE	FALSE
152	PCIF1	0.007191	FALSE	FALSE
153	POLR2A	0.007212	FALSE	FALSE
154	PRDX2	0.007221	FALSE	FALSE
155	GSE1	0.007286	FALSE	FALSE
156	ARHGAP1	0.007316	FALSE	FALSE
157	SRSF7	0.00732	FALSE	FALSE
158	BCKDHA	0.007367	FALSE	FALSE
159	TRA2A	0.007535	FALSE	FALSE
160	ZFHX4	0.007594	FALSE	FALSE
161	PHOX2B	0.007657	FALSE	TRUE
162	NUDT2	0.007674	FALSE	FALSE
163	XPA	0.007738	FALSE	TRUE
164	PIP5K1B	0.007764	FALSE	FALSE
165	DBX1	0.007783	FALSE	FALSE
166	MCRS1	0.00794	FALSE	FALSE
167	ELAVL4	0.008001	FALSE	FALSE
168	HNRNPA3	0.008111	TRUE	FALSE
169	SLC38A4	0.008113	FALSE	FALSE
170	PTCHD3	0.008212	FALSE	FALSE
171	DKK4	0.008245	FALSE	FALSE
172	BHLHE22	0.008252	FALSE	FALSE
173	FOXL1	0.008265	FALSE	FALSE
174	DRG1	0.00831	FALSE	FALSE
175	ALOXE3	0.008321	FALSE	FALSE
176	AMD1	0.008435	FALSE	FALSE
177	PPM1E	0.008521	FALSE	FALSE
178	PUM2	0.008876	FALSE	FALSE
179	C22orf15	0.008899	FALSE	FALSE
180	TMED9	0.008958	FALSE	FALSE
181	PLEKHG4B	0.009075	FALSE	FALSE
182	ARID1A	0.0091	FALSE	TRUE
183	CTSE	0.009116	FALSE	FALSE
184	DUSP22	0.009117	TRUE	FALSE
185	DECR2	0.009228	FALSE	FALSE
186	IQGAP1	0.00926	FALSE	FALSE
187	KB-1507C5.2	0.009277	FALSE	FALSE
188	ZMYND8	0.009434	FALSE	FALSE
189	MARCKS	0.009434	FALSE	FALSE
190	PRPF39	0.00944	FALSE	FALSE
191	CCDC87	0.009441	FALSE	FALSE
192	IMMP1L	0.009444	FALSE	FALSE
193	C9orf147	0.009522	FALSE	FALSE
194	PNPLA4	0.009703	FALSE	FALSE
195	CCDC43	0.009849	FALSE	FALSE
196	TBC1D15	0.009888	FALSE	FALSE
197	TMEM151B	0.009891	FALSE	FALSE
198	GRIK3	0.009994	FALSE	FALSE
199	STAB1	0.01008	FALSE	FALSE
200	ARRDC3	0.01009	FALSE	FALSE
201	PDZRN4	0.01012	FALSE	FALSE
202	CXXC4	0.0102	FALSE	FALSE
203	SPAG5	0.01026	FALSE	FALSE
204	CASKIN2	0.0103	FALSE	FALSE
205	SOX4	0.01038	TRUE	FALSE
206	ZNF503	0.0105	FALSE	FALSE
207	SIRPG	0.01058	FALSE	FALSE
208	RAP2C	0.01067	FALSE	FALSE
209	TLE4	0.01076	TRUE	FALSE
210	MTA2	0.01078	FALSE	FALSE
211	POLR3E	0.01095	FALSE	FALSE
212	TP53TG5	0.01106	FALSE	FALSE
213	ANP32A	0.01115	TRUE	FALSE
214	UBE2D1	0.01117	FALSE	FALSE
215	PSMA2	0.01121	FALSE	FALSE
216	AC006486.9	0.01123	FALSE	FALSE
217	USP9X	0.01123	FALSE	FALSE
218	PTPRC	0.01125	TRUE	TRUE
219	GDF5	0.01141	FALSE	FALSE
220	TMX2	0.01142	FALSE	FALSE
221	CACNA1E	0.01148	FALSE	FALSE
222	DUSP7	0.01151	FALSE	FALSE
223	STXBP2	0.01159	FALSE	FALSE
224	HIST1H1C	0.0116	FALSE	FALSE
225	IER3	0.01162	FALSE	FALSE
226	ESRRG	0.01166	TRUE	FALSE
227	TRPM4	0.01177	FALSE	FALSE
228	RBM42	0.01187	FALSE	FALSE
229	SLC35G3	0.01188	FALSE	FALSE
230	HIAT1	0.01189	FALSE	FALSE
231	FBXO46	0.0119	FALSE	FALSE
232	KDM6A	0.01192	FALSE	TRUE
233	HOXA5	0.01204	FALSE	FALSE
234	TOMM7	0.01206	FALSE	FALSE
235	TP53	0.01208	TRUE	TRUE
236	PTPRK	0.01208	TRUE	TRUE
237	FRMPD3	0.01214	FALSE	FALSE
238	NOTCH2NL	0.01215	FALSE	FALSE
239	HOXA13	0.01218	FALSE	TRUE
240	DGUOK	0.01223	FALSE	FALSE
241	ALB	0.01232	FALSE	FALSE
242	MSANTD2	0.01235	FALSE	FALSE
243	C16orf80	0.0124	FALSE	FALSE
244	FBXL22	0.01246	FALSE	FALSE
245	2019-03-05	0.01254	FALSE	FALSE
246	ALX3	0.01255	FALSE	FALSE
247	MAEL	0.01256	FALSE	FALSE
248	ZFP91	0.01261	FALSE	FALSE
249	MTNR1A	0.01262	FALSE	FALSE
250	ACCSL	0.01262	FALSE	FALSE

## Sheet: Figure 2C
Number of genes	COSMIC CGC enrichment p-value		Driver FDR < 0.1	Driver FDR < 0.25		Number of PID-C genes	COSMIC CGC enrichment p-value
1	0.03431		75	82		87	3.56554e-83
2	0.00117552
3	4.02184e-05
4	1.37406e-06
5	4.68781e-08
6	1.59705e-09
7	5.43312e-11
8	1.8457e-12
9	6.26117e-14
10	2.12094e-15
11	7.17432e-17
12	2.42332e-18
13	8.17367e-20
14	2.75296e-21
15	9.25887e-23
16	3.1095e-24
17	1.04279e-25
18	3.49198e-27
19	1.16767e-28
20	3.89887e-30
21	1.29995e-31
22	4.32795e-33
23	1.43882e-34
24	4.77633e-36
25	1.58325e-37
26	5.24044e-39
27	1.73201e-40
28	5.71602e-42
29	1.88365e-43
30	6.1982e-45
31	2.03653e-46
32	6.6815e-48
33	2.18884e-49
34	7.15997e-51
35	2.33864e-52
36	7.62727e-54
37	2.48387e-55
38	9.13985e-54
39	3.0503e-55
40	1.01581e-56
41	2.01658e-55
42	2.73397e-54
43	9.5291e-56
44	3.31071e-57
45	1.14666e-58
46	3.95931e-60
47	1.36304e-61
48	4.67872e-63
49	1.6014e-64
50	5.46576e-66
51	1.86037e-67
52	2.34271e-66
53	8.10541e-68
54	2.79587e-69
55	9.61538e-71
56	3.29721e-72
57	3.64157e-71
58	1.26704e-72
59	1.2071e-71
60	4.25797e-73
61	1.49695e-74
62	5.24544e-76
63	1.83211e-77
64	1.62313e-76
65	5.73974e-78
66	2.02287e-79
67	7.10566e-81
68	5.85322e-80
69	2.07957e-81
70	1.56754e-80
71	5.62976e-82
72	3.92852e-81
73	2.52676e-80
74	1.51015e-79
75	5.63022e-81
76	3.1902e-80
77	1.20021e-81
78	6.48133e-81
79	3.30856e-80
80	1.60342e-79
81	7.40494e-79
82	2.91708e-80
83	1.3038e-79
84	5.58715e-79
85	2.30162e-78
86	9.13622e-78
87	3.502e-77
88	1.29875e-76
89	5.46173e-78
90	1.98533e-77
91	8.39652e-79
92	2.99527e-78
93	1.03856e-77
94	3.50497e-77
95	1.52257e-78
96	5.06052e-78
97	1.64087e-77
98	5.19616e-77
99	1.60864e-76
100	7.23909e-78
101	3.23818e-79
102	1.43998e-80
103	4.49369e-80
104	1.37303e-79
105	6.18879e-81
106	1.87072e-80
107	5.54498e-80
108	1.61286e-79
109	4.60676e-79
110	1.29294e-78
111	6.06819e-80
112	1.68968e-79
113	4.62823e-79
114	2.19746e-80
115	5.97648e-80
116	1.60053e-79
117	4.2227e-79
118	1.09806e-78
119	2.81559e-78
120	7.12196e-78
121	3.53661e-79
122	8.90172e-79
123	2.21189e-78
124	5.42766e-78
125	1.31576e-77
126	6.70481e-79
127	1.61906e-78
128	8.25975e-80
129	1.98707e-79
130	1.0148e-80
131	2.43251e-80
132	1.2435e-81
133	2.97032e-81
134	7.01847e-81
135	1.64091e-80
136	3.79704e-80
137	1.98659e-81
138	1.03239e-82
139	2.39974e-82
140	5.523e-82
141	2.89246e-83
142	6.63983e-83
143	1.50979e-82
144	7.96583e-84
145	1.80709e-83
146	9.53691e-85
147	4.99994e-86
148	1.13945e-85
149	5.97535e-87
150	3.11326e-88
151	7.12626e-88
152	1.61674e-87
153	3.6361e-87
154	8.10828e-87
155	1.79307e-86
156	3.93296e-86
157	8.55789e-86
158	1.84761e-85
159	3.95839e-85
160	8.41704e-85
161	1.77663e-84
162	3.72299e-84
163	7.74654e-84
164	1.60067e-83
165	3.28497e-83
166	6.69658e-83
167	1.35618e-82
168	7.8174e-84
169	1.58242e-83
170	3.18284e-83
171	1.84364e-84
172	3.70684e-84
173	7.40709e-84
174	1.47114e-83
175	8.61117e-85
176	1.7099e-84
177	3.37536e-84
178	6.62448e-84
179	1.29273e-83
180	2.5086e-83
181	4.84128e-83
182	9.29255e-83
183	1.77417e-82
184	3.36957e-82
185	6.36667e-82
186	1.19686e-81
187	2.23873e-81
188	4.16698e-81
189	7.71853e-81
190	1.4229e-80
191	2.6108e-80
192	1.65677e-81
193	3.04175e-81
194	1.92612e-82
195	3.53838e-82
196	6.4707e-82
197	4.10974e-83
198	7.52027e-83
199	4.76596e-84
200	8.72646e-84
201	1.59079e-83
202	2.88737e-83
203	5.21835e-83
204	3.34968e-84
205	6.05823e-84
206	1.09111e-83
207	7.02206e-85
208	1.26564e-84
209	2.27184e-84
210	4.06153e-84
211	7.23223e-84
212	1.28277e-83
213	2.26641e-83
214	3.98901e-83
215	6.99443e-83
216	1.22186e-82
217	2.12661e-82
218	3.6879e-82
219	6.37251e-82
220	1.09725e-81
221	1.88269e-81
222	1.28477e-82
223	2.20685e-82
224	1.50166e-83
225	1.01434e-84
226	1.75201e-84
227	3.01581e-84
228	5.17368e-84
229	8.84588e-84
230	1.50746e-83
231	2.56055e-83
232	4.33527e-83
233	7.31669e-83
234	1.23096e-82
235	2.06451e-82
236	3.45187e-82
237	5.75398e-82
238	9.56256e-82
239	1.58448e-81
240	2.61771e-81
241	4.31214e-81
242	7.08294e-81
243	1.16011e-80
244	1.89479e-80
245	3.08612e-80
246	5.01268e-80
247	8.11976e-80
248	1.31174e-79
249	2.11345e-79
250	3.39618e-79
251	5.44324e-79
252	8.70165e-79
253	1.38751e-78
254	2.20685e-78
255	1.67206e-79
256	2.6633e-79
257	4.23162e-79
258	6.7069e-79
259	1.06042e-78
260	8.09904e-80
261	1.28241e-79
262	2.02569e-79
263	3.19215e-79
264	5.01845e-79
265	7.8712e-79
266	1.23171e-78
267	1.923e-78
268	2.99546e-78
269	4.65558e-78
270	7.21966e-78
271	1.11713e-77
272	1.72481e-77
273	2.65729e-77
274	4.08514e-77
275	6.26691e-77
276	9.59371e-77
277	1.4656e-76
278	2.23433e-76
279	3.39933e-76
280	5.16129e-76
281	7.8208e-76
282	6.41088e-77
283	9.72982e-77
284	1.47377e-76
285	2.22793e-76
286	3.36146e-76
287	5.06191e-76
288	7.60799e-76
289	1.1413e-75
290	1.7089e-75
291	2.554e-75
292	3.80999e-75
293	5.67325e-75
294	8.43238e-75
295	1.25108e-74
296	1.85288e-74
297	2.7393e-74
298	4.04268e-74
299	5.95585e-74
300	5.13897e-75
301	7.58345e-75
302	6.51316e-76
303	9.62699e-76
304	1.4205e-75
305	2.09244e-75
306	3.07702e-75
307	4.51731e-75
308	6.62073e-75
309	9.68759e-75
310	1.41519e-74
311	2.06399e-74
312	1.81172e-75
313	2.64665e-75
314	3.86013e-75
315	3.38334e-76
316	4.94261e-76
317	7.209e-76
318	1.0498e-75
319	1.52637e-75
320	2.21584e-75
321	1.95784e-76
322	2.8468e-76
323	4.133e-76
324	5.99114e-76
325	8.67152e-76
326	1.25322e-75
327	1.80846e-75
328	2.60584e-75
329	3.74927e-75
330	5.38656e-75
331	7.72764e-75
332	1.10702e-74
333	1.5836e-74
334	1.44083e-75
335	2.06446e-75
336	2.95381e-75
337	4.22037e-75
338	6.02159e-75
339	8.57966e-75
340	1.22076e-74
341	1.7346e-74
342	2.46139e-74
343	3.48799e-74
344	4.93616e-74
345	4.59101e-75
346	6.50765e-75
347	9.21222e-75
348	8.55054e-76
349	1.21235e-75
350	1.71669e-75
351	2.42767e-75
352	3.42864e-75
353	3.19428e-76
354	4.51851e-76
355	6.3835e-76
356	9.00674e-76
357	1.26918e-75
358	1.78622e-75
359	2.51073e-75
360	2.36091e-76
361	3.32376e-76
362	4.67349e-76
363	4.38507e-77
364	6.17542e-77
365	8.68602e-77
366	1.22023e-76
367	1.71212e-76
368	2.3994e-76
369	3.35853e-76
370	3.17942e-77
371	4.45725e-77
372	6.24122e-77
373	5.89511e-78
374	8.26728e-78
375	1.15803e-77
376	1.62018e-77
377	2.26413e-77
378	3.16034e-77
379	4.40621e-77
380	6.13618e-77
381	8.53564e-77
382	1.18599e-76
383	1.13891e-77
384	1.58489e-77
385	2.20304e-77
386	3.05885e-77
387	4.24241e-77
388	5.87742e-77
389	5.67526e-78
390	7.87445e-78
391	1.09138e-77
392	1.51099e-77
393	2.08966e-77
394	2.88683e-77
395	3.98385e-77
396	5.49189e-77
397	7.5628e-77
398	1.04037e-76
399	1.42967e-76
400	1.96262e-76
401	2.69146e-76
402	3.68717e-76
403	5.0461e-76
404	6.89889e-76
405	9.42246e-76
406	1.28563e-75
407	1.7524e-75
408	2.38628e-75
409	3.24625e-75
410	4.41182e-75
411	5.99006e-75
412	8.12502e-75
413	1.10103e-74
414	1.12129e-75
415	1.52177e-75
416	2.06331e-75
417	2.7949e-75
418	3.78231e-75
419	5.11376e-75
420	6.90745e-75
421	9.32162e-75
422	1.25679e-74
423	1.69293e-74
424	2.27832e-74
425	3.06335e-74
426	4.11517e-74
427	5.52316e-74
428	7.40627e-74
429	9.92261e-74
430	1.32822e-73
431	1.77635e-73
432	2.37362e-73
433	3.16895e-73
434	4.22712e-73
435	5.63379e-73
436	7.50213e-73
437	9.9816e-73
438	1.06579e-73
439	1.42014e-73
440	1.8907e-73
441	2.51507e-73
442	3.34282e-73
443	4.43929e-73
444	5.89053e-73
445	7.80977e-73
446	1.03458e-72
447	1.36943e-72
448	1.81118e-72
449	2.39349e-72
450	3.16049e-72
451	4.16994e-72
452	5.49744e-72
453	7.24183e-72
454	9.53224e-72
455	1.25372e-71
456	1.64767e-71
457	2.16374e-71
458	2.83925e-71
459	3.7228e-71
460	4.87758e-71
461	5.43241e-72
462	7.12788e-72
463	9.34542e-72
464	1.22436e-71
465	1.60285e-71
466	1.78693e-72
467	2.34271e-72
468	3.06906e-72
469	3.40983e-73
470	4.47345e-73
471	5.86445e-73
472	7.68229e-73
473	1.00562e-72
474	1.11831e-73
475	1.46597e-73
476	1.92028e-73
477	2.51355e-73
478	3.28771e-73
479	4.2972e-73
480	5.61261e-73
481	7.32541e-73
482	9.55409e-73
483	1.2452e-72
484	1.62173e-72
485	2.11064e-72
486	2.74503e-72
487	3.5676e-72
488	4.04727e-73
489	5.26745e-73
490	6.85073e-73
491	8.90375e-73
492	1.15641e-72
493	1.50089e-72
494	1.94668e-72
495	2.52315e-72
496	3.26814e-72
497	3.74075e-73
498	4.85196e-73
499	6.28903e-73
500	8.14628e-73
501	1.0545e-72
502	1.20762e-73
503	1.56536e-73
504	2.02772e-73
505	2.62492e-73
506	3.39576e-73
507	4.3901e-73
508	5.6719e-73
509	7.3232e-73
510	9.44913e-73
511	1.21844e-72
512	1.57014e-72
513	2.02206e-72
514	2.60241e-72
515	3.34721e-72
516	4.30246e-72
517	5.52686e-72
518	7.09528e-72
519	9.10314e-72
520	1.1672e-71
521	1.37519e-72
522	1.76564e-72
523	2.26556e-72
524	2.90524e-72
525	3.72326e-72
526	4.7687e-72
527	6.10399e-72
528	7.80848e-72
529	9.25543e-73
530	1.18558e-72
531	1.51776e-72
532	1.94185e-72
533	2.48295e-72
534	3.17296e-72
535	3.76851e-73
536	4.44201e-74
537	5.69485e-74
538	7.29671e-74
539	9.34359e-74
540	1.19576e-73
541	1.40959e-74
542	1.8063e-74
543	2.31331e-74
544	2.9609e-74
545	3.78756e-74
546	4.84221e-74
547	6.18694e-74
548	7.32111e-75
549	9.36639e-75
550	1.19761e-74
551	1.53043e-74
552	1.95461e-74
553	2.49494e-74
554	3.18282e-74
555	4.05808e-74
556	5.17112e-74
557	6.58575e-74
558	8.38268e-74
559	1.0664e-73
560	1.27829e-74
561	1.62825e-74
562	2.07288e-74
563	2.63746e-74
564	3.35397e-74
565	4.26281e-74
566	5.41495e-74
567	6.87476e-74
568	8.72341e-74
569	1.10632e-73
570	1.4023e-73
571	1.77653e-73
572	2.24942e-73
573	2.84667e-73
574	3.60062e-73
575	4.55184e-73
576	5.56468e-74
577	7.04365e-74
578	8.91103e-74
579	1.12676e-73
580	1.42399e-73
581	1.74025e-74
582	2.11105e-75
583	2.67599e-75
584	3.39035e-75
585	4.29318e-75
586	5.43361e-75
587	6.87343e-75
588	8.6903e-75
589	1.09818e-74
590	1.38705e-74
591	1.75101e-74
592	2.20936e-74
593	2.78628e-74
594	3.51208e-74
595	4.42473e-74
596	5.57177e-74
597	7.01267e-74
598	8.82184e-74
599	1.10923e-73
600	1.39402e-73
601	1.75108e-73
602	2.19852e-73
603	2.75895e-73
604	3.46058e-73
605	4.33854e-73
606	5.43663e-73
607	6.80939e-73
608	8.52473e-73
609	1.06671e-72
610	1.33416e-72
611	1.66787e-72
612	2.08409e-72
613	2.60294e-72
614	3.24947e-72
615	4.05469e-72
616	5.05711e-72
617	6.30446e-72
618	7.85585e-72
619	9.78454e-72
620	1.21812e-71
621	1.5158e-71
622	1.88537e-71
623	2.344e-71
624	2.91288e-71
625	3.61821e-71
626	4.49233e-71
627	5.57515e-71
628	6.9159e-71
629	8.57531e-71
630	1.06282e-70
631	1.31668e-70
632	1.63047e-70
633	2.137e-71
634	2.64944e-71
635	3.28332e-71
636	4.0671e-71
637	5.03581e-71
638	6.23255e-71
639	7.71039e-71
640	9.53456e-71
641	1.17853e-70
642	1.45611e-70
643	1.79832e-70
644	2.22001e-70
645	2.73943e-70
646	3.37896e-70
647	4.16606e-70
648	5.13437e-70
649	6.32513e-70
650	7.78882e-70
651	9.58728e-70
652	1.17962e-69
653	1.4508e-69
654	1.78361e-69
655	2.19187e-69
656	2.69249e-69
657	3.30612e-69
658	4.05796e-69
659	4.97878e-69
660	6.10613e-69
661	7.48575e-69
662	9.17346e-69
663	1.12372e-68
664	1.53334e-69
665	2.07669e-70
666	2.5508e-70
667	3.1319e-70
668	3.84387e-70
669	4.71582e-70
670	5.7833e-70
671	7.08964e-70
672	8.68766e-70
673	1.06417e-69
674	1.30303e-69
675	1.59488e-69
676	1.95135e-69
677	2.38658e-69
678	2.91776e-69
679	3.56581e-69
680	4.35614e-69
681	5.31962e-69
682	6.49376e-69
683	7.92406e-69
684	9.66578e-69
685	1.17859e-68
686	1.43658e-68
687	1.75038e-68
688	2.13194e-68
689	2.59572e-68
690	3.15923e-68
691	3.84366e-68
692	4.67467e-68
693	5.68327e-68
694	6.90697e-68
695	8.39113e-68
696	1.01905e-67
697	1.23713e-67
698	1.50135e-67
699	1.82134e-67
700	2.20874e-67
701	2.6776e-67
702	3.24483e-67
703	3.93085e-67
704	4.76022e-67
705	5.76257e-67
706	6.97354e-67
707	8.43606e-67
708	1.02018e-66
709	1.46312e-67
710	1.77132e-67
711	2.14371e-67
712	2.59349e-67
713	3.13655e-67
714	3.79203e-67
715	4.58292e-67
716	6.5809e-68
717	7.96224e-68
718	9.63022e-68
719	1.16437e-67
720	1.40733e-67
721	1.70041e-67
722	2.05383e-67
723	2.47987e-67
724	2.99328e-67
725	3.61177e-67
726	4.35661e-67
727	5.25331e-67
728	6.33246e-67
729	7.63077e-67
730	9.19223e-67
731	1.10696e-66
732	1.61198e-67
733	1.9433e-67
734	2.34196e-67
735	2.82147e-67
736	3.39806e-67
737	4.09114e-67
738	4.92399e-67
739	5.92446e-67
740	7.12591e-67
741	8.56825e-67
742	1.02992e-66
743	1.23759e-66
744	1.48666e-66
745	1.78529e-66
746	2.14323e-66
747	2.57212e-66
748	3.08586e-66
749	3.70105e-66
750	4.43749e-66
751	5.3188e-66
752	6.37317e-66
753	7.63418e-66
754	9.14186e-66
755	1.09439e-65
756	1.30972e-65
757	1.56693e-65
758	1.87407e-65
759	2.24075e-65
760	2.67834e-65
761	3.20043e-65
762	3.82313e-65
763	4.56561e-65
764	5.45064e-65
765	6.50529e-65
766	7.76168e-65
767	9.25796e-65
768	1.10394e-64
769	1.31597e-64
770	1.56827e-64
771	1.86838e-64
772	2.22528e-64
773	2.64957e-64
774	3.15383e-64
775	3.75298e-64
776	4.46465e-64
777	5.30973e-64
778	8.16437e-65
779	1.24605e-65
780	1.48543e-65
781	1.77029e-65
782	2.10916e-65
783	2.51218e-65
784	2.99133e-65
785	3.56085e-65
786	4.23758e-65
787	5.04147e-65
788	5.99616e-65
789	7.12961e-65
790	8.4749e-65
791	1.00712e-64
792	1.19648e-64
793	1.42104e-64
794	1.68727e-64
795	2.00282e-64
796	2.37672e-64
797	2.81963e-64
798	3.34416e-64
799	3.96516e-64
800	4.70019e-64
801	5.56994e-64
802	6.59881e-64
803	7.81559e-64
804	9.25422e-64
805	1.09547e-63
806	1.7171e-64
807	2.03468e-64
808	2.41035e-64
809	2.8546e-64
810	4.4586e-65
811	5.28571e-65
812	6.26456e-65
813	7.42266e-65
814	8.79248e-65
815	1.04123e-64
816	1.23272e-64
817	1.92596e-65
818	2.28245e-65
819	2.7042e-65
820	3.20302e-65
821	3.79285e-65
822	4.49009e-65
823	5.31409e-65
824	6.28763e-65
825	7.43756e-65
826	8.79549e-65
827	1.03986e-64
828	1.22907e-64
829	1.45232e-64
830	1.71568e-64
831	2.02627e-64
832	2.39246e-64
833	2.8241e-64
834	3.33275e-64
835	3.93201e-64
836	4.63782e-64
837	5.46893e-64
838	6.44732e-64
839	7.59881e-64
840	1.21155e-64
841	1.42935e-64
842	1.68586e-64
843	1.9879e-64
844	2.34346e-64
845	2.76192e-64
846	3.25428e-64
847	5.18901e-65
848	8.21379e-66
849	9.69941e-66
850	1.14508e-65
851	1.80388e-66
852	2.13168e-66
853	2.5184e-66
854	2.97453e-66
855	3.51238e-66
856	4.14644e-66
857	4.89374e-66
858	5.77427e-66
859	6.81153e-66
860	8.03311e-66
861	9.47142e-66
862	1.11645e-65
863	1.31569e-65
864	1.55011e-65
865	1.82585e-65
866	2.15011e-65
867	2.53133e-65
868	2.97942e-65
869	3.50597e-65
870	4.12458e-65
871	4.85116e-65
872	5.70435e-65
873	9.15105e-66
874	1.07707e-65
875	1.26741e-65
876	2.0234e-66
877	2.38322e-66
878	2.80635e-66
879	3.3038e-66
880	3.8885e-66
881	4.57557e-66
882	5.38276e-66
883	8.593e-67
884	1.01184e-66
885	1.19118e-66
886	1.40197e-66
887	1.64967e-66
888	1.94067e-66
889	2.28245e-66
890	2.68379e-66
891	4.28906e-67
892	5.04797e-67
893	5.93974e-67
894	6.98742e-67
895	8.21794e-67
896	9.6629e-67
897	1.13593e-66
898	1.33503e-66
899	1.56866e-66
900	1.84276e-66
901	2.16424e-66
902	2.54122e-66
903	2.98317e-66
904	3.50118e-66
905	4.10819e-66
906	4.81934e-66
907	5.65229e-66
908	6.62769e-66
909	7.76964e-66
910	1.2589e-66
911	1.47717e-66
912	1.73288e-66
913	2.03241e-66
914	2.38316e-66
915	2.79382e-66
916	4.5205e-67
917	5.30431e-67
918	6.22261e-67
919	7.29824e-67
920	8.55788e-67
921	1.00327e-66
922	1.1759e-66
923	1.37792e-66
924	1.6143e-66
925	1.8908e-66
926	2.21417e-66
927	2.59227e-66
928	4.2171e-67
929	4.9417e-67
930	5.78953e-67
931	6.78131e-67
932	7.94124e-67
933	9.29753e-67
934	1.08831e-66
935	1.27362e-66
936	1.49016e-66
937	1.74314e-66
938	2.84436e-67
939	4.60875e-68
940	5.40202e-68
941	6.33045e-68
942	7.41681e-68
943	8.68771e-68
944	1.01742e-67
945	1.19123e-67
946	1.39445e-67
947	1.63197e-67
948	1.90955e-67
949	2.23385e-67
950	2.61266e-67
951	3.05507e-67
952	3.57162e-67
953	4.17462e-67
954	4.87838e-67
955	5.69958e-67
956	6.65759e-67
957	7.775e-67
958	9.07803e-67
959	1.05972e-66
960	1.2368e-66
961	1.44317e-66
962	1.68362e-66
963	1.96373e-66
964	2.28996e-66
965	2.66983e-66
966	3.11207e-66
967	3.62681e-66
968	4.22583e-66
969	4.92276e-66
970	5.73346e-66
971	9.5444e-67
972	1.11259e-66
973	1.29669e-66
974	1.51093e-66
975	2.50578e-67
976	4.12679e-68
977	4.81801e-68
978	5.62384e-68
979	9.21772e-69
980	1.07687e-68
981	1.25782e-68
982	1.46886e-68
983	1.71496e-68
984	2.00188e-68
985	2.33632e-68
986	2.72609e-68
987	3.18023e-68
988	3.70928e-68
989	6.09606e-69
990	7.11627e-69
991	8.30554e-69
992	9.69158e-69
993	1.13067e-68
994	1.31882e-68
995	1.53798e-68
996	1.79319e-68
997	2.09034e-68
998	2.43623e-68
999	2.8388e-68
1000	3.30723e-68
1001	3.85219e-68
1002	4.48605e-68
1003	5.22319e-68
1004	6.08024e-68
1005	7.07653e-68
1006	8.23445e-68
1007	9.57996e-68
1008	1.11431e-67
1009	1.29589e-67
1010	1.50675e-67
1011	1.75159e-67
1012	2.03581e-67
1013	2.36569e-67
1014	2.7485e-67
1015	3.19264e-67
1016	3.70783e-67
1017	4.30533e-67
1018	4.99816e-67
1019	8.40931e-68
1020	9.77078e-68
1021	1.13505e-67
1022	1.31831e-67
1023	1.53086e-67
1024	1.77735e-67
1025	2.06313e-67
1026	2.39441e-67
1027	2.77835e-67
1028	3.22325e-67
1029	3.73869e-67
1030	4.33574e-67
1031	5.02719e-67
1032	5.82782e-67
1033	6.75469e-67
1034	1.14498e-67
1035	1.32818e-67
1036	1.54041e-67
1037	1.78622e-67
1038	2.07087e-67
1039	2.40043e-67
1040	2.78192e-67
1041	3.22344e-67
1042	3.73435e-67
1043	4.32544e-67
1044	5.00917e-67
1045	5.7999e-67
1046	6.71424e-67
1047	7.77129e-67
1048	8.99311e-67
1049	1.04051e-66
1050	1.20367e-66
1051	1.39216e-66
1052	1.60986e-66
1053	1.86128e-66
1054	2.15158e-66
1055	2.48671e-66
1056	2.87352e-66
1057	3.3199e-66
1058	3.83494e-66
1059	6.6139e-67
1060	7.6462e-67
1061	8.83804e-67
1062	1.02138e-66
1063	1.18017e-66
1064	1.3634e-66
1065	1.57479e-66
1066	1.81864e-66
1067	2.09988e-66
1068	3.62544e-67
1069	4.18949e-67
1070	4.84042e-67
1071	5.59151e-67
1072	6.45801e-67
1073	7.45748e-67
1074	8.61011e-67
1075	9.93916e-67
1076	1.14714e-66
1077	1.32374e-66
1078	1.52728e-66
1079	1.7618e-66
1080	2.03198e-66
1081	2.34318e-66
1082	2.70159e-66
1083	3.11428e-66
1084	3.58939e-66
1085	4.13627e-66
1086	4.76566e-66
1087	5.48989e-66
1088	6.32309e-66
1089	7.28151e-66
1090	8.38377e-66
1091	9.65126e-66
1092	1.11085e-65
1093	1.27836e-65
1094	1.47088e-65
1095	1.69211e-65
1096	1.94629e-65
1097	2.23827e-65
1098	2.57363e-65
1099	2.95873e-65
1100	3.4009e-65
1101	3.9085e-65
1102	4.49111e-65
1103	5.15972e-65
1104	5.92688e-65
1105	6.80698e-65
1106	7.81648e-65
1107	8.97422e-65
1108	1.59818e-65
1109	1.83634e-65
1110	2.10965e-65
1111	2.42323e-65
1112	4.2983e-66
1113	4.9411e-66
1114	5.67909e-66
1115	6.52624e-66
1116	7.49854e-66
1117	8.61428e-66
1118	9.89442e-66
1119	1.1363e-65
1120	1.30473e-65
1121	1.49789e-65
1122	1.71938e-65
1123	1.97329e-65
1124	2.26433e-65
1125	2.59788e-65
1126	2.98008e-65
1127	3.41797e-65
1128	3.91958e-65
1129	4.49408e-65
1130	5.15196e-65
1131	5.90521e-65
1132	6.76752e-65
1133	7.75452e-65
1134	8.88406e-65
1135	1.01765e-64
1136	1.16552e-64
1137	1.33466e-64
1138	1.5281e-64
1139	1.74932e-64
1140	2.00224e-64
1141	3.62138e-65
1142	4.14817e-65
1143	4.75084e-65
1144	5.44022e-65
1145	6.22867e-65
1146	7.13027e-65
1147	8.16112e-65
1148	9.33954e-65
1149	1.06865e-64
1150	1.22258e-64
1151	1.39846e-64
1152	1.59941e-64
1153	1.82894e-64
1154	2.0911e-64
1155	2.39047e-64
1156	2.73227e-64
1157	3.12248e-64
1158	3.56787e-64
1159	4.07617e-64
1160	4.65618e-64
1161	5.31792e-64
1162	6.07279e-64
1163	6.93376e-64
1164	7.9156e-64
1165	1.45233e-64
1166	1.65924e-64
1167	3.02647e-65
1168	3.46028e-65
1169	3.95566e-65
1170	4.52128e-65
1171	5.16701e-65
1172	5.90406e-65
1173	6.74525e-65
1174	7.70512e-65
1175	8.80028e-65
1176	1.00496e-64
1177	1.14746e-64
1178	1.30996e-64
1179	1.49526e-64
1180	1.70652e-64
1181	1.94733e-64
1182	2.22181e-64
1183	2.53459e-64
1184	2.89098e-64
1185	3.29701e-64
1186	3.7595e-64
1187	4.28625e-64
1188	4.88608e-64
1189	5.56905e-64
1190	6.34655e-64
1191	7.23156e-64
1192	8.23878e-64
1193	9.38493e-64
1194	1.0689e-63
1195	1.21725e-63
1196	1.38599e-63
1197	1.57789e-63
1198	1.79611e-63
1199	2.04422e-63
1200	2.32626e-63
1201	2.64684e-63
1202	4.94358e-64
1203	9.17114e-65
1204	1.0452e-64
1205	1.19099e-64
1206	1.35694e-64
1207	1.54578e-64
1208	1.76065e-64
1209	2.0051e-64
1210	2.28318e-64
1211	2.59944e-64
1212	2.95909e-64
1213	3.36803e-64
1214	3.83294e-64
1215	4.36141e-64
1216	4.96205e-64
1217	5.64461e-64
1218	6.42016e-64
1219	7.30125e-64
1220	8.30209e-64
1221	9.43881e-64
1222	1.07297e-63
1223	1.21954e-63
1224	1.38594e-63
1225	1.57483e-63
1226	1.78921e-63
1227	2.0325e-63
1228	2.30855e-63
1229	2.62173e-63
1230	2.97699e-63
1231	3.37993e-63
1232	3.83688e-63
1233	4.35501e-63
1234	4.94243e-63
1235	5.60833e-63
1236	6.36308e-63
1237	7.21842e-63
1238	8.18763e-63
1239	9.28572e-63
1240	1.05297e-62
1241	1.19386e-62
1242	1.35343e-62
1243	1.53412e-62
1244	1.7387e-62
1245	1.9703e-62
1246	2.23245e-62
1247	2.52914e-62
1248	4.8418e-63
1249	5.48922e-63
1250	6.22238e-63
1251	7.05253e-63
1252	7.99236e-63
1253	9.05623e-63
1254	1.02603e-62
1255	1.1623e-62
1256	1.3165e-62
1257	1.49095e-62
1258	1.68829e-62
1259	1.91151e-62
1260	2.16395e-62
1261	4.15702e-63
1262	4.70937e-63
1263	5.33442e-63
1264	6.04163e-63
1265	6.84171e-63
1266	7.74672e-63
1267	8.77031e-63
1268	9.92784e-63
1269	1.12367e-62
1270	1.27164e-62
1271	1.43892e-62
1272	1.62799e-62
1273	1.84166e-62
1274	2.08311e-62
1275	2.35591e-62
1276	2.6641e-62
1277	3.01221e-62
1278	3.40537e-62
1279	3.84935e-62
1280	4.35067e-62
1281	4.91665e-62
1282	5.55555e-62
1283	6.27667e-62
1284	1.21997e-62
1285	1.3793e-62
1286	1.55923e-62
1287	1.76242e-62
1288	1.99182e-62
1289	2.25081e-62
1290	2.54314e-62
1291	2.87308e-62
1292	3.24542e-62
1293	6.30755e-63
1294	7.12996e-63
1295	8.05859e-63
1296	9.10702e-63
1297	1.02905e-62
1298	1.16264e-62
1299	1.31341e-62
1300	1.48354e-62
1301	1.6755e-62
1302	1.89206e-62
1303	2.13634e-62
1304	2.41187e-62
1305	2.72259e-62
1306	3.07296e-62
1307	3.46799e-62
1308	3.91331e-62
1309	4.41528e-62
1310	4.98103e-62
1311	5.61857e-62
1312	6.33694e-62
1313	7.14628e-62
1314	8.058e-62
1315	9.08493e-62
1316	1.02415e-61
1317	1.15439e-61
1318	1.30103e-61
1319	1.46612e-61
1320	1.65196e-61
1321	1.86114e-61
1322	2.09654e-61
1323	2.36144e-61
1324	2.65948e-61
1325	5.26585e-62
1326	1.03573e-62
1327	1.16819e-62
1328	1.31744e-62
1329	1.48557e-62
1330	1.67496e-62
1331	1.88827e-62
1332	3.70428e-63
1333	4.17886e-63
1334	4.71369e-63
1335	5.31632e-63
1336	5.99527e-63
1337	6.76013e-63
1338	7.62164e-63
1339	8.59192e-63
1340	9.68456e-63
1341	1.09149e-62
1342	1.23e-62
1343	1.38592e-62
1344	1.56143e-62
1345	1.75895e-62
1346	1.98122e-62
1347	2.23132e-62
1348	4.40074e-63
1349	4.95962e-63
1350	5.5888e-63
1351	6.29706e-63
1352	7.09424e-63
1353	7.99139e-63
1354	9.00094e-63
1355	1.77194e-63
1356	1.99713e-63
1357	2.25068e-63
1358	2.53611e-63
1359	2.85741e-63
1360	3.21904e-63
1361	3.62601e-63
1362	4.08395e-63
1363	4.5992e-63
1364	5.17884e-63
1365	5.83085e-63
1366	6.5642e-63
1367	7.38891e-63
1368	8.31628e-63
1369	9.35896e-63
1370	1.05312e-62
1371	1.18488e-62
1372	1.33298e-62
1373	1.49941e-62
1374	1.68643e-62
1375	1.89657e-62
1376	2.13264e-62
1377	2.39782e-62
1378	2.69567e-62
1379	3.03017e-62
1380	3.40579e-62
1381	3.82754e-62
1382	4.30103e-62
1383	4.83255e-62
1384	5.42913e-62
1385	6.09868e-62
1386	6.85003e-62
1387	7.69307e-62
1388	8.6389e-62
1389	9.69993e-62
1390	1.08901e-61
1391	1.22248e-61
1392	1.37217e-61
1393	1.54001e-61
1394	1.72819e-61
1395	1.93915e-61
1396	2.17561e-61
1397	2.44065e-61
1398	2.73766e-61
1399	3.07049e-61
1400	3.44339e-61
1401	3.86116e-61
1402	4.32914e-61
1403	4.8533e-61
1404	5.44034e-61
1405	6.09771e-61
1406	6.83377e-61
1407	7.65784e-61
1408	8.58035e-61
1409	9.61294e-61
1410	1.07686e-60
1411	1.2062e-60
1412	1.35091e-60
1413	1.51283e-60
1414	1.69398e-60
1415	1.8966e-60
1416	2.12324e-60
1417	2.37671e-60
1418	2.66014e-60
1419	2.97706e-60
1420	3.33138e-60
1421	3.72747e-60
1422	4.17021e-60
1423	4.66504e-60
1424	5.21803e-60
1425	5.83595e-60
1426	6.52635e-60
1427	7.29766e-60
1428	8.15926e-60
1429	9.12162e-60
1430	1.01964e-59
1431	1.13967e-59
1432	1.27368e-59
1433	1.42331e-59
1434	1.59035e-59
1435	1.77681e-59
1436	1.98492e-59
1437	2.21717e-59
1438	2.47634e-59
1439	2.76552e-59
1440	3.08815e-59
1441	3.44806e-59
1442	3.84952e-59
1443	4.29727e-59
1444	4.79661e-59
1445	5.35342e-59
1446	5.97424e-59
1447	6.66638e-59
1448	7.43795e-59
1449	8.29796e-59
1450	9.25646e-59
1451	1.94675e-59
1452	2.173e-59
1453	2.42531e-59
1454	2.70663e-59
1455	3.02028e-59
1456	3.36993e-59
1457	3.75967e-59
1458	4.19406e-59
1459	4.67817e-59
1460	5.21762e-59
1461	5.81869e-59
1462	6.48835e-59
1463	7.23434e-59
1464	8.06529e-59
1465	8.99078e-59
1466	1.00215e-58
1467	1.11692e-58
1468	1.24471e-58
1469	2.63334e-59
1470	2.93648e-59
1471	3.2742e-59
1472	3.65039e-59
1473	4.06939e-59
1474	4.53603e-59
1475	5.05568e-59
1476	5.6343e-59
1477	6.27851e-59
1478	6.99569e-59
1479	7.79401e-59
1480	8.68257e-59
1481	9.67147e-59
1482	1.07719e-58
1483	1.19964e-58
1484	1.33588e-58
1485	1.48745e-58
1486	1.65604e-58
1487	1.84357e-58
1488	2.05212e-58
1489	2.28405e-58
1490	2.54194e-58
1491	2.82867e-58
1492	3.14744e-58
1493	3.50179e-58
1494	3.89566e-58
1495	4.33341e-58
1496	4.81987e-58
1497	5.36043e-58
1498	5.96103e-58
1499	6.62829e-58
1500	7.36953e-58
1501	8.19288e-58
1502	1.76237e-58
1503	1.96048e-58
1504	2.18066e-58
1505	2.42533e-58
1506	2.69719e-58
1507	2.99923e-58
1508	3.33478e-58
1509	3.70752e-58
1510	4.12152e-58
1511	4.58132e-58
1512	5.09192e-58
1513	5.6589e-58
1514	6.28841e-58
1515	6.98728e-58
1516	7.76308e-58
1517	8.62421e-58
1518	9.57995e-58
1519	1.06406e-57
1520	1.18176e-57
1521	1.31235e-57
1522	1.45723e-57
1523	1.61796e-57
1524	1.79625e-57
1525	1.994e-57
1526	2.21331e-57
1527	2.45651e-57
1528	2.72618e-57
1529	3.02518e-57
1530	3.35665e-57
1531	3.72409e-57
1532	4.13138e-57
1533	4.58278e-57
1534	5.08304e-57
1535	5.63738e-57
1536	6.2516e-57
1537	6.93211e-57
1538	1.51868e-57
1539	1.68502e-57
1540	1.8694e-57
1541	2.07377e-57
1542	2.30028e-57
1543	2.55129e-57
1544	2.82942e-57
1545	3.1376e-57
1546	3.47902e-57
1547	3.85724e-57
1548	4.27618e-57
1549	4.7402e-57
1550	5.25409e-57
1551	5.82316e-57
1552	6.45328e-57
1553	7.15093e-57
1554	7.92329e-57
1555	8.77828e-57
1556	9.72465e-57
1557	1.07721e-56
1558	1.19312e-56
1559	1.32139e-56
1560	2.91841e-57
1561	3.23412e-57
1562	3.58365e-57
1563	3.9706e-57
1564	4.39894e-57
1565	9.67877e-58
1566	1.07293e-57
1567	1.18929e-57
1568	1.31814e-57
1569	1.46083e-57
1570	1.61881e-57
1571	1.79371e-57
1572	1.98734e-57
1573	2.20167e-57
1574	2.4389e-57
1575	2.70145e-57
1576	5.94602e-58
1577	6.59006e-58
1578	7.3032e-58
1579	8.09279e-58
1580	8.96694e-58
1581	9.93464e-58
1582	1.10058e-57
1583	2.41663e-58
1584	2.67878e-58
1585	2.96911e-58
1586	3.29062e-58
1587	3.64661e-58
1588	7.9771e-59
1589	8.84534e-59
1590	9.80722e-59
1591	1.08727e-58
1592	1.20529e-58
1593	1.33601e-58
1594	1.48077e-58
1595	1.64106e-58
1596	1.81855e-58
1597	2.01506e-58
1598	2.23261e-58
1599	2.47343e-58
1600	2.73998e-58
1601	3.03499e-58
1602	3.36147e-58
1603	3.72274e-58
1604	4.12248e-58
1605	9.05779e-59
1606	1.00363e-58
1607	1.11196e-58
1608	1.23187e-58
1609	1.36459e-58
1610	1.51148e-58
1611	1.67403e-58
1612	1.85391e-58
1613	2.05293e-58
1614	2.27313e-58
1615	2.51673e-58
1616	2.78619e-58
1617	3.08423e-58
1618	3.41387e-58
1619	3.7784e-58
1620	4.18151e-58
1621	4.62722e-58
1622	5.12e-58
1623	5.66478e-58
1624	6.26699e-58
1625	6.93262e-58
1626	1.53388e-58
1627	1.69778e-58
1628	1.87904e-58
1629	2.07948e-58
1630	2.30109e-58
1631	2.54611e-58
1632	2.81698e-58
1633	3.1164e-58
1634	3.44735e-58
1635	3.81312e-58
1636	4.21735e-58
1637	4.66403e-58
1638	1.03285e-58
1639	1.1429e-58
1640	1.26458e-58
1641	1.39909e-58
1642	1.54778e-58
1643	3.41464e-59
1644	3.77971e-59
1645	4.18346e-59
1646	4.62994e-59
1647	5.12364e-59
1648	5.66952e-59
1649	6.27301e-59
1650	6.94017e-59
1651	7.67763e-59
1652	8.49275e-59
1653	9.39361e-59
1654	1.03892e-58
1655	2.29395e-59
1656	2.53852e-59
1657	2.80893e-59
1658	3.10789e-59
1659	3.43838e-59
1660	3.80369e-59
1661	4.20747e-59
1662	4.65372e-59
1663	5.14687e-59
1664	5.69181e-59
1665	6.29392e-59
1666	6.95916e-59
1667	7.69406e-59
1668	8.50587e-59
1669	9.40256e-59
1670	1.03929e-58
1671	1.14866e-58
1672	1.26944e-58
1673	1.4028e-58
1674	1.55005e-58
1675	1.71261e-58
1676	1.89207e-58
1677	2.09015e-58
1678	2.30879e-58
1679	2.55009e-58
1680	2.81638e-58
1681	3.11022e-58
1682	3.43444e-58
1683	3.79216e-58
1684	4.18678e-58
1685	4.62211e-58
1686	5.10228e-58
1687	5.63188e-58
1688	6.21595e-58
1689	6.86004e-58
1690	7.57026e-58
1691	8.35334e-58
1692	9.21668e-58
1693	1.01684e-57
1694	2.28671e-58
1695	2.52427e-58
1696	5.64416e-59
1697	6.23401e-59
1698	6.88495e-59
1699	7.60326e-59
1700	8.39582e-59
1701	9.27026e-59
1702	1.0235e-58
1703	1.12991e-58
1704	1.2473e-58
1705	1.37676e-58
1706	3.07656e-59
1707	3.3978e-59
1708	3.75228e-59
1709	4.14342e-59
1710	4.57496e-59
1711	5.05105e-59
1712	5.57623e-59
1713	6.15553e-59
1714	6.79447e-59
1715	7.49914e-59
1716	8.27624e-59
1717	9.13314e-59
1718	1.0078e-58
1719	1.11197e-58
1720	1.2268e-58
1721	1.3534e-58
1722	1.49294e-58
1723	1.64673e-58
1724	1.81623e-58
1725	2.00302e-58
1726	4.50175e-59
1727	4.96747e-59
1728	5.48095e-59
1729	6.04702e-59
1730	6.67104e-59
1731	1.49361e-59
1732	1.64866e-59
1733	1.81965e-59
1734	2.00822e-59
1735	2.21616e-59
1736	4.94308e-60
1737	5.45792e-60
1738	6.02591e-60
1739	6.65248e-60
1740	7.34363e-60
1741	8.10595e-60
1742	8.94671e-60
1743	9.87391e-60
1744	1.08963e-59
1745	1.20237e-59
1746	1.32667e-59
1747	1.4637e-59
1748	1.61477e-59
1749	1.78129e-59
1750	1.96482e-59
1751	2.1671e-59
1752	2.39002e-59
1753	2.63567e-59
1754	2.90634e-59
1755	3.20457e-59
1756	3.53312e-59
1757	3.89506e-59
1758	4.29375e-59
1759	4.73289e-59
1760	5.21654e-59
1761	5.74917e-59
1762	6.33571e-59
1763	6.98155e-59
1764	7.69265e-59
1765	8.47553e-59
1766	9.33737e-59
1767	1.02861e-58
1768	1.13303e-58
1769	1.24796e-58
1770	1.37445e-58
1771	1.51364e-58
1772	1.6668e-58
1773	1.83532e-58
1774	2.02072e-58
1775	2.22469e-58
1776	2.44907e-58
1777	2.69587e-58
1778	2.96732e-58
1779	3.26586e-58
1780	3.59417e-58
1781	3.95519e-58
1782	4.35215e-58
1783	4.78859e-58
1784	5.2684e-58
1785	5.79587e-58
1786	6.37567e-58
1787	7.01295e-58
1788	7.71336e-58
1789	8.4831e-58
1790	9.32897e-58
1791	1.02584e-57
1792	1.12796e-57
1793	1.24016e-57
1794	1.36342e-57
1795	1.49882e-57
1796	3.44576e-58
1797	3.78999e-58
1798	4.1683e-58
1799	4.58403e-58
1800	5.04085e-58
1801	5.5428e-58
1802	6.09428e-58
1803	6.70015e-58
1804	7.36571e-58
1805	8.09679e-58
1806	8.89978e-58
1807	2.04562e-58
1808	2.24969e-58
1809	2.47394e-58
1810	2.72035e-58
1811	6.2249e-59
1812	6.84855e-59
1813	7.53415e-59
1814	8.28777e-59
1815	9.11611e-59
1816	1.00265e-58
1817	1.1027e-58
1818	1.21265e-58
1819	1.33346e-58
1820	1.46621e-58
1821	1.61205e-58
1822	1.77227e-58
1823	1.94828e-58
1824	2.14161e-58
1825	2.35395e-58
1826	2.58716e-58
1827	2.84328e-58
1828	3.12452e-58
1829	7.17829e-59
1830	7.89251e-59
1831	8.67716e-59
1832	9.53913e-59
1833	1.0486e-58
1834	1.1526e-58
1835	1.26682e-58
1836	1.39227e-58
1837	1.53003e-58
1838	1.6813e-58
1839	1.84739e-58
1840	4.24309e-59
1841	4.66471e-59
1842	1.06537e-59
1843	1.17184e-59
1844	1.28887e-59
1845	1.41748e-59
1846	1.55882e-59
1847	1.71412e-59
1848	1.88477e-59
1849	2.07225e-59
1850	2.27822e-59
1851	2.50449e-59
1852	2.75303e-59
1853	3.02603e-59
1854	3.32586e-59
1855	3.65513e-59
1856	4.01673e-59
1857	4.41379e-59
1858	4.84975e-59
1859	5.32841e-59
1860	5.85389e-59
1861	6.43074e-59
1862	7.06394e-59
1863	7.75895e-59
1864	8.52174e-59
1865	9.35887e-59
1866	1.02775e-58
1867	1.12855e-58
1868	1.23916e-58
1869	1.36051e-58
1870	1.49364e-58
1871	1.63968e-58
1872	1.79987e-58
1873	1.97558e-58
1874	2.1683e-58
1875	2.37965e-58
1876	2.61141e-58
1877	2.86556e-58
1878	3.14422e-58
1879	3.44974e-58
1880	3.78469e-58
1881	4.15188e-58
1882	4.55437e-58
1883	1.05843e-58
1884	1.16164e-58
1885	1.27482e-58
1886	1.39893e-58
1887	1.53503e-58
1888	1.68425e-58
1889	1.84784e-58
1890	2.02719e-58
1891	2.2238e-58
1892	2.43931e-58
1893	2.67552e-58
1894	2.9344e-58
1895	3.21811e-58
1896	3.52902e-58
1897	3.8697e-58
1898	4.24298e-58
1899	9.88555e-59
1900	1.08447e-58
1901	1.18961e-58
1902	2.75769e-59
1903	3.0266e-59
1904	3.3215e-59
1905	3.6449e-59
1906	3.9995e-59
1907	4.38831e-59
1908	4.81459e-59
1909	5.28191e-59
1910	5.79421e-59
1911	6.35577e-59
1912	6.97129e-59
1913	7.6459e-59
1914	8.38522e-59
1915	9.19542e-59
1916	1.00832e-58
1917	1.1056e-58
1918	1.21218e-58
1919	1.32895e-58
1920	1.45687e-58
1921	1.59699e-58
1922	1.75048e-58
1923	1.91859e-58
1924	2.1027e-58
1925	2.30433e-58
1926	2.52512e-58
1927	2.76689e-58
1928	3.03161e-58
1929	3.32143e-58
1930	3.63871e-58
1931	3.98605e-58
1932	4.36625e-58
1933	4.7824e-58
1934	5.23786e-58
1935	5.73633e-58
1936	6.28183e-58
1937	6.87875e-58
1938	7.53189e-58
1939	8.24651e-58
1940	9.02834e-58
1941	9.88366e-58
1942	1.08193e-57
1943	1.18427e-57
1944	1.29621e-57
1945	1.41864e-57
1946	1.55253e-57
1947	1.69895e-57
1948	1.85906e-57
1949	2.03412e-57
1950	2.22552e-57
1951	2.43478e-57
1952	2.66354e-57
1953	2.9136e-57
1954	3.18694e-57
1955	3.48569e-57
1956	3.81221e-57
1957	4.16905e-57
1958	4.55899e-57
1959	4.98509e-57
1960	5.45066e-57
1961	5.95933e-57
1962	6.51506e-57
1963	7.12215e-57
1964	7.78532e-57
1965	8.5097e-57
1966	9.30089e-57
1967	1.0165e-56
1968	1.11087e-56
1969	1.21392e-56
1970	1.32644e-56
1971	1.44931e-56
1972	1.58346e-56
1973	1.72991e-56
1974	1.88979e-56
1975	2.06432e-56
1976	2.25482e-56
1977	5.41842e-57
1978	5.92139e-57
1979	6.47065e-57
1980	7.0704e-57
1981	7.72526e-57
1982	8.44025e-57
1983	9.22082e-57
1984	1.0073e-56
1985	1.10032e-56
1986	1.20185e-56
1987	1.31267e-56
1988	1.43362e-56
1989	1.56562e-56
1990	1.70966e-56
1991	1.86684e-56
1992	2.03835e-56
1993	2.22547e-56
1994	2.42962e-56
1995	2.65233e-56
1996	2.89528e-56
1997	3.16028e-56
1998	3.44933e-56
1999	3.76458e-56
[truncated: 17,339 more rows]

## Sheet: Figure 2D
Number of genes	COSMIC CGC enrichment p-value		Driver FDR < 0.1	Driver FDR < 0.25		Number of PID-N genes	COSMIC CGC enrichment p-value
1	0.0348909		8	10		93	5.2928e-11
2	0.0685661
3	0.101068
4	0.132437
5	0.162714
6	0.191935
7	0.220137
8	0.247357
9	0.0371883
10	0.0454296
11	0.0542678
12	0.0636515
13	0.0735319
14	0.0838631
15	0.0946016
16	0.105707
17	0.11714
18	0.0233434
19	0.0270177
20	0.0309814
21	0.0352325
22	0.0397676
23	0.0445827
24	0.0496731
25	0.055033
26	0.0606564
27	0.0665365
28	0.0726661
29	0.0790376
30	0.0195893
31	0.0218873
32	0.0243432
33	0.026959
34	0.0297364
35	0.0326767
36	0.0357809
37	0.0390497
38	0.0424833
39	0.0109981
40	0.0122174
41	0.0135252
42	0.0149241
43	0.0164166
44	0.018005
45	0.0196916
46	0.0214785
47	0.0233677
48	0.00622626
49	0.00689061
50	0.00165315
51	0.00185951
52	0.00208529
53	0.00233167
54	0.00259989
55	0.00289119
56	0.00320683
57	0.00354811
58	0.00391633
59	0.000971045
60	0.00108679
61	0.0012133
62	0.00135126
63	0.000319053
64	0.000359953
65	0.000405082
66	0.000454767
67	0.000509351
68	0.000569196
69	0.000634676
70	0.000706185
71	0.000784131
72	0.000868939
73	0.000961051
74	0.00106093
75	0.00116904
76	0.00128587
77	0.00141194
78	0.00154776
79	0.00169387
80	0.00185083
81	0.00201919
82	0.00219955
83	0.0023925
84	0.00259864
85	0.00281861
86	0.00305303
87	0.00330255
88	0.00356785
89	0.00384957
90	0.00414842
91	0.00446508
92	0.00480024
93	0.0014926
94	0.00161929
95	0.00175455
96	0.0018988
97	0.00205248
98	0.00221602
99	0.00238988
100	0.00257451
101	0.0027704
102	0.00297802
103	0.00319785
104	0.00343042
105	0.00367621
106	0.00393576
107	0.00420958
108	0.00449821
109	0.0048022
110	0.0051221
111	0.00545845
112	0.00185401
113	0.00199086
114	0.00213581
115	0.00228922
116	0.00245143
117	0.00262281
118	0.00280374
119	0.0029946
120	0.00319577
121	0.00340764
122	0.00363063
123	0.00386513
124	0.00411157
125	0.00437037
126	0.00464195
127	0.00492676
128	0.00522522
129	0.00553779
130	0.00586492
131	0.00620706
132	0.00656468
133	0.00693823
134	0.0073282
135	0.0027419
136	0.0029145
137	0.0030958
138	0.00328612
139	0.00348579
140	0.00369514
141	0.00391449
142	0.00142609
143	0.00151994
144	0.000523195
145	0.000560973
146	0.000601042
147	0.000643513
148	0.0006885
149	0.000736121
150	0.000246751
151	0.000265339
152	0.000285122
153	0.000306162
154	0.000328525
155	0.000352279
156	0.000377492
157	0.000404239
158	0.000432595
159	0.000462636
160	0.000494445
161	0.000166822
162	0.000179253
163	5.77191e-05
164	6.23493e-05
165	6.7304e-05
166	7.26024e-05
167	7.82649e-05
168	8.43124e-05
169	9.07672e-05
170	9.76523e-05
171	0.000104992
172	0.000112811
173	0.000121137
174	0.000129996
175	0.000139417
176	0.00014943
177	0.000160067
178	0.000171359
179	0.00018334
180	0.000196046
181	0.000209512
182	7.10575e-05
183	7.63019e-05
184	8.18852e-05
185	8.78258e-05
186	9.41433e-05
187	0.000100858
188	0.00010799
189	0.000115563
190	0.000123599
191	0.000132122
192	0.000141156
193	0.000150728
194	0.000160865
195	0.000171593
196	0.000182944
197	0.000194945
198	0.00020763
199	0.00022103
200	0.000235178
201	0.00025011
202	0.000265862
203	0.000282471
204	0.000299976
205	0.000318417
206	0.000337835
207	0.000358272
208	0.000379774
209	0.000402386
210	0.000426155
211	0.000451129
212	0.00047736
213	0.000504897
214	0.000533795
215	0.000564109
216	0.000595895
217	0.000629211
218	0.000241363
219	0.000255885
220	0.000271166
221	0.000287237
222	0.000304133
223	0.000321889
224	0.000340541
225	0.000360127
226	0.000380686
227	0.000402257
228	0.000424883
229	0.000448604
230	0.000473466
231	0.000499513
232	0.000193708
233	0.000205141
234	0.000217163
235	8.13311e-05
236	2.92264e-05
237	3.1184e-05
238	3.32586e-05
239	1.15824e-05
240	1.23984e-05
241	1.32662e-05
242	1.41885e-05
243	1.51685e-05
244	1.62092e-05
245	1.73139e-05
246	1.84863e-05
247	1.97298e-05
248	2.10483e-05
249	2.24457e-05
250	2.39262e-05
251	2.54942e-05
252	2.7154e-05
253	2.89106e-05
254	3.07687e-05
255	3.27335e-05
256	3.48104e-05
257	3.7005e-05
258	3.9323e-05
259	4.17705e-05
260	4.43538e-05
261	4.70795e-05
262	4.99544e-05
263	5.29856e-05
264	5.61805e-05
265	5.95466e-05
266	2.20879e-05
267	2.34894e-05
268	2.49706e-05
269	2.65356e-05
270	2.81885e-05
271	2.99336e-05
272	3.17755e-05
273	3.37188e-05
274	3.57684e-05
275	3.79295e-05
276	4.02073e-05
277	4.26074e-05
278	4.51354e-05
279	4.77973e-05
280	5.05993e-05
281	5.35478e-05
282	5.66494e-05
283	5.99112e-05
284	6.33402e-05
285	6.6944e-05
286	7.07302e-05
287	7.47069e-05
288	7.88823e-05
289	8.32651e-05
290	8.78641e-05
291	9.26887e-05
292	9.77483e-05
293	0.000103053
294	0.000108612
295	0.000114438
296	0.00012054
297	0.00012693
298	0.000133619
299	0.000140621
300	0.000147946
301	0.000155609
302	0.000163621
303	0.000171998
304	6.98572e-05
305	7.36491e-05
306	7.76244e-05
307	8.17908e-05
308	8.61561e-05
309	9.07286e-05
310	9.5517e-05
311	0.00010053
312	0.000105776
313	4.2536e-05
314	4.48836e-05
315	4.73474e-05
316	4.99323e-05
317	5.26434e-05
318	5.54863e-05
319	5.84665e-05
320	6.15898e-05
321	6.48622e-05
322	6.82899e-05
323	7.18794e-05
324	2.88093e-05
325	3.04073e-05
326	3.20851e-05
327	3.38462e-05
328	3.56941e-05
329	3.76328e-05
330	1.48148e-05
331	1.56618e-05
332	5.98952e-06
333	6.34904e-06
334	6.72823e-06
335	7.12804e-06
336	2.66646e-06
337	2.83244e-06
338	3.00788e-06
339	3.19327e-06
340	3.38912e-06
341	3.59597e-06
342	3.81437e-06
343	4.0449e-06
344	4.28817e-06
345	4.54482e-06
346	4.81551e-06
347	5.10093e-06
348	5.40181e-06
349	5.71889e-06
350	6.05296e-06
351	6.40484e-06
352	6.77538e-06
353	7.16548e-06
354	7.57605e-06
355	8.00807e-06
356	8.46254e-06
357	8.9405e-06
358	9.44305e-06
359	9.97132e-06
360	1.05265e-05
361	1.11098e-05
362	1.17224e-05
363	4.58068e-06
364	4.84526e-06
365	5.12383e-06
366	5.41704e-06
367	5.72559e-06
368	6.05021e-06
369	6.39164e-06
370	6.75067e-06
371	7.12811e-06
372	7.52482e-06
373	7.94169e-06
374	8.37962e-06
375	8.83957e-06
376	9.32255e-06
377	9.82958e-06
378	1.03617e-05
379	1.09201e-05
380	1.1506e-05
381	1.21204e-05
382	1.27647e-05
383	1.34401e-05
384	1.41481e-05
385	1.48899e-05
386	1.56671e-05
387	1.64812e-05
388	1.73337e-05
389	1.82263e-05
390	7.40671e-06
391	7.80613e-06
392	8.22522e-06
393	8.66485e-06
394	9.12594e-06
395	9.60942e-06
396	1.01163e-05
397	1.06475e-05
398	1.12042e-05
399	1.17874e-05
400	1.23982e-05
401	1.30379e-05
402	1.37077e-05
403	1.44088e-05
404	1.51425e-05
405	1.59102e-05
406	1.67134e-05
407	1.75534e-05
408	1.84317e-05
409	7.61286e-06
410	8.01149e-06
411	8.4292e-06
412	3.40319e-06
413	3.5885e-06
414	3.78307e-06
415	3.98734e-06
416	4.20174e-06
417	4.42673e-06
418	4.66277e-06
419	4.91037e-06
420	5.17002e-06
421	2.07115e-06
422	2.18536e-06
423	2.30538e-06
424	2.43148e-06
425	2.56393e-06
426	2.70302e-06
427	2.84906e-06
428	3.00237e-06
429	3.16328e-06
430	3.33212e-06
431	3.50925e-06
432	3.69504e-06
433	3.88988e-06
434	4.09417e-06
435	4.30831e-06
436	4.53275e-06
437	4.76793e-06
438	5.01432e-06
439	5.2724e-06
440	5.54267e-06
441	2.25999e-06
442	2.38074e-06
443	2.50743e-06
444	2.64034e-06
445	2.77975e-06
446	2.92593e-06
447	3.07921e-06
448	3.23987e-06
449	3.40826e-06
450	3.58471e-06
451	3.76957e-06
452	3.9632e-06
453	4.16599e-06
454	1.70063e-06
455	1.79122e-06
456	1.88628e-06
457	7.5436e-07
458	7.95972e-07
459	8.39715e-07
460	8.85687e-07
461	9.33994e-07
462	9.84744e-07
463	1.03805e-06
464	1.09403e-06
465	4.33534e-07
466	4.57808e-07
467	4.83347e-07
468	5.10211e-07
469	5.38464e-07
470	5.68171e-07
471	5.99403e-07
472	6.3223e-07
473	6.66728e-07
474	7.02975e-07
475	7.41053e-07
476	7.81047e-07
477	8.23045e-07
478	8.6714e-07
479	9.13427e-07
480	9.62008e-07
481	1.01299e-06
482	1.06647e-06
483	1.12258e-06
484	1.18142e-06
485	1.24312e-06
486	1.30781e-06
487	1.37561e-06
488	1.44668e-06
489	1.52114e-06
490	1.59916e-06
491	6.52023e-07
492	6.86738e-07
493	7.23172e-07
494	7.61403e-07
495	8.01512e-07
496	8.43584e-07
497	8.87708e-07
498	9.33975e-07
499	9.82482e-07
500	1.03333e-06
501	1.08662e-06
502	1.14246e-06
503	4.65294e-07
504	4.90093e-07
505	5.16124e-07
506	5.43442e-07
507	2.17645e-07
508	2.29577e-07
509	9.00981e-08
510	9.52084e-08
511	1.0059e-07
512	1.06258e-07
513	4.10435e-08
514	4.34331e-08
515	4.59533e-08
516	4.86111e-08
517	1.84882e-08
518	1.9592e-08
519	2.07579e-08
520	2.19891e-08
521	2.32891e-08
522	2.46615e-08
523	2.61101e-08
524	2.76387e-08
525	2.92516e-08
526	3.09531e-08
527	1.17306e-08
528	1.24344e-08
529	1.31781e-08
530	1.39638e-08
531	5.21429e-09
532	5.53466e-09
533	2.02942e-09
534	2.1578e-09
535	7.77222e-10
536	8.27795e-10
537	8.81494e-10
538	9.385e-10
539	9.99006e-10
540	1.06322e-09
541	1.13134e-09
542	1.20361e-09
543	1.28026e-09
544	1.36155e-09
545	1.44773e-09
546	1.53908e-09
547	1.63591e-09
548	1.73851e-09
549	1.84722e-09
550	1.96237e-09
551	7.12913e-10
552	7.5861e-10
553	8.0709e-10
554	8.58513e-10
555	9.1305e-10
556	9.70876e-10
557	1.03218e-09
558	1.09716e-09
559	3.96102e-10
560	4.21727e-10
561	4.48929e-10
562	4.77801e-10
563	5.08438e-10
564	5.40945e-10
565	5.75427e-10
566	6.12001e-10
567	6.50784e-10
568	6.91904e-10
569	7.35495e-10
570	7.81696e-10
571	8.30655e-10
572	8.82529e-10
573	9.37482e-10
574	9.95686e-10
575	1.05732e-09
576	1.12259e-09
577	1.19168e-09
578	1.2648e-09
579	1.34219e-09
580	1.42408e-09
581	1.51071e-09
582	1.60235e-09
583	1.69926e-09
584	1.80174e-09
585	1.91008e-09
586	2.02461e-09
587	2.14566e-09
588	2.27357e-09
589	2.40871e-09
590	2.55148e-09
591	2.70227e-09
592	2.86152e-09
593	3.02967e-09
594	3.20719e-09
595	3.39457e-09
596	3.59234e-09
597	1.35817e-09
598	1.43951e-09
599	1.52548e-09
600	1.61632e-09
601	1.7123e-09
602	1.81369e-09
603	1.92078e-09
604	2.03388e-09
605	2.1533e-09
606	2.27938e-09
607	2.41246e-09
608	2.55292e-09
609	2.70114e-09
610	2.85752e-09
611	3.0225e-09
612	3.19651e-09
613	3.38002e-09
614	3.57353e-09
615	3.77755e-09
616	3.99261e-09
617	4.21928e-09
618	4.45815e-09
619	4.70985e-09
620	4.97501e-09
621	5.25432e-09
622	5.5485e-09
623	5.85829e-09
624	6.18446e-09
625	6.52784e-09
626	6.88928e-09
627	7.26968e-09
628	7.66997e-09
629	2.99665e-09
630	3.1663e-09
631	3.34506e-09
632	3.53339e-09
633	3.73179e-09
634	3.94076e-09
635	4.16082e-09
636	4.39255e-09
637	4.63651e-09
638	4.89332e-09
639	5.16362e-09
640	5.44808e-09
641	5.7474e-09
642	6.0623e-09
643	6.39356e-09
644	6.74197e-09
645	7.10838e-09
646	7.49365e-09
647	7.89871e-09
648	8.32451e-09
649	8.77206e-09
650	9.24239e-09
651	9.73661e-09
652	1.02558e-08
653	1.08013e-08
654	1.13742e-08
655	1.19759e-08
656	1.26078e-08
657	1.32711e-08
658	1.39675e-08
659	1.46985e-08
660	5.91219e-09
661	6.23034e-09
662	6.56472e-09
663	6.91611e-09
664	7.28533e-09
665	7.67324e-09
666	8.08072e-09
667	8.5087e-09
668	8.95817e-09
669	9.43013e-09
670	9.92565e-09
671	1.04458e-08
672	1.09918e-08
673	1.15649e-08
674	1.21662e-08
675	1.27971e-08
676	1.3459e-08
677	1.41534e-08
678	1.48816e-08
679	1.56453e-08
680	1.6446e-08
681	1.72856e-08
682	1.81657e-08
683	1.90882e-08
684	2.0055e-08
685	2.10682e-08
686	2.21297e-08
687	2.32418e-08
688	2.44068e-08
689	2.56269e-08
690	2.69048e-08
691	2.82428e-08
692	2.96438e-08
693	3.11104e-08
694	3.26455e-08
695	3.42523e-08
696	3.59337e-08
697	3.76931e-08
698	3.95339e-08
699	4.14596e-08
700	4.34738e-08
701	4.55804e-08
702	4.77834e-08
703	5.00869e-08
704	5.24952e-08
705	5.50127e-08
706	5.76442e-08
707	6.03945e-08
708	6.32685e-08
709	6.62715e-08
710	6.94089e-08
711	7.26864e-08
712	7.61099e-08
713	7.96853e-08
714	8.34191e-08
715	8.73178e-08
716	3.74177e-08
717	3.92175e-08
718	4.10991e-08
719	1.7354e-08
720	1.82102e-08
721	7.56798e-09
722	7.95164e-09
723	8.35374e-09
724	8.77513e-09
725	9.21669e-09
726	9.67932e-09
727	1.0164e-08
728	1.06716e-08
729	1.12033e-08
730	1.17601e-08
731	1.23432e-08
732	1.29536e-08
733	1.35927e-08
734	1.42616e-08
735	1.49618e-08
736	1.56945e-08
737	1.64612e-08
738	1.72633e-08
739	1.81025e-08
740	1.89804e-08
741	1.98985e-08
742	2.08587e-08
743	2.18628e-08
744	2.29126e-08
745	2.40101e-08
746	2.51574e-08
747	1.06411e-08
748	1.11635e-08
749	1.17103e-08
750	1.22824e-08
751	1.28811e-08
752	1.35074e-08
753	1.41626e-08
754	1.48479e-08
755	6.23473e-09
756	6.54452e-09
757	6.86892e-09
758	7.20859e-09
759	2.98934e-09
760	3.14103e-09
761	3.30004e-09
762	3.46671e-09
763	3.64139e-09
764	3.82444e-09
765	1.5708e-09
766	1.65178e-09
767	1.73674e-09
768	1.82586e-09
769	1.91934e-09
770	2.01737e-09
771	2.12017e-09
772	8.63798e-10
773	9.08916e-10
774	3.64972e-10
775	3.84499e-10
776	4.05025e-10
777	4.26597e-10
778	4.49267e-10
779	4.73088e-10
780	4.98114e-10
781	5.24406e-10
782	5.52022e-10
783	5.81027e-10
784	6.11487e-10
785	6.43472e-10
786	6.77054e-10
787	7.12309e-10
788	7.49316e-10
789	7.88159e-10
790	8.28923e-10
791	8.71698e-10
792	9.16581e-10
793	9.63668e-10
794	1.01306e-09
795	1.06487e-09
796	1.11921e-09
797	1.17619e-09
798	1.23594e-09
799	1.29859e-09
800	1.36426e-09
801	1.4331e-09
802	1.50525e-09
803	1.58086e-09
804	1.66009e-09
805	1.74311e-09
806	1.83009e-09
807	1.9212e-09
808	2.01664e-09
809	2.11659e-09
810	2.22126e-09
811	2.33087e-09
812	2.44562e-09
813	2.56576e-09
814	2.69152e-09
815	2.82315e-09
816	2.96091e-09
817	3.10508e-09
818	3.25592e-09
819	3.41375e-09
820	3.57885e-09
821	3.75156e-09
822	3.9322e-09
823	4.12112e-09
824	4.31867e-09
825	4.52524e-09
826	4.74121e-09
827	4.96698e-09
828	5.20298e-09
829	5.44965e-09
830	5.70745e-09
831	5.97684e-09
832	6.25832e-09
833	6.55241e-09
834	6.85964e-09
835	7.18056e-09
836	7.51576e-09
837	7.86583e-09
838	8.2314e-09
839	8.61312e-09
840	9.01166e-09
841	9.42772e-09
842	9.86203e-09
843	1.03154e-08
844	1.07885e-08
845	1.12822e-08
846	1.17974e-08
847	1.23349e-08
848	1.28957e-08
849	1.34807e-08
850	1.40909e-08
851	1.47273e-08
852	1.5391e-08
853	1.60831e-08
854	1.68047e-08
855	1.75571e-08
856	1.83414e-08
857	1.91589e-08
858	8.40594e-09
859	8.79029e-09
860	9.19134e-09
861	9.60979e-09
862	1.00463e-08
863	1.05017e-08
864	1.09767e-08
865	1.14722e-08
866	1.19888e-08
867	1.25276e-08
868	1.30894e-08
869	1.3675e-08
870	1.42856e-08
871	1.49221e-08
872	1.55855e-08
873	1.62769e-08
874	1.69974e-08
875	1.77481e-08
876	1.85304e-08
877	1.93454e-08
878	2.01943e-08
879	2.10787e-08
880	2.19998e-08
881	2.2959e-08
882	2.3958e-08
883	2.49981e-08
884	2.60811e-08
885	2.72086e-08
886	2.83823e-08
887	2.9604e-08
888	3.08756e-08
889	3.21989e-08
890	3.3576e-08
891	3.50089e-08
892	3.64997e-08
893	3.80508e-08
894	3.96642e-08
895	4.13425e-08
896	4.30881e-08
897	1.94601e-08
898	2.03031e-08
899	2.11808e-08
900	2.20946e-08
901	2.30457e-08
902	2.40357e-08
903	2.5066e-08
904	2.61382e-08
905	2.7254e-08
906	2.84149e-08
907	2.96227e-08
908	3.08792e-08
909	3.21862e-08
910	3.35457e-08
911	3.49596e-08
912	3.643e-08
913	3.7959e-08
914	3.95489e-08
915	4.12018e-08
916	4.29202e-08
917	4.47065e-08
918	2.03404e-08
919	2.12089e-08
920	2.21125e-08
921	2.30527e-08
922	2.40309e-08
923	2.50484e-08
924	2.61068e-08
925	2.72076e-08
926	2.83525e-08
927	2.95431e-08
928	3.07811e-08
929	3.20683e-08
930	3.34066e-08
931	3.47978e-08
932	3.62439e-08
933	3.7747e-08
934	3.93093e-08
935	4.09328e-08
936	4.26198e-08
937	4.43728e-08
938	4.61941e-08
939	4.80862e-08
940	5.00517e-08
941	2.29844e-08
942	2.3948e-08
943	2.49501e-08
944	2.59919e-08
945	2.7075e-08
946	2.82009e-08
947	1.2829e-08
948	1.3376e-08
949	1.39451e-08
950	1.45372e-08
951	1.51532e-08
952	1.5794e-08
953	1.64605e-08
954	1.71538e-08
955	1.78749e-08
956	1.86247e-08
957	1.94044e-08
958	2.02152e-08
959	2.10581e-08
960	2.19344e-08
961	2.28453e-08
962	2.37921e-08
963	2.47762e-08
964	2.5799e-08
965	2.68618e-08
966	2.79662e-08
967	2.91136e-08
968	3.03058e-08
969	3.15443e-08
970	3.28308e-08
971	3.41671e-08
972	3.5555e-08
973	3.69963e-08
974	3.84931e-08
975	4.00474e-08
976	4.16611e-08
977	4.33365e-08
978	4.50758e-08
979	4.68813e-08
980	4.87553e-08
981	5.07003e-08
982	5.27189e-08
983	5.48137e-08
984	5.69873e-08
985	5.92425e-08
986	6.15824e-08
987	6.40098e-08
988	6.65278e-08
989	6.91396e-08
990	7.18486e-08
991	7.46581e-08
992	7.75715e-08
993	8.05927e-08
994	8.37252e-08
995	8.69729e-08
996	9.03399e-08
997	9.38303e-08
998	9.74483e-08
999	1.01198e-07
1000	1.05085e-07
1001	1.09112e-07
1002	1.13286e-07
1003	1.17611e-07
1004	1.22092e-07
1005	5.81236e-08
1006	6.03955e-08
1007	6.27514e-08
1008	6.51945e-08
1009	6.77276e-08
1010	7.0354e-08
1011	7.30769e-08
1012	7.58996e-08
1013	7.88256e-08
1014	3.72899e-08
1015	3.87639e-08
1016	4.02933e-08
1017	4.18799e-08
1018	4.35257e-08
1019	4.52329e-08
1020	4.70037e-08
1021	4.88401e-08
1022	5.07447e-08
1023	5.27196e-08
1024	5.47674e-08
1025	5.68907e-08
1026	2.68276e-08
1027	2.78937e-08
1028	2.9e-08
1029	3.01479e-08
1030	3.13391e-08
1031	3.25749e-08
1032	3.38569e-08
1033	3.51869e-08
1034	3.65665e-08
1035	3.79974e-08
1036	3.94815e-08
1037	4.10205e-08
1038	4.26165e-08
1039	4.42715e-08
1040	4.59874e-08
1041	4.77664e-08
1042	4.96107e-08
1043	2.34375e-08
1044	2.43648e-08
1045	2.5327e-08
1046	2.63252e-08
1047	2.73609e-08
1048	2.84353e-08
1049	1.33129e-08
1050	1.38483e-08
1051	1.44042e-08
1052	1.49813e-08
1053	1.55804e-08
1054	1.62023e-08
1055	1.68479e-08
1056	1.75179e-08
1057	1.82132e-08
1058	1.89348e-08
1059	1.96836e-08
1060	2.04606e-08
1061	2.12667e-08
1062	9.93632e-09
1063	1.03371e-08
1064	1.07533e-08
1065	1.11855e-08
1066	1.16342e-08
1067	1.21001e-08
1068	1.25837e-08
1069	5.8336e-09
1070	6.0722e-09
1071	6.32012e-09
1072	6.57768e-09
1073	6.84526e-09
1074	7.12321e-09
1075	7.41192e-09
1076	7.71179e-09
1077	8.02322e-09
1078	8.34664e-09
1079	8.68249e-09
1080	9.03121e-09
1081	9.39328e-09
1082	9.76919e-09
1083	1.01594e-08
1084	1.05645e-08
1085	1.0985e-08
1086	1.14214e-08
1087	1.18743e-08
1088	5.5257e-09
1089	5.7499e-09
1090	5.98279e-09
1091	6.22467e-09
1092	6.47588e-09
1093	6.73676e-09
1094	7.00766e-09
1095	7.28895e-09
1096	7.58101e-09
1097	7.88422e-09
1098	8.199e-09
1099	8.52575e-09
1100	8.86492e-09
1101	9.21695e-09
1102	9.58231e-09
1103	9.96147e-09
1104	1.03549e-08
1105	1.07632e-08
1106	1.11868e-08
1107	1.16263e-08
1108	1.20822e-08
1109	1.25552e-08
1110	1.30457e-08
1111	1.35546e-08
1112	1.40824e-08
1113	1.46297e-08
1114	6.87775e-09
1115	7.15124e-09
1116	7.4351e-09
1117	7.72971e-09
1118	8.03545e-09
1119	3.74199e-09
1120	1.71997e-09
1121	1.7912e-09
1122	1.86526e-09
1123	1.94224e-09
1124	2.02226e-09
1125	2.10544e-09
1126	2.19189e-09
1127	2.28173e-09
1128	2.37509e-09
1129	2.4721e-09
1130	2.5729e-09
1131	2.67763e-09
1132	2.78644e-09
1133	2.89947e-09
1134	3.01688e-09
1135	3.13884e-09
1136	3.26551e-09
1137	3.39706e-09
1138	3.53368e-09
1139	3.67554e-09
1140	1.69716e-09
1141	1.76679e-09
1142	1.83916e-09
1143	1.91436e-09
1144	1.9925e-09
1145	2.07369e-09
1146	2.15804e-09
1147	2.24568e-09
1148	2.33672e-09
1149	2.43129e-09
1150	2.52951e-09
1151	2.63154e-09
1152	2.7375e-09
1153	2.84753e-09
1154	2.9618e-09
1155	3.08044e-09
1156	3.20363e-09
1157	3.33153e-09
1158	3.46431e-09
1159	3.60214e-09
1160	3.74522e-09
1161	3.89372e-09
1162	4.04785e-09
1163	1.88241e-09
1164	1.95855e-09
1165	2.03764e-09
1166	2.11978e-09
1167	2.20509e-09
1168	2.29369e-09
1169	2.38568e-09
1170	2.48121e-09
1171	2.5804e-09
1172	2.68337e-09
1173	2.79028e-09
1174	2.90126e-09
1175	3.01646e-09
1176	3.13603e-09
1177	3.26014e-09
1178	3.38893e-09
1179	3.52259e-09
1180	3.66129e-09
1181	3.80521e-09
1182	3.95454e-09
1183	4.10946e-09
1184	4.27018e-09
1185	4.43691e-09
1186	4.60986e-09
1187	4.78925e-09
1188	4.9753e-09
1189	5.16826e-09
1190	5.36837e-09
1191	5.57587e-09
1192	5.79104e-09
1193	6.01413e-09
1194	6.24543e-09
1195	6.48522e-09
1196	6.7338e-09
1197	6.99148e-09
1198	7.25856e-09
1199	7.53539e-09
1200	3.57189e-09
1201	3.71111e-09
1202	3.85552e-09
1203	1.80795e-09
1204	1.87981e-09
1205	1.95441e-09
1206	2.03184e-09
1207	2.11221e-09
1208	2.19562e-09
1209	1.0213e-09
1210	1.06248e-09
1211	1.10525e-09
1212	1.14968e-09
1213	1.19581e-09
1214	1.24372e-09
1215	1.29346e-09
1216	1.34512e-09
1217	1.39874e-09
1218	1.45442e-09
1219	1.51222e-09
1220	1.57221e-09
1221	1.63449e-09
1222	1.69913e-09
1223	1.76621e-09
1224	1.83584e-09
1225	1.90809e-09
1226	8.88842e-10
1227	9.24554e-10
1228	9.61642e-10
1229	4.43297e-10
1230	4.61444e-10
1231	4.80304e-10
1232	4.99903e-10
1233	5.2027e-10
1234	2.37768e-10
1235	2.4765e-10
1236	2.57926e-10
1237	2.68612e-10
1238	1.2161e-10
1239	1.26748e-10
1240	1.32094e-10
1241	1.37658e-10
1242	1.43447e-10
1243	1.49469e-10
1244	1.55735e-10
1245	1.62254e-10
1246	1.69035e-10
1247	1.76088e-10
1248	1.83424e-10
1249	1.91054e-10
1250	1.98989e-10
1251	2.07241e-10
1252	2.15821e-10
1253	2.24743e-10
1254	2.34019e-10
1255	2.43664e-10
1256	2.5369e-10
1257	2.64112e-10
1258	2.74946e-10
1259	2.86207e-10
1260	2.97911e-10
1261	3.10075e-10
1262	3.22716e-10
1263	3.35851e-10
1264	3.49501e-10
1265	3.63682e-10
1266	3.78417e-10
1267	3.93725e-10
1268	4.09627e-10
1269	4.26146e-10
1270	4.43305e-10
1271	4.61126e-10
1272	4.79636e-10
1273	4.98859e-10
1274	5.18821e-10
1275	5.3955e-10
1276	5.61074e-10
1277	5.83422e-10
1278	2.69665e-10
1279	2.8062e-10
1280	2.92003e-10
1281	3.03829e-10
1282	3.16115e-10
1283	3.28878e-10
1284	3.42137e-10
1285	3.55908e-10
1286	3.70213e-10
1287	3.85069e-10
1288	4.00498e-10
1289	4.16521e-10
1290	4.33159e-10
1291	4.50435e-10
1292	4.68373e-10
1293	4.86997e-10
1294	2.25217e-10
1295	2.34349e-10
1296	2.43837e-10
1297	2.53694e-10
1298	2.63934e-10
1299	2.74571e-10
1300	2.8562e-10
1301	2.97097e-10
1302	3.09016e-10
1303	3.21395e-10
1304	3.3425e-10
1305	3.476e-10
1306	3.61461e-10
1307	1.66843e-10
1308	1.73626e-10
1309	1.80674e-10
1310	1.87997e-10
1311	1.95606e-10
1312	2.03511e-10
1313	2.11723e-10
1314	2.20254e-10
1315	2.29115e-10
1316	2.38319e-10
1317	2.47878e-10
1318	2.57806e-10
1319	2.68116e-10
1320	1.23523e-10
1321	1.28558e-10
1322	1.3379e-10
1323	1.39227e-10
1324	1.44877e-10
1325	1.50748e-10
1326	1.56847e-10
1327	1.63184e-10
1328	7.47423e-11
1329	7.78192e-11
1330	8.10181e-11
1331	8.43437e-11
1332	8.78007e-11
1333	9.1394e-11
1334	9.5129e-11
1335	9.9011e-11
1336	1.03045e-10
1337	1.07238e-10
1338	1.11595e-10
1339	1.16122e-10
1340	1.20826e-10
1341	5.52403e-11
1342	5.752e-11
1343	5.98904e-11
1344	6.23548e-11
1345	6.4917e-11
1346	6.75805e-11
1347	7.03494e-11
1348	7.32274e-11
1349	7.62189e-11
1350	7.93281e-11
1351	8.25595e-11
1352	8.59176e-11
1353	8.94072e-11
1354	9.30333e-11
1355	9.6801e-11
1356	1.00716e-10
1357	1.04783e-10
1358	1.09008e-10
1359	1.13397e-10
1360	1.17956e-10
1361	1.22692e-10
1362	1.27611e-10
1363	1.32719e-10
1364	1.38025e-10
1365	1.43534e-10
1366	1.49255e-10
1367	1.55196e-10
1368	1.61364e-10
1369	1.67768e-10
1370	1.74416e-10
1371	1.81318e-10
1372	1.88483e-10
1373	1.9592e-10
1374	2.03639e-10
1375	2.11651e-10
1376	2.19966e-10
1377	2.28595e-10
1378	2.37549e-10
1379	2.46842e-10
1380	2.56483e-10
1381	2.66487e-10
1382	1.24274e-10
1383	1.29213e-10
1384	1.3434e-10
1385	1.39664e-10
1386	1.45191e-10
1387	1.50928e-10
1388	1.56883e-10
1389	1.63065e-10
1390	1.69481e-10
1391	1.7614e-10
1392	8.1792e-11
1393	8.50656e-11
1394	8.84654e-11
1395	9.19961e-11
1396	9.56625e-11
1397	9.94696e-11
1398	1.03423e-10
1399	1.07527e-10
1400	1.11788e-10
1401	1.16212e-10
1402	1.20804e-10
1403	1.25571e-10
1404	1.30519e-10
1405	1.35655e-10
1406	1.40986e-10
1407	1.46518e-10
1408	1.52259e-10
1409	1.58216e-10
1410	1.64398e-10
1411	1.70812e-10
1412	1.77467e-10
1413	1.84372e-10
1414	1.91535e-10
1415	1.98966e-10
1416	2.06674e-10
1417	2.1467e-10
1418	2.22963e-10
1419	2.31565e-10
1420	2.40485e-10
1421	2.49737e-10
1422	2.5933e-10
1423	2.69278e-10
1424	2.79593e-10
1425	2.90288e-10
1426	3.01377e-10
1427	3.12872e-10
1428	1.47518e-10
1429	1.53251e-10
1430	1.59198e-10
1431	1.65367e-10
1432	1.71767e-10
1433	1.78404e-10
1434	1.85289e-10
1435	1.92429e-10
1436	1.99834e-10
1437	2.07514e-10
1438	2.15477e-10
1439	2.23734e-10
1440	2.32296e-10
1441	2.41173e-10
1442	2.50376e-10
1443	2.59917e-10
1444	2.69808e-10
1445	2.80061e-10
1446	2.90689e-10
1447	3.01704e-10
1448	3.13121e-10
1449	3.24954e-10
1450	3.37216e-10
1451	3.49924e-10
1452	3.63092e-10
1453	3.76736e-10
1454	3.90873e-10
1455	4.05521e-10
1456	4.20696e-10
1457	4.36417e-10
1458	4.52702e-10
1459	4.69572e-10
1460	4.87046e-10
1461	5.05145e-10
1462	5.2389e-10
1463	5.43304e-10
1464	5.63409e-10
1465	5.84229e-10
1466	6.05788e-10
1467	6.28112e-10
1468	6.51226e-10
1469	6.75157e-10
1470	6.99933e-10
1471	7.25582e-10
1472	7.52134e-10
1473	7.7962e-10
1474	8.0807e-10
1475	8.37517e-10
1476	8.67994e-10
1477	8.99537e-10
1478	9.3218e-10
1479	9.65961e-10
1480	1.00092e-09
1481	1.03709e-09
1482	1.07451e-09
1483	1.11323e-09
1484	1.1533e-09
1485	1.19474e-09
1486	1.23761e-09
1487	1.28197e-09
1488	1.32784e-09
1489	1.37529e-09
1490	1.42437e-09
1491	1.47513e-09
1492	1.52763e-09
1493	1.58191e-09
1494	1.63805e-09
1495	1.6961e-09
1496	1.75612e-09
1497	1.81818e-09
1498	1.88235e-09
1499	1.94868e-09
1500	2.01726e-09
1501	2.08815e-09
1502	2.16143e-09
1503	2.23718e-09
1504	2.31547e-09
1505	2.39639e-09
1506	2.48002e-09
1507	2.56644e-09
1508	2.65576e-09
1509	2.74805e-09
1510	2.84342e-09
1511	2.94196e-09
1512	3.04377e-09
1513	3.14896e-09
1514	3.25764e-09
1515	3.3699e-09
1516	3.48587e-09
1517	3.60567e-09
1518	3.72941e-09
1519	3.85722e-09
1520	3.98923e-09
1521	4.12556e-09
1522	4.26635e-09
1523	4.41175e-09
1524	4.56189e-09
1525	4.71693e-09
1526	4.87701e-09
1527	2.44038e-09
1528	2.52484e-09
1529	2.6121e-09
1530	2.70225e-09
1531	2.79539e-09
1532	2.8916e-09
1533	2.99099e-09
1534	3.09365e-09
1535	1.53878e-09
1536	1.59262e-09
1537	1.64828e-09
1538	1.7058e-09
1539	1.76524e-09
1540	1.82668e-09
1541	1.89016e-09
1542	1.95576e-09
1543	2.02355e-09
1544	2.09359e-09
1545	1.03663e-09
1546	1.0732e-09
1547	1.11101e-09
1548	1.15009e-09
1549	1.1905e-09
1550	1.23227e-09
1551	1.27545e-09
1552	1.32008e-09
1553	1.36621e-09
1554	1.41389e-09
1555	1.46317e-09
1556	1.51409e-09
1557	1.56671e-09
1558	1.62109e-09
1559	1.67728e-09
1560	1.73534e-09
1561	1.79533e-09
1562	1.85731e-09
1563	1.92134e-09
1564	1.98749e-09
1565	2.05582e-09
1566	2.12641e-09
1567	2.19932e-09
1568	2.27464e-09
1569	2.35242e-09
1570	2.43276e-09
1571	2.51572e-09
1572	2.6014e-09
1573	2.68988e-09
1574	2.78124e-09
1575	2.87558e-09
1576	2.97299e-09
1577	3.07356e-09
1578	3.17739e-09
1579	3.28459e-09
1580	1.64681e-09
1581	1.70344e-09
1582	1.76194e-09
1583	1.82237e-09
1584	1.88478e-09
1585	9.3755e-10
1586	9.70271e-10
1587	1.00409e-09
1588	1.03904e-09
1589	1.07516e-09
1590	1.11248e-09
1591	5.49443e-10
1592	5.68873e-10
1593	5.88965e-10
1594	6.09738e-10
1595	6.31216e-10
1596	6.53422e-10
1597	6.76378e-10
1598	7.0011e-10
1599	7.24643e-10
1600	7.50001e-10
1601	7.76213e-10
1602	8.03305e-10
1603	8.31306e-10
1604	8.60244e-10
1605	8.90151e-10
1606	9.21057e-10
1607	9.52994e-10
1608	9.85996e-10
1609	1.02009e-09
1610	1.05533e-09
1611	1.09173e-09
1612	1.12933e-09
1613	5.59763e-10
1614	5.79404e-10
1615	5.99707e-10
1616	6.20695e-10
1617	6.42389e-10
1618	6.64812e-10
1619	6.87988e-10
1620	7.1194e-10
1621	7.36694e-10
1622	7.62275e-10
1623	7.88711e-10
1624	8.16027e-10
1625	8.44253e-10
1626	8.73417e-10
1627	9.0355e-10
1628	9.34681e-10
1629	9.66843e-10
1630	1.00007e-09
1631	1.03439e-09
1632	1.06985e-09
1633	1.10647e-09
1634	1.1443e-09
1635	1.18336e-09
1636	1.22371e-09
1637	1.26539e-09
1638	1.30842e-09
1639	1.35286e-09
1640	1.39875e-09
1641	1.44614e-09
1642	1.49506e-09
1643	1.54558e-09
1644	1.59774e-09
1645	1.65158e-09
1646	1.70717e-09
1647	1.76455e-09
1648	1.82379e-09
1649	1.88493e-09
1650	1.94804e-09
1651	2.01318e-09
1652	2.08042e-09
1653	2.1498e-09
1654	2.22141e-09
1655	2.2953e-09
1656	2.37156e-09
1657	2.45024e-09
1658	2.53143e-09
1659	2.6152e-09
1660	2.70163e-09
1661	2.79081e-09
1662	2.8828e-09
1663	2.9777e-09
1664	3.0756e-09
1665	3.17659e-09
1666	3.28076e-09
1667	3.3882e-09
1668	3.49902e-09
1669	3.61331e-09
1670	3.73118e-09
1671	3.85274e-09
1672	3.9781e-09
1673	2.02792e-09
1674	2.09516e-09
1675	2.16454e-09
1676	2.23612e-09
1677	2.30997e-09
1678	2.38616e-09
1679	2.46477e-09
1680	2.54586e-09
1681	2.62951e-09
1682	2.7158e-09
1683	2.8048e-09
1684	2.8966e-09
1685	2.99129e-09
1686	3.08894e-09
1687	3.18966e-09
1688	3.29352e-09
1689	3.40062e-09
1690	1.73342e-09
1691	1.79085e-09
1692	1.85011e-09
1693	1.91126e-09
1694	1.97434e-09
1695	2.03942e-09
1696	2.10657e-09
1697	2.17583e-09
1698	2.24728e-09
1699	2.32098e-09
1700	2.397e-09
1701	2.47542e-09
1702	2.55629e-09
1703	2.6397e-09
1704	2.72572e-09
1705	2.81443e-09
1706	2.90591e-09
1707	3.00025e-09
1708	3.09752e-09
1709	3.19781e-09
1710	3.30123e-09
1711	3.40785e-09
1712	3.51777e-09
1713	3.63109e-09
1714	3.74792e-09
1715	3.86835e-09
1716	3.99249e-09
1717	4.12045e-09
1718	4.25234e-09
1719	4.38828e-09
1720	4.52839e-09
1721	4.67278e-09
1722	4.82159e-09
1723	4.97494e-09
1724	5.13297e-09
1725	5.2958e-09
1726	5.46359e-09
1727	5.63648e-09
1728	5.8146e-09
1729	5.99812e-09
1730	6.18719e-09
1731	6.38197e-09
1732	6.58262e-09
1733	6.78932e-09
1734	7.00224e-09
1735	7.22155e-09
1736	7.44744e-09
1737	7.6801e-09
1738	7.91972e-09
1739	8.1665e-09
1740	8.42064e-09
1741	8.68236e-09
1742	8.95186e-09
1743	9.22938e-09
1744	9.51513e-09
1745	9.80935e-09
1746	1.01123e-08
1747	1.04242e-08
1748	1.07453e-08
1749	1.10758e-08
1750	1.14161e-08
1751	1.17664e-08
1752	1.2127e-08
1753	1.24982e-08
1754	1.28802e-08
1755	1.32734e-08
1756	1.36781e-08
1757	7.19111e-09
1758	3.74262e-09
1759	3.8613e-09
1760	3.98358e-09
1761	4.10958e-09
1762	4.23941e-09
1763	4.37317e-09
1764	4.51097e-09
1765	4.65294e-09
1766	4.79919e-09
1767	4.94985e-09
1768	5.10504e-09
1769	5.2649e-09
1770	5.42956e-09
1771	5.59915e-09
1772	5.77383e-09
1773	5.95372e-09
1774	6.13899e-09
1775	6.32978e-09
1776	6.52625e-09
1777	6.72857e-09
1778	6.93689e-09
1779	7.1514e-09
1780	7.37226e-09
1781	7.59966e-09
1782	7.83378e-09
1783	8.0748e-09
1784	8.32293e-09
1785	8.57836e-09
1786	8.8413e-09
1787	9.11195e-09
1788	9.39055e-09
1789	9.67729e-09
1790	9.97243e-09
1791	1.02762e-08
1792	1.05888e-08
1793	1.09105e-08
1794	1.12416e-08
1795	1.15823e-08
1796	1.19328e-08
1797	1.22935e-08
1798	1.26647e-08
1799	6.68538e-09
1800	6.89109e-09
1801	7.10286e-09
1802	7.32087e-09
1803	3.83305e-09
1804	3.95291e-09
1805	4.07637e-09
1806	4.20353e-09
1807	4.3345e-09
1808	4.46938e-09
1809	4.60828e-09
1810	4.75132e-09
1811	4.89863e-09
1812	5.05031e-09
1813	5.20649e-09
1814	5.36731e-09
1815	5.53289e-09
1816	5.70337e-09
1817	5.87888e-09
1818	6.05957e-09
1819	6.24558e-09
1820	6.43707e-09
1821	6.63418e-09
1822	6.83708e-09
1823	7.04593e-09
1824	7.26089e-09
1825	7.48213e-09
1826	7.70984e-09
1827	7.94418e-09
1828	8.18535e-09
1829	8.43353e-09
1830	8.68892e-09
1831	8.95172e-09
1832	9.22213e-09
1833	9.50037e-09
1834	9.78665e-09
1835	1.00812e-08
1836	1.03842e-08
1837	5.48973e-09
1838	5.65786e-09
1839	5.83093e-09
1840	3.05603e-09
1841	3.15124e-09
1842	3.24931e-09
1843	3.3503e-09
1844	3.45431e-09
1845	3.56141e-09
1846	3.6717e-09
1847	3.78527e-09
1848	3.90222e-09
1849	4.02262e-09
1850	4.1466e-09
1851	4.27423e-09
1852	2.23272e-09
1853	2.30271e-09
1854	2.3748e-09
1855	2.44907e-09
1856	2.52556e-09
1857	2.60435e-09
1858	2.68549e-09
1859	2.76907e-09
1860	2.85514e-09
1861	2.94378e-09
1862	1.5309e-09
1863	1.57929e-09
1864	1.62915e-09
1865	1.68052e-09
1866	1.73345e-09
1867	1.78799e-09
1868	1.84417e-09
1869	1.90204e-09
1870	1.96167e-09
1871	2.02308e-09
1872	2.08635e-09
1873	2.15151e-09
1874	2.21864e-09
1875	2.28777e-09
1876	2.35897e-09
1877	2.4323e-09
1878	2.50782e-09
1879	2.5856e-09
1880	2.66569e-09
1881	2.74816e-09
1882	2.83308e-09
1883	2.92052e-09
1884	3.01056e-09
1885	3.10326e-09
1886	3.1987e-09
1887	3.29695e-09
1888	3.39811e-09
1889	3.50224e-09
1890	3.60944e-09
1891	3.71979e-09
1892	3.83338e-09
1893	3.95029e-09
1894	4.07063e-09
1895	4.19448e-09
1896	4.32195e-09
1897	4.45314e-09
1898	4.58815e-09
1899	4.72708e-09
1900	4.87006e-09
1901	5.01718e-09
1902	5.16856e-09
1903	5.32433e-09
1904	5.4846e-09
1905	5.64949e-09
1906	2.98269e-09
1907	3.07401e-09
1908	3.16801e-09
1909	3.26477e-09
1910	1.71016e-09
1911	1.76334e-09
1912	1.8181e-09
1913	1.8745e-09
1914	1.93258e-09
1915	1.99239e-09
1916	2.05397e-09
1917	2.11739e-09
1918	2.18269e-09
1919	2.24992e-09
1920	2.31914e-09
1921	2.39041e-09
1922	2.46379e-09
1923	2.53932e-09
1924	2.61708e-09
1925	2.69713e-09
1926	2.77954e-09
1927	2.86435e-09
1928	2.95166e-09
1929	3.04152e-09
1930	3.13401e-09
1931	3.2292e-09
1932	3.32716e-09
1933	3.42798e-09
1934	3.53173e-09
1935	3.6385e-09
1936	3.74837e-09
1937	3.86142e-09
1938	3.97774e-09
1939	4.09743e-09
1940	4.22057e-09
1941	4.34727e-09
1942	4.47761e-09
1943	4.61171e-09
1944	4.74966e-09
1945	4.89157e-09
1946	5.03755e-09
1947	5.18771e-09
1948	5.34216e-09
1949	5.50103e-09
1950	5.66443e-09
1951	5.83248e-09
1952	6.00532e-09
1953	6.18307e-09
1954	6.36586e-09
1955	6.55384e-09
1956	6.74714e-09
1957	6.94591e-09
1958	7.15029e-09
1959	7.36045e-09
1960	7.57652e-09
1961	7.79867e-09
1962	8.02707e-09
1963	8.26189e-09
1964	8.50328e-09
1965	8.75144e-09
1966	9.00654e-09
1967	9.26877e-09
1968	9.53831e-09
1969	9.81537e-09
1970	1.01001e-08
1971	1.03928e-08
1972	1.06936e-08
1973	1.10028e-08
1974	1.13205e-08
1975	1.1647e-08
1976	1.19825e-08
1977	1.23273e-08
1978	1.26816e-08
1979	1.30457e-08
1980	1.34197e-08
1981	1.3804e-08
1982	1.41989e-08
1983	1.46046e-08
1984	1.50214e-08
1985	1.54495e-08
1986	1.58894e-08
1987	1.63412e-08
1988	1.68054e-08
1989	1.72821e-08
1990	1.77718e-08
1991	1.82748e-08
1992	1.87914e-08
1993	1.02059e-08
1994	5.49092e-09
1995	5.65213e-09
1996	5.81788e-09
1997	5.98829e-09
1998	6.16349e-09
1999	6.34361e-09
[truncated: 17,519 more rows]

## Sheet: Figure 3A
Mutant expression (no copy number change)	Wildtype expression (no copy number change)		Mutant expression (gain)	Wildtype expression (gain)		Mutant expression (loss)	Wildtype expression (loss)
-1.75685	-2.18038			1.97483		-1.70636	-1.67365
-1.39726	-1.58017			2.24411		-1.41402	-1.59208
	-1.56277			2.59934		-1.10327	-1.59116
	-1.4761					-0.490996	-1.38627
	-1.46088						-1.38501
	-1.45378						-1.35204
	-1.38159						-1.34214
	-1.37029						-1.29464
	-1.34039						-1.27118
	-1.31562						-1.26141
	-1.30944						-1.23956
	-1.26005						-1.19947
	-1.24188						-1.19479
	-1.18803						-1.16952
	-1.14984						-1.13827
	-1.14935						-1.11139
	-1.1361						-1.08091
	-1.12888						-1.04832
	-1.12569						-0.989985
	-1.09746						-0.953588
	-1.09516						-0.886354
	-1.05907						-0.846499
	-1.04493						-0.822622
	-1.04489						-0.757877
	-1.03711						-0.749552
	-1.01834						-0.737767
	-0.998645						-0.721716
	-0.988328						-0.694288
	-0.981136						-0.68332
	-0.968954						-0.649122
	-0.963969						-0.646062
	-0.947224						-0.629555
	-0.936341						-0.575694
	-0.924465						-0.561342
	-0.902598						-0.558605
	-0.788307						-0.555134
	-0.735773						-0.51269
	-0.729573						-0.501562
	-0.724723						-0.469519
	-0.713123						-0.465822
	-0.712229						-0.456276
	-0.683686						-0.454825
	-0.66433						-0.426326
	-0.656706						-0.415356
	-0.616316						-0.407233
	-0.565349						-0.40659
	-0.527672						-0.399963
	-0.518873						-0.395217
	-0.4862						-0.385815
	-0.466754						-0.38488
	-0.441172						-0.381975
	-0.439669						-0.36775
	-0.429871						-0.366901
	-0.418489						-0.362106
	-0.415119						-0.355591
	-0.406512						-0.307425
	-0.340396						-0.299393
	-0.332773						-0.273243
	-0.325332						-0.27083
	-0.31567						-0.243662
	-0.29249						-0.229671
	-0.262633						-0.228432
	-0.251164						-0.225785
	-0.231111						-0.222413
	-0.219875						-0.200454
	-0.215737						-0.195694
	-0.162236						-0.148291
	-0.158522						-0.127184
	-0.149707						-0.109729
	-0.134682						-0.105024
	-0.114118						-0.0444156
	-0.103798						-0.0351012
	-0.0992457						-0.0286288
	-0.0928063						-0.016582
	-0.0532897						-0.0107758
	-0.0284176						0.00778546
	-0.0222871						0.035846
	0.0198243						0.0569799
	0.0215286						0.0696968
	0.0295241						0.0983833
	0.0331451						0.1686
	0.0580162						0.179053
	0.0693799						0.18138
	0.0823806						0.189324
	0.0845651						0.189355
	0.093558						0.191034
	0.100624						0.203585
	0.115568						0.20498
	0.123652						0.205903
	0.151266						0.20809
	0.157697						0.228168
	0.168505						0.242662
	0.182595						0.274653
	0.18556						0.387088
	0.200952						0.397924
	0.204185						0.420645
	0.20741						0.479312
	0.214753						0.548699
	0.220165						0.626185
	0.221171						0.631317
	0.227725						0.681243
	0.231333						0.731488
	0.240964						1.03727
	0.284128						1.5364
	0.284361						1.72068
	0.307874						2.22567
	0.318482
	0.344872
	0.388181
	0.402492
	0.412054
	0.424996
	0.429289
	0.471267
	0.474326
	0.499791
	0.5112
	0.538097
	0.539346
	0.565931
	0.566475
	0.616181
	0.661485
	0.711173
	0.717561
	0.725824
	0.736089
	0.747943
	0.804993
	0.829095
	0.843573
	0.868729
	0.879436
	0.93087
	0.938064
	0.972907
	0.987025
	0.993108
	1.02029
	1.02098
	1.04113
	1.05574
	1.12668
	1.13191
	1.14024
	1.14686
	1.21215
	1.23941
	1.24749
	1.30562
	1.31
	1.36907
	1.51721
	1.52985
	1.61433
	1.72949
	1.91426
	1.95366
	1.98598
	2.02101
	2.15898
	2.19214
	2.2051
	2.58558
	2.88875
	2.98684
	3.01259
	3.05426
	3.46991
	3.71821

## Sheet: Figure 3B
Mutant expression (no copy number change)	Wildtype expression (no copy number change)		Mutant expression (gain)	Wildtype expression (gain)		Mutant expression (loss)	Wildtype expression (loss)
0.18072	0.1296			7.48687			0.22272
0.39841	0.1435						0.23205
0.66084	0.20789						0.41834
	0.25998						0.47887
	0.28456						0.75848
	0.33444						0.78077
	0.342						0.87635
	0.34569						0.89502
	0.37636						0.95548
	0.39213						1.08257
	0.42797						1.09683
	0.44938						1.11588
	0.45033						1.15869
	0.45933						1.26581
	0.51249						1.27669
	0.52186						1.95167
	0.5438
	0.54638
	0.57063
	0.60103
	0.61417
	0.62378
	0.65071
	0.65802
	0.71155
	0.72808
	0.7395
	0.75414
	0.7611
	0.79285
	0.83204
	0.85218
	0.85927
	0.86213
	0.86665
	0.86705
	0.86949
	0.89152
	0.91907
	0.93059
	1.02148
	1.02196
	1.03004
	1.03207
	1.04494
	1.04889

## Sheet: Figure 3C
Mutant expression (no copy number change)	Wildtype expression (no copy number change)		Mutant expression (gain)	Wildtype expression (gain)		Mutant expression (loss)	Wildtype expression (loss)
0.77296	0.67335						1.10699
2.49122	0.82301						1.52365
2.99504	1.16686						2.44925
	1.23005						2.62015
	1.59589						2.72874
	1.77225						2.95721
	2.58676						3.30676
	3.05868						3.62545
	3.19449
	3.85425
	3.86458
	4.36524
	4.38859
	4.53659
	4.88547
	5.01501
	5.08761
	5.11103
	5.172
	6.24484
	6.77083
	6.78922
	6.81288
	7.08958
	7.76957
	8.02609
	8.63374
	8.84486
	8.8736
	9.62609
	9.83875
	10.2749
	10.9631
	11.4419
	11.9627

## Sheet: Supplementary Figure 1A
Uniform distribution	Coding driver p-value distribution		Uniform distribution	Promoter driver p-value distribution		Uniform distribution	5' UTR driver p-value distribution		Uniform distribution	3' UTR driver p-value distribution
5.00851e-05	2.44482e-29		5.33305e-05	6.97751e-27		6.82035e-05	8.99151e-09		5.75308e-05	1.83238e-07
0.00010017	2.50988e-29		0.000106661	2.81359e-16		0.000136407	6.74467e-05		0.000115062	4.39862e-05
0.000150255	1.07914e-28		0.000159991	3.66174e-07		0.000204611	8.7521e-05		0.000172592	0.000356973
0.000200341	3.46878e-28		0.000213322	1.69921e-06		0.000272814	0.000106635		0.000230123	0.000608595
0.000250426	5.17772e-28		0.000266652	2.59321e-06		0.000341018	0.000121691		0.000287654	0.0009677
0.000300511	8.48867e-28		0.000319983	8.06884e-06		0.000409221	0.000135339		0.000345185	0.000973268
0.000350596	9.79652e-28		0.000373313	8.91921e-06		0.000477425	0.000167406		0.000402715	0.00111709
0.000400681	2.41054e-26		0.000426644	7.53542e-05		0.000545628	0.000173952		0.000460246	0.00117992
0.000450766	2.15784e-21		0.000479974	0.000102471		0.000613832	0.000224013		0.000517777	0.0012977
0.000500851	2.23586e-20		0.000533305	0.000430201		0.000682035	0.000228419		0.000575308	0.00129896
0.000550937	8.18889e-20		0.000586635	0.000462906		0.000750239	0.000269884		0.000632839	0.00138593
0.000601022	8.60368e-19		0.000639966	0.000473827		0.000818442	0.000346806		0.000690369	0.00150382
0.000651107	2.4899e-18		0.000693296	0.000508541		0.000886646	0.000383611		0.0007479	0.00152946
0.000701192	4.06067e-17		0.000746627	0.000518048		0.000954849	0.000491608		0.000805431	0.00164184
0.000751277	1.5289e-16		0.000799957	0.00055588		0.00102305	0.00085575		0.000862962	0.00165406
0.000801362	8.54238e-15		0.000853288	0.000703829		0.00109126	0.000886045		0.000920492	0.00168594
0.000851447	1.01861e-14		0.000906618	0.000717663		0.00115946	0.00103405		0.000978023	0.00192876
0.000901533	1.53086e-14		0.000959949	0.00088282		0.00122766	0.00108637		0.00103555	0.0021809
0.000951618	2.80731e-13		0.00101328	0.00102286		0.00129587	0.00108977		0.00109308	0.00260982
0.0010017	7.39296e-12		0.00106661	0.00104707		0.00136407	0.00116438		0.00115062	0.00266928
0.00105179	1.80545e-11		0.00111994	0.00108742		0.00143227	0.00126887		0.00120815	0.00297607
0.00110187	2.31248e-11		0.00117327	0.00111493		0.00150048	0.00159748		0.00126568	0.00324158
0.00115196	2.31618e-11		0.0012266	0.0013191		0.00156868	0.00166788		0.00132321	0.00332235
0.00120204	5.21695e-10		0.00127993	0.00144479		0.00163688	0.00179085		0.00138074	0.00332243
0.00125213	9.18037e-10		0.00133326	0.00162736		0.00170509	0.00184643		0.00143827	0.00333528
0.00130221	1.20939e-09		0.00138659	0.002046		0.00177329	0.00195119		0.0014958	0.00392973
0.0013523	3.67688e-09		0.00143992	0.00205416		0.0018415	0.00215917		0.00155333	0.00412788
0.00140238	5.55488e-09		0.00149325	0.0022006		0.0019097	0.00220117		0.00161086	0.00478727
0.00145247	7.00782e-09		0.00154658	0.00221193		0.0019779	0.00229625		0.00166839	0.00492489
0.00150255	8.59957e-09		0.00159991	0.00231957		0.00204611	0.00234064		0.00172592	0.0051188
0.00155264	1.12334e-08		0.00165325	0.00249452		0.00211431	0.00242769		0.00178345	0.00530774
0.00160272	1.44824e-08		0.00170658	0.00290756		0.00218251	0.00243486		0.00184098	0.00533719
0.00165281	1.48109e-08		0.00175991	0.00295752		0.00225072	0.00260622		0.00189852	0.00549949
0.00170289	1.81916e-08		0.00181324	0.0030856		0.00231892	0.00260799		0.00195605	0.00560057
0.00175298	1.89298e-08		0.00186657	0.00310875		0.00238712	0.00265592		0.00201358	0.00561066
0.00180307	1.93556e-08		0.0019199	0.00325626		0.00245533	0.00290556		0.00207111	0.00579102
0.00185315	1.98537e-08		0.00197323	0.00346173		0.00252353	0.00314008		0.00212864	0.00599495
0.00190324	2.76026e-08		0.00202656	0.00358926		0.00259173	0.00353408		0.00218617	0.00600252
0.00195332	4.82872e-08		0.00207989	0.00374917		0.00265994	0.00365861		0.0022437	0.00624321
0.00200341	6.01875e-08		0.00213322	0.00378038		0.00272814	0.00403375		0.00230123	0.00630907
0.00205349	8.0321e-08		0.00218655	0.00402585		0.00279634	0.00428825		0.00235876	0.00633598
0.00210358	1.24913e-07		0.00223988	0.00443398		0.00286455	0.00431266		0.00241629	0.00634696
0.00215366	2.29117e-07		0.00229321	0.00457182		0.00293275	0.00432109		0.00247382	0.0063779
0.00220375	6.12604e-07		0.00234654	0.00469915		0.00300095	0.00453646		0.00253135	0.0066874
0.00225383	6.70066e-07		0.00239987	0.00482024		0.00306916	0.00495815		0.00258889	0.00673311
0.00230392	9.4905e-07		0.0024532	0.00508497		0.00313736	0.00502298		0.00264642	0.00679437
0.002354	9.49738e-07		0.00250653	0.00518133		0.00320557	0.00515786		0.00270395	0.00698883
0.00240409	9.80619e-07		0.00255986	0.00518619		0.00327377	0.0053068		0.00276148	0.00736711
0.00245417	1.24881e-06		0.00261319	0.00519553		0.00334197	0.00545671		0.00281901	0.0075942
0.00250426	1.37973e-06		0.00266652	0.0052525		0.00341018	0.00574569		0.00287654	0.00767435
0.00255434	5.63567e-06		0.00271985	0.00545585		0.00347838	0.0058303		0.00293407	0.00773792
0.00260443	6.58063e-06		0.00277319	0.00556154		0.00354658	0.00613305		0.0029916	0.00778262
0.00265451	8.73339e-06		0.00282652	0.00572442		0.00361479	0.00613985		0.00304913	0.0080015
0.0027046	9.77245e-06		0.00287985	0.00585273		0.00368299	0.00629488		0.00310666	0.00887634
0.00275468	1.32275e-05		0.00293318	0.00590096		0.00375119	0.00676462		0.00316419	0.00910003
0.00280477	1.70685e-05		0.00298651	0.00606803		0.0038194	0.0069726		0.00322172	0.0091163
0.00285485	1.75878e-05		0.00303984	0.00633727		0.0038876	0.00701149		0.00327925	0.00911685
0.00290494	1.89894e-05		0.00309317	0.00638736		0.0039558	0.007107		0.00333679	0.0094412
0.00295502	2.94831e-05		0.0031465	0.00652845		0.00402401	0.00721241		0.00339432	0.00952151
0.00300511	3.53768e-05		0.00319983	0.00661957		0.00409221	0.00722052		0.00345185	0.00989117
0.00305519	4.95379e-05		0.00325316	0.00692211		0.00416041	0.00728606		0.00350938	0.0102605
0.00310528	5.93139e-05		0.00330649	0.0069636		0.00422862	0.00731585		0.00356691	0.0105813
0.00315536	6.03921e-05		0.00335982	0.00719097		0.00429682	0.00732049		0.00362444	0.0106725
0.00320545	8.06172e-05		0.00341315	0.00792226		0.00436503	0.00753457		0.00368197	0.0107635
0.00325553	0.000103456		0.00346648	0.0081109		0.00443323	0.00765712		0.0037395	0.011605
0.00330562	0.000108473		0.00351981	0.00824453		0.00450143	0.00769296		0.00379703	0.0116648
0.0033557	0.000129325		0.00357314	0.00825247		0.00456964	0.00776438		0.00385456	0.0118756
0.00340579	0.00014213		0.00362647	0.00826548		0.00463784	0.00793952		0.00391209	0.0118941
0.00345587	0.000153664		0.0036798	0.00831045		0.00470604	0.00811337		0.00396962	0.011921
0.00350596	0.000173303		0.00373313	0.00832125		0.00477425	0.00811514		0.00402715	0.0123195
0.00355605	0.000196068		0.00378646	0.00871095		0.00484245	0.00821207		0.00408469	0.0123499
0.00360613	0.000211439		0.0038398	0.0089581		0.00491065	0.0084355		0.00414222	0.0123963
0.00365622	0.000244391		0.00389313	0.00909236		0.00497886	0.00851778		0.00419975	0.0125587
0.0037063	0.000325316		0.00394646	0.00925975		0.00504706	0.00852062		0.00425728	0.012622
0.00375639	0.000340451		0.00399979	0.00927703		0.00511526	0.0088985		0.00431481	0.0126461
0.00380647	0.00056786		0.00405312	0.0094339		0.00518347	0.00907517		0.00437234	0.0127658
0.00385656	0.000778758		0.00410645	0.00970255		0.00525167	0.0092282		0.00442987	0.0128307
0.00390664	0.000847392		0.00415978	0.00970898		0.00531987	0.0094335		0.0044874	0.0128689
0.00395673	0.000891219		0.00421311	0.00998855		0.00538808	0.00944042		0.00454493	0.0131037
0.00400681	0.000946527		0.00426644	0.00999397		0.00545628	0.00944396		0.00460246	0.013242
0.0040569	0.00096025		0.00431977	0.0100834		0.00552449	0.00949542		0.00465999	0.0133354
0.00410698	0.00102109		0.0043731	0.0101213		0.00559269	0.00984924		0.00471752	0.0133463
0.00415707	0.00114569		0.00442643	0.0102005		0.00566089	0.00988838		0.00477505	0.0134549
0.00420715	0.00115659		0.00447976	0.0103821		0.0057291	0.0100489		0.00483259	0.0134657
0.00425724	0.00116257		0.00453309	0.0104951		0.0057973	0.0100948		0.00489012	0.0136376
0.00430732	0.00138703		0.00458642	0.0109511		0.0058655	0.0102993		0.00494765	0.0137248
0.00435741	0.00156756		0.00463975	0.0109535		0.00593371	0.0105709		0.00500518	0.013906
0.00440749	0.00169223		0.00469308	0.0110202		0.00600191	0.0107832		0.00506271	0.0139724
0.00445758	0.00169788		0.00474641	0.011059		0.00607011	0.0111481		0.00512024	0.0142061
0.00450766	0.00193629		0.00479974	0.011172		0.00613832	0.011412		0.00517777	0.0145554
0.00455775	0.00203129		0.00485307	0.0112059		0.00620652	0.0115931		0.0052353	0.0145644
0.00460783	0.00205604		0.0049064	0.0112288		0.00627472	0.0118656		0.00529283	0.0149149
0.00465792	0.00233821		0.00495974	0.0112327		0.00634293	0.0120622		0.00535036	0.0149694
0.004708	0.00246031		0.00501307	0.0112531		0.00641113	0.0120759		0.00540789	0.0149824
0.00475809	0.00260557		0.0050664	0.0114225		0.00647933	0.0120836		0.00546542	0.0153213
0.00480817	0.0026506		0.00511973	0.0114771		0.00654754	0.012085		0.00552295	0.0153359
0.00485826	0.00287725		0.00517306	0.0115148		0.00661574	0.0121454		0.00558049	0.0153509
0.00490834	0.0029465		0.00522639	0.0116247		0.00668394	0.0122321		0.00563802	0.01551
0.00495843	0.0031346		0.00527972	0.0117718		0.00675215	0.0124555		0.00569555	0.0160193
0.00500851	0.00345688		0.00533305	0.0119023		0.00682035	0.0126132		0.00575308	0.0164417
0.0050586	0.00349506		0.00538638	0.0120448		0.00688856	0.0126262		0.00581061	0.0164681
0.00510868	0.00353574		0.00543971	0.012138		0.00695676	0.0126783		0.00586814	0.0169022
0.00515877	0.00358149		0.00549304	0.0121543		0.00702496	0.0127086		0.00592567	0.0169388
0.00520886	0.00384594		0.00554637	0.012176		0.00709317	0.0128773		0.0059832	0.0169459
0.00525894	0.00390227		0.0055997	0.0124312		0.00716137	0.0129034		0.00604073	0.0170153
0.00530903	0.00390654		0.00565303	0.0125376		0.00722957	0.013118		0.00609826	0.0176754
0.00535911	0.0041658		0.00570636	0.0125515		0.00729778	0.0131267		0.00615579	0.0177091
0.0054092	0.004179		0.00575969	0.0126197		0.00736598	0.0132036		0.00621332	0.0177374
0.00545928	0.00430792		0.00581302	0.0131185		0.00743418	0.0135076		0.00627085	0.0179104
0.00550937	0.00457508		0.00586635	0.0136027		0.00750239	0.0136416		0.00632839	0.0179207
0.00555945	0.00500273		0.00591968	0.0136441		0.00757059	0.0136892		0.00638592	0.0179441
0.00560954	0.00501106		0.00597301	0.0136731		0.00763879	0.0137558		0.00644345	0.0179737
0.00565962	0.0053416		0.00602635	0.0138148		0.007707	0.0138026		0.00650098	0.0179746
0.00570971	0.00561227		0.00607968	0.0138873		0.0077752	0.0138075		0.00655851	0.0180653
0.00575979	0.00596686		0.00613301	0.0139014		0.0078434	0.0140134		0.00661604	0.0180744
0.00580988	0.00600865		0.00618634	0.0140468		0.00791161	0.0140214		0.00667357	0.0182088
0.00585996	0.00608609		0.00623967	0.0141378		0.00797981	0.0141885		0.0067311	0.0182936
0.00591005	0.00616113		0.006293	0.0142684		0.00804802	0.014717		0.00678863	0.0183947
0.00596013	0.00660503		0.00634633	0.0144791		0.00811622	0.0147317		0.00684616	0.0185712
0.00601022	0.00664432		0.00639966	0.0145083		0.00818442	0.0149555		0.00690369	0.0185742
0.0060603	0.00667915		0.00645299	0.0145119		0.00825263	0.0150718		0.00696122	0.0186504
0.00611039	0.00677791		0.00650632	0.0146419		0.00832083	0.0151269		0.00701876	0.0188121
0.00616047	0.00679083		0.00655965	0.0147843		0.00838903	0.0151829		0.00707629	0.0190196
0.00621056	0.00684948		0.00661298	0.0148015		0.00845724	0.0154224		0.00713382	0.0192247
0.00626064	0.00704107		0.00666631	0.014817		0.00852544	0.0154655		0.00719135	0.0192286
0.00631073	0.00708586		0.00671964	0.0148216		0.00859364	0.015528		0.00724888	0.0193592
0.00636081	0.00712999		0.00677297	0.015127		0.00866185	0.0158059		0.00730641	0.0194846
0.0064109	0.00719567		0.0068263	0.0153277		0.00873005	0.015866		0.00736394	0.0198109
0.00646098	0.00752648		0.00687963	0.01533		0.00879825	0.0159591		0.00742147	0.019943
0.00651107	0.00769787		0.00693296	0.015344		0.00886646	0.0159941		0.007479	0.0200513
0.00656115	0.00803915		0.00698629	0.0156282		0.00893466	0.0162112		0.00753653	0.0202319
0.00661124	0.00826982		0.00703962	0.0158728		0.00900286	0.0164274		0.00759406	0.0202932
0.00666132	0.00847727		0.00709296	0.01601		0.00907107	0.0165144		0.00765159	0.0204722
0.00671141	0.00869897		0.00714629	0.0161694		0.00913927	0.0167832		0.00770912	0.0210649
0.00676149	0.00870991		0.00719962	0.0162489		0.00920748	0.0171961		0.00776666	0.0211617
0.00681158	0.00894046		0.00725295	0.0166068		0.00927568	0.017312		0.00782419	0.0213462
0.00686166	0.00911468		0.00730628	0.0167504		0.00934388	0.0174923		0.00788172	0.0214237
0.00691175	0.00919403		0.00735961	0.017608		0.00941209	0.0179256		0.00793925	0.021431
0.00696184	0.00941741		0.00741294	0.0176157		0.00948029	0.0180367		0.00799678	0.0215857
0.00701192	0.00941742		0.00746627	0.0178493		0.00954849	0.0180788		0.00805431	0.021943
0.00706201	0.00969538		0.0075196	0.0179704		0.0096167	0.0180824		0.00811184	0.0221062
0.00711209	0.0097041		0.00757293	0.0185516		0.0096849	0.0180889		0.00816937	0.0225174
0.00716218	0.010342		0.00762626	0.0187697		0.0097531	0.0184267		0.0082269	0.0227623
0.00721226	0.010639		0.00767959	0.0189626		0.00982131	0.0185335		0.00828443	0.0228051
0.00726235	0.0108072		0.00773292	0.0189812		0.00988951	0.0185543		0.00834196	0.0228968
0.00731243	0.0108163		0.00778625	0.0190354		0.00995771	0.0186805		0.00839949	0.0232529
0.00736252	0.0110181		0.00783958	0.0192146		0.0100259	0.0187083		0.00845702	0.023336
0.0074126	0.0113701		0.00789291	0.0192958		0.0100941	0.0191083		0.00851456	0.0234281
0.00746269	0.0113795		0.00794624	0.0197558		0.0101623	0.0192552		0.00857209	0.0234668
0.00751277	0.0114347		0.00799957	0.0199044		0.0102305	0.0198075		0.00862962	0.0234883
0.00756286	0.0114487		0.0080529	0.020012		0.0102987	0.0198722		0.00868715	0.0238353
0.00761294	0.0115541		0.00810623	0.0200466		0.0103669	0.0199333		0.00874468	0.0239116
0.00766303	0.0117365		0.00815956	0.020584		0.0104351	0.0199612		0.00880221	0.0241
0.00771311	0.0118629		0.0082129	0.0207972		0.0105033	0.019985		0.00885974	0.0241219
0.0077632	0.0121331		0.00826623	0.020885		0.0105715	0.0202515		0.00891727	0.024186
0.00781328	0.0122142		0.00831956	0.0209786		0.0106397	0.020301		0.0089748	0.0242918
0.00786337	0.0122208		0.00837289	0.0211224		0.010708	0.0203593		0.00903233	0.0243258
0.00791345	0.0125013		0.00842622	0.0212715		0.0107762	0.0204923		0.00908986	0.0245662
0.00796354	0.0126988		0.00847955	0.0214562		0.0108444	0.0206891		0.00914739	0.0247604
0.00801362	0.0129576		0.00853288	0.0214725		0.0109126	0.0207727		0.00920492	0.025148
0.00806371	0.0129889		0.00858621	0.0214966		0.0109808	0.0208393		0.00926246	0.0257752
0.00811379	0.0131082		0.00863954	0.0215476		0.011049	0.0213933		0.00931999	0.0258529
0.00816388	0.0134132		0.00869287	0.0216528		0.0111172	0.0214491		0.00937752	0.0258941
0.00821396	0.0136279		0.0087462	0.0216906		0.0111854	0.0214712		0.00943505	0.0262231
0.00826405	0.0137368		0.00879953	0.0219116		0.0112536	0.0216212		0.00949258	0.0264768
0.00831413	0.0139094		0.00885286	0.0222994		0.0113218	0.0216635		0.00955011	0.0264996
0.00836422	0.0142533		0.00890619	0.022649		0.01139	0.0216901		0.00960764	0.0265016
0.0084143	0.014309		0.00895952	0.0227974		0.0114582	0.0216972		0.00966517	0.0267787
0.00846439	0.0143172		0.00901285	0.0228683		0.0115264	0.0217643		0.0097227	0.0271589
0.00851447	0.0145008		0.00906618	0.0229336		0.0115946	0.0218794		0.00978023	0.0273792
0.00856456	0.015072		0.00911951	0.0229428		0.0116628	0.0219571		0.00983776	0.0274028
0.00861464	0.0155171		0.00917284	0.0229538		0.011731	0.022483		0.00989529	0.0276214
0.00866473	0.0155883		0.00922617	0.0229836		0.0117992	0.0226365		0.00995282	0.0276566
0.00871482	0.0156077		0.00927951	0.0230524		0.0118674	0.0227993		0.0100104	0.0278001
0.0087649	0.0158555		0.00933284	0.0230651		0.0119356	0.0227996		0.0100679	0.027956
0.00881499	0.0160465		0.00938617	0.0231154		0.0120038	0.0229096		0.0101254	0.0280198
0.00886507	0.0161201		0.0094395	0.0236626		0.012072	0.0229899		0.0101829	0.0280757
0.00891516	0.0163151		0.00949283	0.0237566		0.0121402	0.0230562		0.0102405	0.0280986
0.00896524	0.0165384		0.00954616	0.023883		0.0122084	0.0231419		0.010298	0.0281869
0.00901533	0.0166346		0.00959949	0.0239206		0.0122766	0.0231691		0.0103555	0.0283027
0.00906541	0.0168615		0.00965282	0.0241164		0.0123448	0.0231994		0.0104131	0.028673
0.0091155	0.0171337		0.00970615	0.0242034		0.012413	0.0232583		0.0104706	0.0286766
0.00916558	0.0175376		0.00975948	0.0244004		0.0124812	0.0234932		0.0105281	0.0287217
0.00921567	0.0177853		0.00981281	0.024639		0.0125494	0.0235611		0.0105857	0.0291484
0.00926575	0.0178403		0.00986614	0.0246558		0.0126177	0.0237258		0.0106432	0.0292601
0.00931584	0.0183839		0.00991947	0.0248207		0.0126859	0.0237935		0.0107007	0.0292962
0.00936592	0.0184022		0.0099728	0.0249254		0.0127541	0.0238362		0.0107583	0.0296172
0.00941601	0.0193809		0.0100261	0.0249578		0.0128223	0.0240509		0.0108158	0.0297679
0.00946609	0.0194027		0.0100795	0.0249599		0.0128905	0.0241215		0.0108733	0.0303946
0.00951618	0.0196245		0.0101328	0.0251952		0.0129587	0.0244213		0.0109308	0.0305978
0.00956626	0.019647		0.0101861	0.0254162		0.0130269	0.0245651		0.0109884	0.0308445
0.00961635	0.0198493		0.0102395	0.0254429		0.0130951	0.0245754		0.0110459	0.0313137
0.00966643	0.0198514		0.0102928	0.0256331		0.0131633	0.0246969		0.0111034	0.0313496
0.00971652	0.0199615		0.0103461	0.0258515		0.0132315	0.0249014		0.011161	0.0316465
0.0097666	0.0200082		0.0103994	0.0259475		0.0132997	0.025281		0.0112185	0.031719
0.00981669	0.0200473		0.0104528	0.0260451		0.0133679	0.0252968		0.011276	0.0319098
0.00986677	0.0201937		0.0105061	0.0262604		0.0134361	0.0258479		0.0113336	0.0322557
0.00991686	0.0203591		0.0105594	0.026261		0.0135043	0.0259536		0.0113911	0.0328109
0.00996694	0.0205943		0.0106128	0.0263365		0.0135725	0.0260645		0.0114486	0.0330903
0.010017	0.0206359		0.0106661	0.0264802		0.0136407	0.026339		0.0115062	0.0331407
0.0100671	0.0207136		0.0107194	0.0265095		0.0137089	0.0263503		0.0115637	0.0332002
0.0101172	0.0209757		0.0107728	0.0266291		0.0137771	0.0269515		0.0116212	0.0332375
0.0101673	0.0214451		0.0108261	0.0266301		0.0138453	0.0271639		0.0116787	0.0332731
0.0102174	0.0215284		0.0108794	0.0270694		0.0139135	0.027338		0.0117363	0.0333417
0.0102675	0.0216935		0.0109328	0.0270705		0.0139817	0.0274502		0.0117938	0.0333752
0.0103175	0.0217017		0.0109861	0.0273254		0.0140499	0.0276232		0.0118513	0.0334535
0.0103676	0.0217936		0.0110394	0.027488		0.0141181	0.027642		0.0119089	0.0334602
0.0104177	0.0219166		0.0110927	0.0275446		0.0141863	0.0279085		0.0119664	0.0335795
0.0104678	0.0219432		0.0111461	0.0275915		0.0142545	0.0279549		0.0120239	0.0338685
0.0105179	0.0219501		0.0111994	0.0275965		0.0143227	0.0281947		0.0120815	0.033869
0.010568	0.0220876		0.0112527	0.0276622		0.0143909	0.0282092		0.012139	0.0345783
0.0106181	0.0224727		0.0113061	0.0276662		0.0144591	0.0282481		0.0121965	0.0346139
0.0106681	0.022625		0.0113594	0.0278253		0.0145273	0.028281		0.0122541	0.0347092
0.0107182	0.0227436		0.0114127	0.0278614		0.0145956	0.0283978		0.0123116	0.0347267
0.0107683	0.0228553		0.0114661	0.0281477		0.0146638	0.0284824		0.0123691	0.0347935
0.0108184	0.0228821		0.0115194	0.0287389		0.014732	0.0285198		0.0124266	0.035037
0.0108685	0.0232202		0.0115727	0.0288791		0.0148002	0.0285274		0.0124842	0.0354438
0.0109186	0.0236813		0.011626	0.0291715		0.0148684	0.0287268		0.0125417	0.0360069
0.0109686	0.0237748		0.0116794	0.0294571		0.0149366	0.0289576		0.0125992	0.0361449
0.0110187	0.0241402		0.0117327	0.0295217		0.0150048	0.0291154		0.0126568	0.0361845
0.0110688	0.0241597		0.011786	0.0297164		0.015073	0.0292035		0.0127143	0.0362346
0.0111189	0.0242395		0.0118394	0.0297729		0.0151412	0.0292702		0.0127718	0.0363081
0.011169	0.0244299		0.0118927	0.0297781		0.0152094	0.0293415		0.0128294	0.0363095
0.0112191	0.0250605		0.011946	0.0302512		0.0152776	0.0293815		0.0128869	0.0364535
0.0112692	0.0252176		0.0119994	0.0303225		0.0153458	0.0294788		0.0129444	0.0365979
0.0113192	0.0256526		0.0120527	0.0304863		0.015414	0.0295724		0.013002	0.0366462
0.0113693	0.0256617		0.012106	0.0305384		0.0154822	0.0295917		0.0130595	0.0367523
0.0114194	0.0260881		0.0121594	0.0307573		0.0155504	0.0296601		0.013117	0.0371599
0.0114695	0.0261519		0.0122127	0.0310051		0.0156186	0.0298192		0.0131745	0.0372799
0.0115196	0.0261593		0.012266	0.0311013		0.0156868	0.029871		0.0132321	0.0375798
0.0115697	0.0263366		0.0123193	0.0311499		0.015755	0.0303759		0.0132896	0.0376175
0.0116198	0.0263776		0.0123727	0.0312182		0.0158232	0.0304206		0.0133471	0.0377042
0.0116698	0.0264383		0.012426	0.0312854		0.0158914	0.0306771		0.0134047	0.0378327
0.0117199	0.0265966		0.0124793	0.0316293		0.0159596	0.0307124		0.0134622	0.0378669
0.01177	0.0268068		0.0125327	0.0318365		0.0160278	0.0309168		0.0135197	0.0378758
0.0118201	0.0269544		0.012586	0.0320259		0.016096	0.0312453		0.0135773	0.0382144
0.0118702	0.0272445		0.0126393	0.0322748		0.0161642	0.0314639		0.0136348	0.0387341
0.0119203	0.0274294		0.0126927	0.0322825		0.0162324	0.0315219		0.0136923	0.0388486
0.0119703	0.0274717		0.012746	0.0323541		0.0163006	0.0317482		0.0137499	0.0388751
0.0120204	0.0275852		0.0127993	0.0324608		0.0163688	0.0318203		0.0138074	0.0390649
0.0120705	0.0279655		0.0128526	0.0324834		0.016437	0.032049		0.0138649	0.0394185
0.0121206	0.0280415		0.012906	0.0324972		0.0165053	0.0321705		0.0139224	0.0395168
0.0121707	0.028478		0.0129593	0.0326874		0.0165735	0.0321785		0.01398	0.0400648
0.0122208	0.0285373		0.0130126	0.032717		0.0166417	0.0322382		0.0140375	0.0404478
0.0122709	0.0286575		0.013066	0.0327616		0.0167099	0.0323231		0.014095	0.040654
0.0123209	0.0288588		0.0131193	0.0328663		0.0167781	0.0324132		0.0141526	0.0406599
0.012371	0.0290314		0.0131726	0.0332109		0.0168463	0.0325744		0.0142101	0.0407567
0.0124211	0.029686		0.013226	0.0332566		0.0169145	0.0325833		0.0142676	0.0408952
0.0124712	0.0299618		0.0132793	0.033439		0.0169827	0.0328742		0.0143252	0.0409869
0.0125213	0.0303167		0.0133326	0.0335252		0.0170509	0.0329704		0.0143827	0.0411897
0.0125714	0.0304219		0.013386	0.0335349		0.0171191	0.0329956		0.0144402	0.0413384
0.0126215	0.0304222		0.0134393	0.0336124		0.0171873	0.0331042		0.0144978	0.0414086
0.0126715	0.0305218		0.0134926	0.0336349		0.0172555	0.0331422		0.0145553	0.0416563
0.0127216	0.0305326		0.0135459	0.0338174		0.0173237	0.0332615		0.0146128	0.0417759
0.0127717	0.0308138		0.0135993	0.0339903		0.0173919	0.0333173		0.0146703	0.0421078
0.0128218	0.0308992		0.0136526	0.0340816		0.0174601	0.0333448		0.0147279	0.0422562
0.0128719	0.0314995		0.0137059	0.0340923		0.0175283	0.0335805		0.0147854	0.0423603
0.012922	0.0315698		0.0137593	0.034196		0.0175965	0.0336385		0.0148429	0.0424184
0.0129721	0.0318341		0.0138126	0.0342249		0.0176647	0.033771		0.0149005	0.0427197
0.0130221	0.0318496		0.0138659	0.0347715		0.0177329	0.0337793		0.014958	0.04291
0.0130722	0.0319236		0.0139193	0.0349536		0.0178011	0.0338614		0.0150155	0.0429623
0.0131223	0.0319583		0.0139726	0.0350679		0.0178693	0.0338796		0.0150731	0.0430289
0.0131724	0.0321381		0.0140259	0.0350772		0.0179375	0.0339474		0.0151306	0.0430739
0.0132225	0.0321769		0.0140792	0.0351148		0.0180057	0.0340365		0.0151881	0.0431949
0.0132726	0.0323909		0.0141326	0.0353196		0.0180739	0.034165		0.0152457	0.0434329
0.0133226	0.0325292		0.0141859	0.0353628		0.0181421	0.034235		0.0153032	0.0434414
0.0133727	0.032581		0.0142392	0.0354848		0.0182103	0.0342373		0.0153607	0.043456
0.0134228	0.033137		0.0142926	0.0355232		0.0182785	0.034256		0.0154182	0.0435254
0.0134729	0.0332173		0.0143459	0.0356532		0.0183467	0.0343378		0.0154758	0.0436158
0.013523	0.0333384		0.0143992	0.0359543		0.018415	0.034939		0.0155333	0.0439659
0.0135731	0.0336961		0.0144526	0.0363212		0.0184832	0.0350265		0.0155908	0.0440722
0.0136232	0.0338808		0.0145059	0.0364508		0.0185514	0.0350922		0.0156484	0.0442013
0.0136732	0.0340286		0.0145592	0.0364599		0.0186196	0.0351954		0.0157059	0.0442836
0.0137233	0.0340926		0.0146126	0.036531		0.0186878	0.0351965		0.0157634	0.0443526
0.0137734	0.0343413		0.0146659	0.0366597		0.018756	0.0352061		0.015821	0.0444801
0.0138235	0.034415		0.0147192	0.0367315		0.0188242	0.0352148		0.0158785	0.0444822
0.0138736	0.0346121		0.0147725	0.0369249		0.0188924	0.0352289		0.015936	0.0444892
0.0139237	0.034663		0.0148259	0.0374306		0.0189606	0.0354385		0.0159936	0.0445054
0.0139738	0.0348028		0.0148792	0.0374868		0.0190288	0.0354642		0.0160511	0.0446106
0.0140238	0.0349339		0.0149325	0.0381594		0.019097	0.0357007		0.0161086	0.0448006
0.0140739	0.0354595		0.0149859	0.0382065		0.0191652	0.0357426		0.0161661	0.0451366
0.014124	0.0356755		0.0150392	0.0383744		0.0192334	0.0358926		0.0162237	0.045156
0.0141741	0.0358226		0.0150925	0.0384989		0.0193016	0.0360363		0.0162812	0.0451789
0.0142242	0.0359335		0.0151459	0.0385209		0.0193698	0.0361056		0.0163387	0.0453719
0.0142743	0.036137		0.0151992	0.0385392		0.019438	0.0364479		0.0163963	0.0455195
0.0143244	0.0362081		0.0152525	0.0388001		0.0195062	0.0364536		0.0164538	0.0456035
0.0143744	0.0363086		0.0153059	0.0388397		0.0195744	0.0364709		0.0165113	0.0456596
0.0144245	0.0366279		0.0153592	0.0388916		0.0196426	0.0364972		0.0165689	0.0456805
0.0144746	0.0369502		0.0154125	0.0389165		0.0197108	0.0367837		0.0166264	0.0456978
0.0145247	0.0370771		0.0154658	0.039093		0.019779	0.0368645		0.0166839	0.0465541
0.0145748	0.0372594		0.0155192	0.0397679		0.0198472	0.0368711		0.0167415	0.0467046
0.0146249	0.0372906		0.0155725	0.0397757		0.0199154	0.0369087		0.016799	0.0467089
0.0146749	0.0373374		0.0156258	0.0401098		0.0199836	0.0370551		0.0168565	0.0471459
0.014725	0.0374308		0.0156792	0.0401545		0.0200518	0.0373798		0.016914	0.0471486
0.0147751	0.0374339		0.0157325	0.0402535		0.02012	0.0374085		0.0169716	0.0472082
0.0148252	0.0376623		0.0157858	0.0402889		0.0201882	0.0375134		0.0170291	0.0474314
0.0148753	0.0379257		0.0158392	0.0404939		0.0202564	0.0375515		0.0170866	0.0475846
0.0149254	0.0380735		0.0158925	0.0406858		0.0203246	0.0376631		0.0171442	0.0477803
0.0149755	0.0380755		0.0159458	0.0407352		0.0203929	0.0376942		0.0172017	0.0479191
0.0150255	0.0386611		0.0159991	0.0408372		0.0204611	0.037695		0.0172592	0.0479971
0.0150756	0.0387036		0.0160525	0.040957		0.0205293	0.0379479		0.0173168	0.048055
0.0151257	0.0389687		0.0161058	0.0410234		0.0205975	0.0382663		0.0173743	0.0480618
0.0151758	0.0390562		0.0161591	0.0411508		0.0206657	0.0383029		0.0174318	0.0480676
0.0152259	0.0390848		0.0162125	0.0413685		0.0207339	0.0387178		0.0174894	0.0484081
0.015276	0.0399189		0.0162658	0.0417828		0.0208021	0.0388369		0.0175469	0.0484208
0.0153261	0.0402587		0.0163191	0.042043		0.0208703	0.0391904		0.0176044	0.0488299
0.0153761	0.0403783		0.0163725	0.042077		0.0209385	0.0392954		0.0176619	0.0489801
0.0154262	0.0406879		0.0164258	0.0420866		0.0210067	0.039605		0.0177195	0.0496009
0.0154763	0.040862		0.0164791	0.0421446		0.0210749	0.0397814		0.017777	0.0496357
0.0155264	0.0409902		0.0165325	0.0421661		0.0211431	0.0397836		0.0178345	0.0496969
0.0155765	0.041151		0.0165858	0.0422669		0.0212113	0.0400211		0.0178921	0.0499792
0.0156266	0.0414619		0.0166391	0.0424094		0.0212795	0.0401142		0.0179496	0.0501841
0.0156767	0.0419928		0.0166924	0.0425804		0.0213477	0.0401652		0.0180071	0.05031
0.0157267	0.0422072		0.0167458	0.0426228		0.0214159	0.0406147		0.0180647	0.0503814
0.0157768	0.042212		0.0167991	0.0428428		0.0214841	0.0406885		0.0181222	0.050387
0.0158269	0.0422328		0.0168524	0.0428609		0.0215523	0.0408394		0.0181797	0.0506601
0.015877	0.0422543		0.0169058	0.0430281		0.0216205	0.0408974		0.0182373	0.0508028
0.0159271	0.0423999		0.0169591	0.0432795		0.0216887	0.0409881		0.0182948	0.0508708
0.0159772	0.0425603		0.0170124	0.0433749		0.0217569	0.041099		0.0183523	0.0508759
0.0160272	0.0426316		0.0170658	0.0438843		0.0218251	0.0411106		0.0184098	0.0509662
0.0160773	0.0426394		0.0171191	0.0441655		0.0218933	0.0411953		0.0184674	0.0509977
0.0161274	0.0427516		0.0171724	0.0441758		0.0219615	0.0413654		0.0185249	0.051055
0.0161775	0.0427858		0.0172257	0.0442743		0.0220297	0.0415801		0.0185824	0.0510862
0.0162276	0.0428387		0.0172791	0.0443113		0.0220979	0.0415849		0.01864	0.0511384
0.0162777	0.0429337		0.0173324	0.0443877		0.0221661	0.0417229		0.0186975	0.0512278
0.0163278	0.0432495		0.0173857	0.0443992		0.0222343	0.0417315		0.018755	0.0512924
0.0163778	0.0433765		0.0174391	0.0445524		0.0223026	0.0419618		0.0188126	0.0514196
0.0164279	0.043508		0.0174924	0.0446093		0.0223708	0.0419839		0.0188701	0.051469
0.016478	0.0436435		0.0175457	0.0447014		0.022439	0.0419902		0.0189276	0.0516141
0.0165281	0.0437678		0.0175991	0.044771		0.0225072	0.0421365		0.0189852	0.0516968
0.0165782	0.0438085		0.0176524	0.0448874		0.0225754	0.0422339		0.0190427	0.0518532
0.0166283	0.0439062		0.0177057	0.0449515		0.0226436	0.0423005		0.0191002	0.0518822
0.0166784	0.0441922		0.0177591	0.0451305		0.0227118	0.042358		0.0191577	0.0519941
0.0167284	0.0442765		0.0178124	0.0452572		0.02278	0.0423915		0.0192153	0.052415
0.0167785	0.0445459		0.0178657	0.0454785		0.0228482	0.0424421		0.0192728	0.0526398
0.0168286	0.0446745		0.017919	0.0457652		0.0229164	0.0424489		0.0193303	0.0529007
0.0168787	0.0446824		0.0179724	0.0458496		0.0229846	0.0424903		0.0193879	0.0531986
0.0169288	0.0447633		0.0180257	0.0460398		0.0230528	0.0426873		0.0194454	0.0534705
0.0169789	0.0448859		0.018079	0.0461161		0.023121	0.0433498		0.0195029	0.0536596
0.0170289	0.0452447		0.0181324	0.0461835		0.0231892	0.0437358		0.0195605	0.0536795
0.017079	0.0452646		0.0181857	0.0462364		0.0232574	0.0438895		0.019618	0.0536834
0.0171291	0.0455048		0.018239	0.0463245		0.0233256	0.0438921		0.0196755	0.0537347
0.0171792	0.0456267		0.0182924	0.0464535		0.0233938	0.0438963		0.0197331	0.0537685
0.0172293	0.0457624		0.0183457	0.046585		0.023462	0.0440511		0.0197906	0.0541283
0.0172794	0.0457946		0.018399	0.0466268		0.0235302	0.0441351		0.0198481	0.0542356
0.0173295	0.0461117		0.0184523	0.0466766		0.0235984	0.0441492		0.0199056	0.0544092
0.0173795	0.0461237		0.0185057	0.0467617		0.0236666	0.0443118		0.0199632	0.0544839
0.0174296	0.0462294		0.018559	0.0468012		0.0237348	0.0444229		0.0200207	0.054739
0.0174797	0.046244		0.0186123	0.0469013		0.023803	0.0445951		0.0200782	0.0548937
0.0175298	0.0463355		0.0186657	0.0475654		0.0238712	0.0447057		0.0201358	0.0550616
0.0175799	0.0463981		0.018719	0.0476609		0.0239394	0.0447678		0.0201933	0.0552879
0.01763	0.0468856		0.0187723	0.0478517		0.0240076	0.0448255		0.0202508	0.0554994
0.0176801	0.0469235		0.0188257	0.048084		0.0240758	0.0448262		0.0203084	0.0556343
0.0177301	0.0470698		0.018879	0.0481075		0.024144	0.044925		0.0203659	0.055658
0.0177802	0.0472469		0.0189323	0.0481346		0.0242122	0.0449675		0.0204234	0.0556899
0.0178303	0.0473771		0.0189857	0.048143		0.0242805	0.0451087		0.020481	0.0559316
0.0178804	0.0475796		0.019039	0.0483555		0.0243487	0.0451383		0.0205385	0.0559381
0.0179305	0.0477045		0.0190923	0.0484535		0.0244169	0.0452299		0.020596	0.0559434
0.0179806	0.04775		0.0191456	0.0485233		0.0244851	0.0456938		0.0206535	0.0561289
0.0180307	0.0478148		0.019199	0.0485578		0.0245533	0.0457739		0.0207111	0.0562185
0.0180807	0.0481967		0.0192523	0.0491821		0.0246215	0.0458081		0.0207686	0.0566279
0.0181308	0.0482881		0.0193056	0.0492749		0.0246897	0.0458959		0.0208261	0.0569306
0.0181809	0.0483714		0.019359	0.0494415		0.0247579	0.046229		0.0208837	0.0571395
0.018231	0.0486169		0.0194123	0.04946		0.0248261	0.0462824		0.0209412	0.0572936
0.0182811	0.0487159		0.0194656	0.0495084		0.0248943	0.0463142		0.0209987	0.0573165
0.0183312	0.0491933		0.019519	0.0496354		0.0249625	0.0463443		0.0210563	0.0573531
0.0183812	0.0492224		0.0195723	0.0496676		0.0250307	0.0463898		0.0211138	0.0575479
0.0184313	0.0494173		0.0196256	0.0499381		0.0250989	0.0465826		0.0211713	0.0575577
0.0184814	0.0495398		0.019679	0.0504053		0.0251671	0.0468241		0.0212289	0.0577647
0.0185315	0.0495845		0.0197323	0.0508833		0.0252353	0.046955		0.0212864	0.0579168
0.0185816	0.0497256		0.0197856	0.0509927		0.0253035	0.046989		0.0213439	0.0579378
0.0186317	0.0498315		0.0198389	0.0510045		0.0253717	0.0470852		0.0214014	0.0580591
0.0186818	0.0498954		0.0198923	0.0511277		0.0254399	0.0471003		0.021459	0.0587403
0.0187318	0.0499678		0.0199456	0.0512133		0.0255081	0.0475616		0.0215165	0.0588652
0.0187819	0.0500008		0.0199989	0.0512962		0.0255763	0.0477272		0.021574	0.059127
0.018832	0.0500085		0.0200523	0.051544		0.0256445	0.0477791		0.0216316	0.0592994
0.0188821	0.0502528		0.0201056	0.051728		0.0257127	0.0478065		0.0216891	0.0593872
0.0189322	0.0506415		0.0201589	0.0517581		0.0257809	0.0478313		0.0217466	0.0593925
0.0189823	0.0509052		0.0202123	0.0517879		0.0258491	0.0478333		0.0218042	0.0593997
0.0190324	0.0512002		0.0202656	0.0518462		0.0259173	0.0479465		0.0218617	0.059492
0.0190824	0.051257		0.0203189	0.0519136		0.0259855	0.0480359		0.0219192	0.0596045
0.0191325	0.0518445		0.0203722	0.0522557		0.0260537	0.0480932		0.0219768	0.0596364
0.0191826	0.0519656		0.0204256	0.0530165		0.0261219	0.0481752		0.0220343	0.0597469
0.0192327	0.0520848		0.0204789	0.053137		0.0261902	0.0483249		0.0220918	0.0597494
0.0192828	0.0521837		0.0205322	0.0531936		0.0262584	0.0485578		0.0221493	0.0600208
0.0193329	0.0522781		0.0205856	0.0532385		0.0263266	0.0486588		0.0222069	0.0601278
0.019383	0.0525014		0.0206389	0.0533986		0.0263948	0.0487602		0.0222644	0.0601764
0.019433	0.0528251		0.0206922	0.0537717		0.026463	0.0488367		0.0223219	0.0602161
0.0194831	0.052977		0.0207456	0.053818		0.0265312	0.0489048		0.0223795	0.0604962
0.0195332	0.0530674		0.0207989	0.0538756		0.0265994	0.0490734		0.022437	0.0606447
0.0195833	0.053084		0.0208522	0.0538931		0.0266676	0.0492593		0.0224945	0.0609758
0.0196334	0.0532377		0.0209056	0.0539158		0.0267358	0.0492608		0.0225521	0.0609923
0.0196835	0.0534384		0.0209589	0.0539513		0.026804	0.0493852		0.0226096	0.0610647
0.0197335	0.0534814		0.0210122	0.0539521		0.0268722	0.049442		0.0226671	0.0611004
0.0197836	0.0537048		0.0210655	0.0540103		0.0269404	0.0495181		0.0227247	0.0611561
0.0198337	0.0539147		0.0211189	0.0541463		0.0270086	0.0497503		0.0227822	0.0613559
0.0198838	0.0539411		0.0211722	0.0542522		0.0270768	0.0498309		0.0228397	0.0613815
0.0199339	0.0541965		0.0212255	0.0542791		0.027145	0.0499871		0.0228973	0.0614264
0.019984	0.0542757		0.0212789	0.0544224		0.0272132	0.0501667		0.0229548	0.0615054
0.0200341	0.0544435		0.0213322	0.0545194		0.0272814	0.0501935		0.0230123	0.0615243
0.0200841	0.0545473		0.0213855	0.0545417		0.0273496	0.05026		0.0230698	0.0619379
0.0201342	0.0546555		0.0214389	0.0548034		0.0274178	0.050282		0.0231274	0.062145
0.0201843	0.0547495		0.0214922	0.0548173		0.027486	0.0503236		0.0231849	0.0621675
0.0202344	0.0547566		0.0215455	0.0550839		0.0275542	0.0503477		0.0232424	0.0627183
0.0202845	0.0547661		0.0215988	0.0551114		0.0276224	0.0505114		0.0233	0.0632102
0.0203346	0.0548438		0.0216522	0.0554432		0.0276906	0.0506641		0.0233575	0.063738
0.0203847	0.055118		0.0217055	0.0554574		0.0277588	0.0506931		0.023415	0.0640794
0.0204347	0.0553146		0.0217588	0.055484		0.027827	0.0507472		0.0234726	0.0641469
0.0204848	0.0553944		0.0218122	0.0555376		0.0278952	0.050858		0.0235301	0.0641727
0.0205349	0.0555779		0.0218655	0.0557541		0.0279634	0.0509219		0.0235876	0.0643396
0.020585	0.0556782		0.0219188	0.0558072		0.0280316	0.0511738		0.0236452	0.064539
0.0206351	0.0556882		0.0219722	0.0561096		0.0280998	0.0512417		0.0237027	0.0650057
0.0206852	0.0557003		0.0220255	0.056193		0.0281681	0.0512909		0.0237602	0.0651593
0.0207352	0.0557481		0.0220788	0.0563189		0.0282363	0.0515219		0.0238177	0.0652506
0.0207853	0.0558819		0.0221322	0.0564568		0.0283045	0.0516356		0.0238753	0.065278
0.0208354	0.0558888		0.0221855	0.0566851		0.0283727	0.0518132		0.0239328	0.0655092
0.0208855	0.0560086		0.0222388	0.0567184		0.0284409	0.051875		0.0239903	0.065661
0.0209356	0.0561591		0.0222921	0.0567238		0.0285091	0.0520834		0.0240479	0.0658628
0.0209857	0.0564539		0.0223455	0.056743		0.0285773	0.0523751		0.0241054	0.0659077
0.0210358	0.0569531		0.0223988	0.0567442		0.0286455	0.0524026		0.0241629	0.0659844
0.0210858	0.0572905		0.0224521	0.0567701		0.0287137	0.0524694		0.0242205	0.0660186
0.0211359	0.0574635		0.0225055	0.0567946		0.0287819	0.0525239		0.024278	0.0661826
0.021186	0.0575557		0.0225588	0.056858		0.0288501	0.0526665		0.0243355	0.0662099
0.0212361	0.0576392		0.0226121	0.057184		0.0289183	0.0528145		0.0243931	0.0665254
0.0212862	0.0579192		0.0226655	0.0571952		0.0289865	0.0529615		0.0244506	0.067098
0.0213363	0.0579511		0.0227188	0.0572222		0.0290547	0.0530567		0.0245081	0.0672992
0.0213864	0.0582495		0.0227721	0.0573209		0.0291229	0.0531257		0.0245656	0.0673554
0.0214364	0.0582621		0.0228254	0.0574335		0.0291911	0.0533119		0.0246232	0.067697
0.0214865	0.0589921		0.0228788	0.057622		0.0292593	0.0534041		0.0246807	0.0677582
0.0215366	0.0592426		0.0229321	0.0577076		0.0293275	0.0535994		0.0247382	0.0678676
0.0215867	0.0592678		0.0229854	0.0577257		0.0293957	0.0536294		0.0247958	0.0679188
0.0216368	0.0592972		0.0230388	0.0578449		0.0294639	0.0539538		0.0248533	0.0679811
0.0216869	0.0593084		0.0230921	0.0579191		0.0295321	0.0539628		0.0249108	0.0680892
0.021737	0.0595252		0.0231454	0.0581896		0.0296003	0.0541137		0.0249684	0.0682779
0.021787	0.0595946		0.0231988	0.0582171		0.0296685	0.0541489		0.0250259	0.0682924
0.0218371	0.0600741		0.0232521	0.0582872		0.0297367	0.054172		0.0250834	0.0683569
0.0218872	0.060138		0.0233054	0.0582951		0.0298049	0.0542184		0.025141	0.0687686
0.0219373	0.0602885		0.0233588	0.0584784		0.0298731	0.0542751		0.0251985	0.0688305
0.0219874	0.0603602		0.0234121	0.0586546		0.0299413	0.054414		0.025256	0.0688735
0.0220375	0.0603646		0.0234654	0.0586688		0.0300095	0.0545026		0.0253135	0.0692632
0.0220875	0.0604931		0.0235187	0.0586795		0.0300778	0.0545215		0.0253711	0.0693406
0.0221376	0.0604963		0.0235721	0.0589401		0.030146	0.0546612		0.0254286	0.0695989
0.0221877	0.0610012		0.0236254	0.0595114		0.0302142	0.0548534		0.0254861	0.0697074
0.0222378	0.0614246		0.0236787	0.0596319		0.0302824	0.0551027		0.0255437	0.0697767
0.0222879	0.0615616		0.0237321	0.0596864		0.0303506	0.0551042		0.0256012	0.0699107
0.022338	0.0616137		0.0237854	0.0597787		0.0304188	0.0554737		0.0256587	0.0700021
0.0223881	0.0616743		0.0238387	0.0601271		0.030487	0.0556773		0.0257163	0.0700326
0.0224381	0.0616754		0.0238921	0.0602576		0.0305552	0.0558031		0.0257738	0.0701707
0.0224882	0.0619911		0.0239454	0.0603013		0.0306234	0.0559096		0.0258313	0.0704057
0.0225383	0.0620858		0.0239987	0.0604904		0.0306916	0.056035		0.0258889	0.0704532
0.0225884	0.0621216		0.0240521	0.0605574		0.0307598	0.0562905		0.0259464	0.0706486
0.0226385	0.0622232		0.0241054	0.060981		0.030828	0.0562918		0.0260039	0.0707599
0.0226886	0.0622295		0.0241587	0.0609957		0.0308962	0.0563075		0.0260614	0.0708575
0.0227387	0.0623841		0.024212	0.0610052		0.0309644	0.0566237		0.026119	0.0709314
0.0227887	0.062392		0.0242654	0.0610293		0.0310326	0.0566281		0.0261765	0.0709405
0.0228388	0.062721		0.0243187	0.061041		0.0311008	0.0567692		0.026234	0.0709704
0.0228889	0.0628153		0.024372	0.0611147		0.031169	0.0568855		0.0262916	0.0710187
0.022939	0.0629154		0.0244254	0.061511		0.0312372	0.056987		0.0263491	0.0710314
0.0229891	0.0630857		0.0244787	0.061838		0.0313054	0.0571319		0.0264066	0.0713028
0.0230392	0.0631286		0.024532	0.062003		0.0313736	0.0571895		0.0264642	0.0715216
0.0230893	0.0631304		0.0245854	0.0620565		0.0314418	0.057228		0.0265217	0.0715266
0.0231393	0.0632235		0.0246387	0.0623627		0.03151	0.0574461		0.0265792	0.0715365
0.0231894	0.0633981		0.024692	0.0625237		0.0315782	0.0575822		0.0266368	0.0715613
0.0232395	0.0635412		0.0247453	0.0625688		0.0316464	0.0576161		0.0266943	0.07164
0.0232896	0.0636827		0.0247987	0.0627387		0.0317146	0.0576281		0.0267518	0.071832
0.0233397	0.0637273		0.024852	0.0628598		0.0317828	0.0579196		0.0268093	0.071854
0.0233898	0.0637649		0.0249053	0.0628725		0.031851	0.0579218		0.0268669	0.071901
0.0234398	0.0637892		0.0249587	0.0628826		0.0319192	0.0582794		0.0269244	0.0719266
0.0234899	0.0639075		0.025012	0.0629161		0.0319875	0.0583223		0.0269819	0.0720198
0.02354	0.0639773		0.0250653	0.0631183		0.0320557	0.0587514		0.0270395	0.0720457
0.0235901	0.0640284		0.0251187	0.0632076		0.0321239	0.0587657		0.027097	0.0721231
0.0236402	0.0640537		0.025172	0.0633027		0.0321921	0.0589181		0.0271545	0.0721646
0.0236903	0.0645196		0.0252253	0.0633212		0.0322603	0.0589815		0.0272121	0.0722599
0.0237404	0.0647788		0.0252787	0.0634558		0.0323285	0.0590071		0.0272696	0.0724298
0.0237904	0.064823		0.025332	0.0636094		0.0323967	0.0590096		0.0273271	0.0724552
0.0238405	0.064892		0.0253853	0.0636192		0.0324649	0.0594527		0.0273847	0.0730236
0.0238906	0.0649435		0.0254386	0.0637247		0.0325331	0.0595193		0.0274422	0.0731776
0.0239407	0.0650171		0.025492	0.0637375		0.0326013	0.0596208		0.0274997	0.0733171
0.0239908	0.0650959		0.0255453	0.0641739		0.0326695	0.0598698		0.0275572	0.0734863
0.0240409	0.0651746		0.0255986	0.0641769		0.0327377	0.0599576		0.0276148	0.0736094
0.024091	0.065176		0.025652	0.0642771		0.0328059	0.060042		0.0276723	0.0736231
0.024141	0.0651814		0.0257053	0.0643576		0.0328741	0.0601413		0.0277298	0.0736402
0.0241911	0.0652357		0.0257586	0.0644431		0.0329423	0.0603898		0.0277874	0.0737046
0.0242412	0.0654091		0.025812	0.0645041		0.0330105	0.0604958		0.0278449	0.0737122
0.0242913	0.0654683		0.0258653	0.0648285		0.0330787	0.0604984		0.0279024	0.0739186
0.0243414	0.0658572		0.0259186	0.064988		0.0331469	0.0605151		0.02796	0.0740244
0.0243915	0.0658916		0.0259719	0.0650623		0.0332151	0.0610126		0.0280175	0.0740336
0.0244416	0.0660452		0.0260253	0.0651229		0.0332833	0.0610693		0.028075	0.0740421
0.0244916	0.0661059		0.0260786	0.0652179		0.0333515	0.0610701		0.0281326	0.0741275
0.0245417	0.0661522		0.0261319	0.0652445		0.0334197	0.0611204		0.0281901	0.0742141
0.0245918	0.0664083		0.0261853	0.0652698		0.0334879	0.0611863		0.0282476	0.0745822
0.0246419	0.0664573		0.0262386	0.0655914		0.0335561	0.0613476		0.0283051	0.0746937
0.024692	0.0665486		0.0262919	0.0657128		0.0336243	0.0613979		0.0283627	0.0747161
0.0247421	0.0666232		0.0263453	0.0657186		0.0336925	0.0614528		0.0284202	0.0749796
0.0247921	0.0670782		0.0263986	0.0657217		0.0337607	0.0618402		0.0284777	0.0750561
0.0248422	0.0670797		0.0264519	0.0657361		0.0338289	0.0618644		0.0285353	0.0752035
0.0248923	0.0673573		0.0265053	0.0658605		0.0338971	0.0618795		0.0285928	0.0753302
0.0249424	0.0676167		0.0265586	0.0658905		0.0339654	0.0620065		0.0286503	0.0756015
0.0249925	0.0678265		0.0266119	0.0659659		0.0340336	0.0620182		0.0287079	0.0758093
0.0250426	0.0679661		0.0266652	0.0659774		0.0341018	0.0620897		0.0287654	0.0758806
0.0250927	0.0682895		0.0267186	0.0661416		0.03417	0.0621708		0.0288229	0.0762156
0.0251427	0.0686473		0.0267719	0.0663553		0.0342382	0.062197		0.0288805	0.0762283
0.0251928	0.0687507		0.0268252	0.0664965		0.0343064	0.0623577		0.028938	0.0764807
0.0252429	0.0688478		0.0268786	0.0665809		0.0343746	0.0624453		0.0289955	0.0764926
0.025293	0.0690021		0.0269319	0.0666071		0.0344428	0.0626235		0.029053	0.0766644
0.0253431	0.069127		0.0269852	0.0666186		0.034511	0.0628291		0.0291106	0.0768418
0.0253932	0.069141		0.0270386	0.0667216		0.0345792	0.0629495		0.0291681	0.0768987
0.0254433	0.0694073		0.0270919	0.0667856		0.0346474	0.0629648		0.0292256	0.0769325
0.0254933	0.0695076		0.0271452	0.0670383		0.0347156	0.0630952		0.0292832	0.077184
0.0255434	0.069655		0.0271985	0.067103		0.0347838	0.0634563		0.0293407	0.0774098
0.0255935	0.0704562		0.0272519	0.0671435		0.034852	0.0636835		0.0293982	0.0774642
0.0256436	0.0704909		0.0273052	0.0671788		0.0349202	0.0641325		0.0294558	0.0776772
0.0256937	0.0705603		0.0273585	0.067181		0.0349884	0.0641502		0.0295133	0.077993
0.0257438	0.0705804		0.0274119	0.0673124		0.0350566	0.0641876		0.0295708	0.0780972
0.0257938	0.0707136		0.0274652	0.067428		0.0351248	0.0641967		0.0296284	0.0782117
0.0258439	0.0709943		0.0275185	0.067428		0.035193	0.0642397		0.0296859	0.0783083
0.025894	0.0712382		0.0275719	0.0675696		0.0352612	0.0642455		0.0297434	0.0785296
0.0259441	0.0712837		0.0276252	0.0676145		0.0353294	0.064321		0.0298009	0.0785636
0.0259942	0.0713056		0.0276785	0.0678668		0.0353976	0.0643285		0.0298585	0.0785653
0.0260443	0.0714111		0.0277319	0.0679873		0.0354658	0.0643503		0.029916	0.0786053
0.0260944	0.0714529		0.0277852	0.0681979		0.035534	0.0643632		0.0299735	0.0786912
0.0261444	0.0721328		0.0278385	0.0682339		0.0356022	0.0644207		0.0300311	0.0788165
0.0261945	0.0723963		0.0278918	0.0687235		0.0356704	0.0644266		0.0300886	0.0789364
0.0262446	0.0727782		0.0279452	0.0687619		0.0357386	0.0644599		0.0301461	0.0789464
0.0262947	0.0728646		0.0279985	0.0690755		0.0358068	0.0644651		0.0302037	0.0789932
0.0263448	0.0730569		0.0280518	0.0692168		0.0358751	0.0647511		0.0302612	0.0790389
0.0263949	0.0733334		0.0281052	0.0692321		0.0359433	0.0647891		0.0303187	0.0791745
0.026445	0.0733871		0.0281585	0.0693797		0.0360115	0.0648388		0.0303763	0.0793211
0.026495	0.0734179		0.0282118	0.0694743		0.0360797	0.064962		0.0304338	0.0796017
0.0265451	0.0734711		0.0282652	0.0696824		0.0361479	0.0650301		0.0304913	0.079631
0.0265952	0.0735675		0.0283185	0.0697143		0.0362161	0.0650576		0.0305488	0.0797308
0.0266453	0.0735782		0.0283718	0.0699433		0.0362843	0.0650679		0.0306064	0.0798698
0.0266954	0.0738208		0.0284252	0.0699523		0.0363525	0.0653591		0.0306639	0.079932
0.0267455	0.0738762		0.0284785	0.0703302		0.0364207	0.0654245		0.0307214	0.0801382
0.0267956	0.0739571		0.0285318	0.0703308		0.0364889	0.0654258		0.030779	0.0801886
0.0268456	0.073962		0.0285851	0.070407		0.0365571	0.0658087		0.0308365	0.0801947
0.0268957	0.0742445		0.0286385	0.0704148		0.0366253	0.0658368		0.030894	0.0802177
0.0269458	0.0742549		0.0286918	0.0704542		0.0366935	0.0662908		0.0309516	0.0804734
0.0269959	0.0743485		0.0287451	0.0705255		0.0367617	0.0663747		0.0310091	0.0804775
0.027046	0.0743943		0.0287985	0.0706279		0.0368299	0.066424		0.0310666	0.0807027
0.0270961	0.0747831		0.0288518	0.0706464		0.0368981	0.0669671		0.0311242	0.0807327
0.0271461	0.074968		0.0289051	0.0707565		0.0369663	0.0669988		0.0311817	0.0807528
0.0271962	0.0751882		0.0289585	0.0708359		0.0370345	0.0671069		0.0312392	0.080783
0.0272463	0.0753547		0.0290118	0.0711439		0.0371027	0.0672929		0.0312967	0.0809497
0.0272964	0.0753628		0.0290651	0.071298		0.0371709	0.0674049		0.0313543	0.081077
0.0273465	0.0756352		0.0291184	0.0714211		0.0372391	0.0675332		0.0314118	0.081267
0.0273966	0.0762864		0.0291718	0.0715354		0.0373073	0.0676002		0.0314693	0.0815193
0.0274467	0.0764043		0.0292251	0.0719675		0.0373755	0.067693		0.0315269	0.0815559
0.0274967	0.0765134		0.0292784	0.0721671		0.0374437	0.0678384		0.0315844	0.0816833
0.0275468	0.0765774		0.0293318	0.0722366		0.0375119	0.0678487		0.0316419	0.0816982
0.0275969	0.0769214		0.0293851	0.0723324		0.0375801	0.0680162		0.0316995	0.0817215
0.027647	0.0769834		0.0294384	0.0723414		0.0376483	0.0681205		0.031757	0.0820618
0.0276971	0.0770373		0.0294918	0.0724809		0.0377165	0.0682691		0.0318145	0.0820765
0.0277472	0.0771187		0.0295451	0.0726065		0.0377847	0.0683255		0.0318721	0.0822976
0.0277973	0.0772067		0.0295984	0.0728098		0.037853	0.0685727		0.0319296	0.0824792
0.0278473	0.0772097		0.0296518	0.0728498		0.0379212	0.068626		0.0319871	0.0824945
0.0278974	0.077333		0.0297051	0.0732429		0.0379894	0.0686386		0.0320446	0.0825419
0.0279475	0.0773348		0.0297584	0.0736763		0.0380576	0.0686869		0.0321022	0.0827092
0.0279976	0.0773796		0.0298117	0.0738518		0.0381258	0.0688322		0.0321597	0.0828181
0.0280477	0.0775964		0.0298651	0.0739055		0.038194	0.0693389		0.0322172	0.082877
0.0280978	0.0776108		0.0299184	0.0739308		0.0382622	0.0693849		0.0322748	0.0828824
0.0281479	0.0779553		0.0299717	0.0741215		0.0383304	0.0696118		0.0323323	0.0829424
0.0281979	0.0779648		0.0300251	0.0741281		0.0383986	0.0696471		0.0323898	0.0831315
0.028248	0.0779755		0.0300784	0.074187		0.0384668	0.0698539		0.0324474	0.0831551
0.0282981	0.0780425		0.0301317	0.0743161		0.038535	0.069894		0.0325049	0.0835199
0.0283482	0.0782171		0.0301851	0.0743667		0.0386032	0.0701873		0.0325624	0.083622
0.0283983	0.078505		0.0302384	0.0743884		0.0386714	0.0703145		0.03262	0.083626
0.0284484	0.0785736		0.0302917	0.0746416		0.0387396	0.0704585		0.0326775	0.0839284
0.0284984	0.0786351		0.030345	0.0748944		0.0388078	0.0706747		0.032735	0.0839818
0.0285485	0.0789542		0.0303984	0.0749094		0.038876	0.0707578		0.0327925	0.0844726
0.0285986	0.0790177		0.0304517	0.0750071		0.0389442	0.0707739		0.0328501	0.0845635
0.0286487	0.0791729		0.030505	0.0750574		0.0390124	0.0708073		0.0329076	0.084867
0.0286988	0.0797611		0.0305584	0.0751418		0.0390806	0.0709187		0.0329651	0.0849757
0.0287489	0.0799653		0.0306117	0.0751536		0.0391488	0.0709355		0.0330227	0.0851914
0.028799	0.0800104		0.030665	0.0752764		0.039217	0.0709709		0.0330802	0.0852982
0.028849	0.0800154		0.0307184	0.0756218		0.0392852	0.0711946		0.0331377	0.085387
0.0288991	0.0804656		0.0307717	0.0758568		0.0393534	0.0712117		0.0331953	0.0853905
0.0289492	0.0805335		0.030825	0.0759036		0.0394216	0.0713095		0.0332528	0.085541
0.0289993	0.0807318		0.0308784	0.0759285		0.0394898	0.0715666		0.0333103	0.0856058
0.0290494	0.0809787		0.0309317	0.0760507		0.039558	0.0715707		0.0333679	0.0856834
0.0290995	0.0811905		0.030985	0.0760658		0.0396262	0.0716012		0.0334254	0.0857978
0.0291496	0.0814582		0.0310383	0.076099		0.0396944	0.0717077		0.0334829	0.0859501
0.0291996	0.0818612		0.0310917	0.0761205		0.0397627	0.07182		0.0335404	0.085984
0.0292497	0.0824029		0.031145	0.0764462		0.0398309	0.0718291		0.033598	0.0860794
0.0292998	0.0824166		0.0311983	0.0764906		0.0398991	0.0718413		0.0336555	0.0861163
0.0293499	0.0825046		0.0312517	0.0765089		0.0399673	0.0718766		0.033713	0.0863787
0.0294	0.0827672		0.031305	0.0765975		0.0400355	0.0719076		0.0337706	0.0866414
0.0294501	0.0829335		0.0313583	0.0766093		0.0401037	0.0720174		0.0338281	0.0866434
0.0295002	0.0830145		0.0314117	0.0766469		0.0401719	0.0721437		0.0338856	0.086747
0.0295502	0.0830559		0.031465	0.076666		0.0402401	0.0721676		0.0339432	0.086877
0.0296003	0.0833945		0.0315183	0.0766757		0.0403083	0.0721904		0.0340007	0.0869643
0.0296504	0.0835053		0.0315716	0.0766863		0.0403765	0.0722328		0.0340582	0.0869892
0.0297005	0.0835344		0.031625	0.0768542		0.0404447	0.0722439		0.0341158	0.0871747
0.0297506	0.0836962		0.0316783	0.0769608		0.0405129	0.0722475		0.0341733	0.087308
0.0298007	0.0840787		0.0317316	0.0769699		0.0405811	0.0722857		0.0342308	0.0874368
0.0298507	0.084156		0.031785	0.0770233		0.0406493	0.0722944		0.0342883	0.0874836
0.0299008	0.0843942		0.0318383	0.0770732		0.0407175	0.0723833		0.0343459	0.0875619
0.0299509	0.0845016		0.0318916	0.0772369		0.0407857	0.0724309		0.0344034	0.087696
0.030001	0.0845699		0.031945	0.0774477		0.0408539	0.0724582		0.0344609	0.0883512
0.0300511	0.0847961		0.0319983	0.0774816		0.0409221	0.0724796		0.0345185	0.0883942
0.0301012	0.0848446		0.0320516	0.0776295		0.0409903	0.0728124		0.034576	0.088449
0.0301513	0.0849565		0.032105	0.0776449		0.0410585	0.0728825		0.0346335	0.0885241
0.0302013	0.0850012		0.0321583	0.0777959		0.0411267	0.0729181		0.0346911	0.0886125
0.0302514	0.0851652		0.0322116	0.0779666		0.0411949	0.0729992		0.0347486	0.0886932
0.0303015	0.085313		0.0322649	0.078067		0.0412631	0.0732323		0.0348061	0.0887318
0.0303516	0.0855748		0.0323183	0.0783255		0.0413313	0.0733125		0.0348637	0.088959
0.0304017	0.0856443		0.0323716	0.0785623		0.0413995	0.0733578		0.0349212	0.0890161
0.0304518	0.0856475		0.0324249	0.0785677		0.0414677	0.0736058		0.0349787	0.0891095
0.0305019	0.0856479		0.0324783	0.0787383		0.0415359	0.0739032		0.0350362	0.0891796
0.0305519	0.0858672		0.0325316	0.0788973		0.0416041	0.0739415		0.0350938	0.0896561
0.030602	0.0860019		0.0325849	0.0790219		0.0416724	0.0740096		0.0351513	0.0896697
0.0306521	0.0861646		0.0326383	0.0791341		0.0417406	0.0742009		0.0352088	0.0896721
0.0307022	0.0866157		0.0326916	0.0791652		0.0418088	0.074213		0.0352664	0.0896748
0.0307523	0.0868146		0.0327449	0.0791925		0.041877	0.074246		0.0353239	0.0896793
0.0308024	0.0868472		0.0327983	0.079193		0.0419452	0.0742879		0.0353814	0.0897514
0.0308524	0.0869244		0.0328516	0.0792421		0.0420134	0.0746825		0.035439	0.0897535
0.0309025	0.0869394		0.0329049	0.0792995		0.0420816	0.0747753		0.0354965	0.0897776
0.0309526	0.0871051		0.0329582	0.0798938		0.0421498	0.0749434		0.035554	0.0900091
0.0310027	0.087216		0.0330116	0.0799102		0.042218	0.075011		0.0356116	0.0901675
0.0310528	0.0874856		0.0330649	0.0800198		0.0422862	0.0751477		0.0356691	0.0902545
0.0311029	0.0875639		0.0331182	0.0800238		0.0423544	0.075243		0.0357266	0.090278
0.031153	0.0876899		0.0331716	0.0800328		0.0424226	0.0754258		0.0357841	0.090289
0.031203	0.087768		0.0332249	0.0802534		0.0424908	0.0754724		0.0358417	0.090309
0.0312531	0.087898		0.0332782	0.0803386		0.042559	0.0758912		0.0358992	0.0905008
0.0313032	0.0881004		0.0333316	0.0803672		0.0426272	0.0759048		0.0359567	0.0905366
0.0313533	0.0881101		0.0333849	0.0803694		0.0426954	0.075921		0.0360143	0.0906767
0.0314034	0.0882029		0.0334382	0.0804232		0.0427636	0.075945		0.0360718	0.0907689
0.0314535	0.088434		0.0334915	0.0805915		0.0428318	0.0760024		0.0361293	0.0908128
0.0315036	0.0886108		0.0335449	0.0807567		0.0429	0.0762599		0.0361869	0.0908933
0.0315536	0.0889524		0.0335982	0.0808835		0.0429682	0.0763624		0.0362444	0.0909444
0.0316037	0.0889677		0.0336515	0.0809463		0.0430364	0.0764353		0.0363019	0.0909821
0.0316538	0.0891653		0.0337049	0.0812702		0.0431046	0.076449		0.0363595	0.0910346
0.0317039	0.0895762		0.0337582	0.0813018		0.0431728	0.0764684		0.036417	0.0911279
0.031754	0.0895852		0.0338115	0.0815171		0.043241	0.076539		0.0364745	0.0911728
0.0318041	0.0896156		0.0338649	0.0816991		0.0433092	0.0765552		0.036532	0.0915824
0.0318542	0.0897931		0.0339182	0.0818523		0.0433774	0.0766219		0.0365896	0.0915872
0.0319042	0.0898548		0.0339715	0.0818638		0.0434456	0.0767663		0.0366471	0.0916261
0.0319543	0.0899323		0.0340249	0.0820698		0.0435138	0.0769307		0.0367046	0.0916799
0.0320044	0.0899834		0.0340782	0.0821541		0.043582	0.0769386		0.0367622	0.0917716
0.0320545	0.090009		0.0341315	0.0823543		0.0436503	0.076961		0.0368197	0.0919752
0.0321046	0.0901635		0.0341848	0.0823621		0.0437185	0.0770291		0.0368772	0.0920475
0.0321547	0.0903224		0.0342382	0.0824486		0.0437867	0.077179		0.0369348	0.0921375
0.0322047	0.0908377		0.0342915	0.0825538		0.0438549	0.0771843		0.0369923	0.092191
0.0322548	0.0908404		0.0343448	0.082572		0.0439231	0.077279		0.0370498	0.0922461
0.0323049	0.0909606		0.0343982	0.0825863		0.0439913	0.0772987		0.0371074	0.0922612
0.032355	0.0909649		0.0344515	0.0828715		0.0440595	0.0775048		0.0371649	0.0923241
0.0324051	0.0909764		0.0345048	0.0828738		0.0441277	0.077528		0.0372224	0.0923607
0.0324552	0.091205		0.0345582	0.0831688		0.0441959	0.0778065		0.0372799	0.0923932
0.0325053	0.0913459		0.0346115	0.083241		0.0442641	0.0779015		0.0373375	0.0923967
0.0325553	0.0914067		0.0346648	0.0832479		0.0443323	0.0780768		0.037395	0.0923975
0.0326054	0.0916541		0.0347181	0.0832492		0.0444005	0.0781181		0.0374525	0.0924765
0.0326555	0.091661		0.0347715	0.0832823		0.0444687	0.078245		0.0375101	0.0927431
0.0327056	0.0919639		0.0348248	0.0832944		0.0445369	0.0783843		0.0375676	0.0928284
0.0327557	0.0922024		0.0348781	0.0834088		0.0446051	0.0784108		0.0376251	0.0931891
0.0328058	0.092246		0.0349315	0.0834527		0.0446733	0.078571		0.0376827	0.0932316
0.0328559	0.0925262		0.0349848	0.0835827		0.0447415	0.0786131		0.0377402	0.0933573
0.0329059	0.0928144		0.0350381	0.0836785		0.0448097	0.0788349		0.0377977	0.0934504
0.032956	0.0929403		0.0350915	0.0837689		0.0448779	0.0793545		0.0378553	0.0935874
0.0330061	0.0930588		0.0351448	0.0838426		0.0449461	0.0794613		0.0379128	0.0936203
0.0330562	0.0931543		0.0351981	0.0838705		0.0450143	0.0798583		0.0379703	0.0936239
0.0331063	0.0933974		0.0352515	0.0839122		0.0450825	0.0798978		0.0380278	0.0936694
0.0331564	0.0935833		0.0353048	0.0839184		0.0451507	0.0799066		0.0380854	0.093863
0.0332065	0.0937201		0.0353581	0.0839883		0.0452189	0.0800947		0.0381429	0.0939257
0.0332565	0.0939357		0.0354114	0.0841591		0.0452871	0.0800982		0.0382004	0.0939899
0.0333066	0.0944115		0.0354648	0.0843209		0.0453553	0.080312		0.038258	0.0944257
0.0333567	0.0946875		0.0355181	0.0845563		0.0454235	0.0803719		0.0383155	0.0947356
0.0334068	0.0953026		0.0355714	0.0845678		0.0454917	0.0804198		0.038373	0.0947484
0.0334569	0.095333		0.0356248	0.0846538		0.04556	0.0804996		0.0384306	0.094797
0.033507	0.0953931		0.0356781	0.0847794		0.0456282	0.0806742		0.0384881	0.0948886
0.033557	0.096197		0.0357314	0.084963		0.0456964	0.0807096		0.0385456	0.0950602
0.0336071	0.096359		0.0357848	0.0850527		0.0457646	0.0808246		0.0386032	0.095117
0.0336572	0.0963844		0.0358381	0.0851182		0.0458328	0.080876		0.0386607	0.0953433
0.0337073	0.0965447		0.0358914	0.085327		0.045901	0.0810956		0.0387182	0.0956907
0.0337574	0.0966886		0.0359447	0.0853781		0.0459692	0.0812896		0.0387757	0.0958462
0.0338075	0.0969821		0.0359981	0.085399		0.0460374	0.0813173		0.0388333	0.0959131
0.0338576	0.0970224		0.0360514	0.0856586		0.0461056	0.0816488		0.0388908	0.0960322
0.0339076	0.097079		0.0361047	0.0858639		0.0461738	0.0817361		0.0389483	0.0960548
0.0339577	0.0971605		0.0361581	0.0860593		0.046242	0.0818553		0.0390059	0.0963694
0.0340078	0.097248		0.0362114	0.0866164		0.0463102	0.0820405		0.0390634	0.096564
0.0340579	0.0973778		0.0362647	0.0868324		0.0463784	0.0822158		0.0391209	0.0965756
0.034108	0.0974109		0.0363181	0.0869051		0.0464466	0.0822324		0.0391785	0.0965926
0.0341581	0.097509		0.0363714	0.0869153		0.0465148	0.0822564		0.039236	0.0966481
0.0342082	0.0977504		0.0364247	0.0869517		0.046583	0.082324		0.0392935	0.0967091
0.0342582	0.0978498		0.0364781	0.086987		0.0466512	0.0827011		0.0393511	0.0967631
0.0343083	0.0980446		0.0365314	0.0870471		0.0467194	0.0827728		0.0394086	0.0968833
0.0343584	0.0982147		0.0365847	0.0870825		0.0467876	0.082776		0.0394661	0.0969131
0.0344085	0.0982479		0.036638	0.0872546		0.0468558	0.0827893		0.0395236	0.0970403
0.0344586	0.0985248		0.0366914	0.087458		0.046924	0.0827959		0.0395812	0.0970459
0.0345087	0.0987013		0.0367447	0.0874748		0.0469922	0.082836		0.0396387	0.0970577
0.0345587	0.0987435		0.036798	0.0875577		0.0470604	0.0829212		0.0396962	0.0971847
0.0346088	0.099401		0.0368514	0.0875588		0.0471286	0.0830131		0.0397538	0.0972132
0.0346589	0.0994477		0.0369047	0.0876544		0.0471968	0.0830372		0.0398113	0.0974219
0.034709	0.0995758		0.036958	0.0878081		0.047265	0.0832534		0.0398688	0.0975073
0.0347591	0.0997218		0.0370114	0.0879517		0.0473332	0.083324		0.0399264	0.0976171
0.0348092	0.099759		0.0370647	0.088062		0.0474014	0.0834826		0.0399839	0.097701
0.0348593	0.099897		0.037118	0.0880623		0.0474696	0.0836565		0.0400414	0.097722
0.0349093	0.0999095		0.0371714	0.0883291		0.0475379	0.0837095		0.040099	0.0981118
0.0349594	0.100128		0.0372247	0.0884258		0.0476061	0.0840166		0.0401565	0.0981483
0.0350095	0.100268		0.037278	0.0885088		0.0476743	0.0840623		0.040214	0.098194
0.0350596	0.100359		0.0373313	0.0885916		0.0477425	0.0843527		0.0402715	0.0981966
0.0351097	0.100829		0.0373847	0.0886273		0.0478107	0.0844539		0.0403291	0.0982004
0.0351598	0.100945		0.037438	0.0887315		0.0478789	0.084484		0.0403866	0.0982796
0.0352099	0.101288		0.0374913	0.0887318		0.0479471	0.0851008		0.0404441	0.0986713
0.0352599	0.101591		0.0375447	0.0888144		0.0480153	0.085235		0.0405017	0.0987759
0.03531	0.101613		0.037598	0.0888911		0.0480835	0.0855581		0.0405592	0.0987877
0.0353601	0.101653		0.0376513	0.0890021		0.0481517	0.0855893		0.0406167	0.0989342
0.0354102	0.101688		0.0377047	0.0890555		0.0482199	0.0856436		0.0406743	0.0990866
0.0354603	0.101942		0.037758	0.0891626		0.0482881	0.0856489		0.0407318	0.099235
0.0355104	0.102064		0.0378113	0.0892274		0.0483563	0.0856651		0.0407893	0.0998546
0.0355605	0.102193		0.0378646	0.0892643		0.0484245	0.0859291		0.0408469	0.100376
0.0356105	0.102264		0.037918	0.0893672		0.0484927	0.0860199		0.0409044	0.100523
0.0356606	0.102294		0.0379713	0.0893692		0.0485609	0.0860485		0.0409619	0.100556
0.0357107	0.102414		0.0380246	0.089613		0.0486291	0.0860793		0.0410194	0.100683
0.0357608	0.102449		0.038078	0.0896306		0.0486973	0.0862038		0.041077	0.10078
0.0358109	0.102604		0.0381313	0.0897136		0.0487655	0.0862071		0.0411345	0.101171
0.035861	0.1028		0.0381846	0.089726		0.0488337	0.0862515		0.041192	0.10147
0.035911	0.102853		0.038238	0.0897976		0.0489019	0.0866528		0.0412496	0.101559
0.0359611	0.102874		0.0382913	0.0898816		0.0489701	0.0866982		0.0413071	0.102013
0.0360112	0.102938		0.0383446	0.0899113		0.0490383	0.0867015		0.0413646	0.102022
0.0360613	0.103342		0.038398	0.0899512		0.0491065	0.0868004		0.0414222	0.102056
0.0361114	0.103656		0.0384513	0.0900246		0.0491747	0.0868842		0.0414797	0.102135
0.0361615	0.103835		0.0385046	0.0900728		0.0492429	0.0869432		0.0415372	0.10221
0.0362116	0.103996		0.0385579	0.0902424		0.0493111	0.0870296		0.0415948	0.102247
0.0362616	0.104199		0.0386113	0.0903232		0.0493793	0.0871649		0.0416523	0.102307
0.0363117	0.10446		0.0386646	0.0905278		0.0494476	0.0871755		0.0417098	0.102335
0.0363618	0.104692		0.0387179	0.0905894		0.0495158	0.0871845		0.0417673	0.102417
0.0364119	0.104876		0.0387713	0.0907437		0.049584	0.0874063		0.0418249	0.10243
0.036462	0.105008		0.0388246	0.0907691		0.0496522	0.0875056		0.0418824	0.102436
0.0365121	0.105144		0.0388779	0.090787		0.0497204	0.0876003		0.0419399	0.102692
0.0365622	0.1052		0.0389313	0.0910518		0.0497886	0.0876132		0.0419975	0.102695
0.0366122	0.105224		0.0389846	0.0911698		0.0498568	0.0877792		0.042055	0.102751
0.0366623	0.105247		0.0390379	0.0912729		0.049925	0.0881993		0.0421125	0.102885
0.0367124	0.10538		0.0390912	0.0916101		0.0499932	0.08861		0.0421701	0.103173
0.0367625	0.105497		0.0391446	0.0919365		0.0500614	0.0886382		0.0422276	0.103286
0.0368126	0.105603		0.0391979	0.091987		0.0501296	0.0887477		0.0422851	0.103314
0.0368627	0.105948		0.0392512	0.0920786		0.0501978	0.0889544		0.0423427	0.10338
0.0369128	0.106118		0.0393046	0.0921029		0.050266	0.0889705		0.0424002	0.103446
0.0369628	0.106218		0.0393579	0.0921402		0.0503342	0.0890906		0.0424577	0.103575
0.0370129	0.106456		0.0394112	0.0924168		0.0504024	0.0891534		0.0425152	0.103592
0.037063	0.106552		0.0394646	0.092509		0.0504706	0.0893118		0.0425728	0.103606
0.0371131	0.106615		0.0395179	0.0928092		0.0505388	0.0894093		0.0426303	0.103724
0.0371632	0.107006		0.0395712	0.0928749		0.050607	0.0894583		0.0426878	0.104181
0.0372133	0.107102		0.0396246	0.0931034		0.0506752	0.0895076		0.0427454	0.104729
0.0372633	0.107304		0.0396779	0.0933547		0.0507434	0.0895298		0.0428029	0.104815
0.0373134	0.107348		0.0397312	0.0933598		0.0508116	0.0896443		0.0428604	0.104832
0.0373635	0.107383		0.0397845	0.0934647		0.0508798	0.0900784		0.042918	0.105143
0.0374136	0.107583		0.0398379	0.0934936		0.050948	0.0901715		0.0429755	0.105241
0.0374637	0.107717		0.0398912	0.0935772		0.0510162	0.0903609		0.043033	0.105333
0.0375138	0.107789		0.0399445	0.0937728		0.0510844	0.0904056		0.0430906	0.105648
0.0375639	0.107972		0.0399979	0.0938115		0.0511526	0.0905878		0.0431481	0.105772
0.0376139	0.108003		0.0400512	0.0938308		0.0512208	0.0908308		0.0432056	0.105786
0.037664	0.108051		0.0401045	0.0939372		0.051289	0.0908829		0.0432631	0.105882
0.0377141	0.108176		0.0401579	0.094116		0.0513573	0.0908918		0.0433207	0.105887
0.0377642	0.108182		0.0402112	0.0941274		0.0514255	0.0909263		0.0433782	0.105964
0.0378143	0.10822		0.0402645	0.0942783		0.0514937	0.091005		0.0434357	0.106156
0.0378644	0.108317		0.0403178	0.0943723		0.0515619	0.091122		0.0434933	0.106388
0.0379145	0.108448		0.0403712	0.094497		0.0516301	0.0913344		0.0435508	0.106468
0.0379645	0.108519		0.0404245	0.0945903		0.0516983	0.0914331		0.0436083	0.106588
0.0380146	0.108998		0.0404778	0.0945975		0.0517665	0.0917275		0.0436659	0.106618
0.0380647	0.109037		0.0405312	0.0946206		0.0518347	0.091761		0.0437234	0.106636
0.0381148	0.10912		0.0405845	0.0946809		0.0519029	0.0917646		0.0437809	0.106676
0.0381649	0.109225		0.0406378	0.0947508		0.0519711	0.0918018		0.0438385	0.106861
0.038215	0.109282		0.0406912	0.094832		0.0520393	0.09181		0.043896	0.10695
0.0382651	0.109582		0.0407445	0.0948836		0.0521075	0.0918559		0.0439535	0.107057
0.0383151	0.109705		0.0407978	0.094887		0.0521757	0.0919807		0.044011	0.107075
0.0383652	0.109766		0.0408512	0.0949298		0.0522439	0.0921755		0.0440686	0.1071
0.0384153	0.109767		0.0409045	0.0949809		0.0523121	0.0925826		0.0441261	0.107223
0.0384654	0.109816		0.0409578	0.0950006		0.0523803	0.0926871		0.0441836	0.107236
0.0385155	0.109967		0.0410111	0.0950171		0.0524485	0.0927201		0.0442412	0.107363
0.0385656	0.110106		0.0410645	0.0950241		0.0525167	0.0930457		0.0442987	0.107415
0.0386156	0.110286		0.0411178	0.0950967		0.0525849	0.0931501		0.0443562	0.107552
0.0386657	0.110353		0.0411711	0.0952967		0.0526531	0.0932802		0.0444138	0.107628
0.0387158	0.110389		0.0412245	0.0955455		0.0527213	0.0934442		0.0444713	0.107836
0.0387659	0.110555		0.0412778	0.0955807		0.0527895	0.0937329		0.0445288	0.108014
0.038816	0.110682		0.0413311	0.0956675		0.0528577	0.0938435		0.0445864	0.10826
0.0388661	0.11078		0.0413845	0.095715		0.0529259	0.0939706		0.0446439	0.108306
0.0389162	0.110907		0.0414378	0.0958032		0.0529941	0.0940058		0.0447014	0.108444
0.0389662	0.110908		0.0414911	0.0958549		0.0530623	0.0941429		0.0447589	0.108801
0.0390163	0.110963		0.0415445	0.0958943		0.0531305	0.0941849		0.0448165	0.10891
0.0390664	0.111068		0.0415978	0.096031		0.0531987	0.0942845		0.044874	0.10894
0.0391165	0.111123		0.0416511	0.0965934		0.0532669	0.0945245		0.0449315	0.109414
0.0391666	0.111312		0.0417044	0.0967027		0.0533352	0.0948189		0.0449891	0.109556
0.0392167	0.111418		0.0417578	0.0967453		0.0534034	0.0949751		0.0450466	0.109597
0.0392668	0.111533		0.0418111	0.0968694		0.0534716	0.0950149		0.0451041	0.109664
0.0393168	0.11165		0.0418644	0.0969297		0.0535398	0.0953503		0.0451617	0.109754
0.0393669	0.11167		0.0419178	0.0969457		0.053608	0.0953815		0.0452192	0.109832
0.039417	0.111741		0.0419711	0.0970477		0.0536762	0.0954887		0.0452767	0.109843
0.0394671	0.111859		0.0420244	0.0971697		0.0537444	0.0955185		0.0453343	0.109848
0.0395172	0.111977		0.0420778	0.0971743		0.0538126	0.0955216		0.0453918	0.109893
0.0395673	0.112116		0.0421311	0.0971824		0.0538808	0.0955905		0.0454493	0.109956
0.0396173	0.112273		0.0421844	0.0972234		0.053949	0.0955959		0.0455068	0.110183
0.0396674	0.112338		0.0422377	0.0977014		0.0540172	0.0956153		0.0455644	0.110303
0.0397175	0.112371		0.0422911	0.0977561		0.0540854	0.0956531		0.0456219	0.110424
0.0397676	0.112429		0.0423444	0.0978448		0.0541536	0.095759		0.0456794	0.110472
0.0398177	0.112452		0.0423977	0.0979355		0.0542218	0.0957671		0.045737	0.110501
0.0398678	0.112482		0.0424511	0.0979767		0.05429	0.0957716		0.0457945	0.110675
0.0399179	0.112488		0.0425044	0.0980188		0.0543582	0.0959379		0.045852	0.110915
0.0399679	0.11268		0.0425577	0.0980792		0.0544264	0.0959813		0.0459096	0.110923
0.040018	0.112681		0.0426111	0.0981219		0.0544946	0.0959869		0.0459671	0.111188
0.0400681	0.112761		0.0426644	0.0981512		0.0545628	0.0960863		0.0460246	0.111232
0.0401182	0.112927		0.0427177	0.0983223		0.054631	0.0962209		0.0460822	0.111308
0.0401683	0.113083		0.0427711	0.0984035		0.0546992	0.0962888		0.0461397	0.111373
0.0402184	0.113236		0.0428244	0.0984061		0.0547674	0.096362		0.0461972	0.111581
0.0402685	0.113269		0.0428777	0.0986259		0.0548356	0.0964962		0.0462547	0.111652
0.0403185	0.113357		0.042931	0.0986263		0.0549038	0.0967149		0.0463123	0.111694
0.0403686	0.11349		0.0429844	0.0986468		0.054972	0.0967222		0.0463698	0.112039
0.0404187	0.113846		0.0430377	0.0989364		0.0550402	0.0970521		0.0464273	0.112066
0.0404688	0.113981		0.043091	0.0992423		0.0551084	0.0971066		0.0464849	0.112091
0.0405189	0.114062		0.0431444	0.0992987		0.0551766	0.0973378		0.0465424	0.112129
0.040569	0.114147		0.0431977	0.0995579		0.0552449	0.0974465		0.0465999	0.11215
0.0406191	0.114377		0.043251	0.0996495		0.0553131	0.097752		0.0466575	0.112287
0.0406691	0.114452		0.0433044	0.0997686		0.0553813	0.0977593		0.046715	0.112845
0.0407192	0.114475		0.0433577	0.0997737		0.0554495	0.0977861		0.0467725	0.113236
0.0407693	0.114704		0.043411	0.0998573		0.0555177	0.0979842		0.0468301	0.113422
0.0408194	0.114728		0.0434643	0.100055		0.0555859	0.0980382		0.0468876	0.113553
0.0408695	0.114756		0.0435177	0.100304		0.0556541	0.0981675		0.0469451	0.113645
0.0409196	0.115036		0.043571	0.100489		0.0557223	0.0982014		0.0470026	0.113761
0.0409696	0.115095		0.0436243	0.100617		0.0557905	0.0982505		0.0470602	0.113781
0.0410197	0.115146		0.0436777	0.100728		0.0558587	0.0984228		0.0471177	0.113867
0.0410698	0.115259		0.043731	0.100743		0.0559269	0.0985712		0.0471752	0.113998
0.0411199	0.115606		0.0437843	0.100864		0.0559951	0.0986831		0.0472328	0.114049
0.04117	0.115607		0.0438377	0.100877		0.0560633	0.0987468		0.0472903	0.114078
0.0412201	0.115727		0.043891	0.100903		0.0561315	0.0987633		0.0473478	0.114105
0.0412702	0.115801		0.0439443	0.10096		0.0561997	0.0988069		0.0474054	0.114152
0.0413202	0.115824		0.0439977	0.101086		0.0562679	0.098885		0.0474629	0.114235
0.0413703	0.115991		0.044051	0.101099		0.0563361	0.0989065		0.0475204	0.11425
0.0414204	0.116199		0.0441043	0.101191		0.0564043	0.0989121		0.047578	0.114329
0.0414705	0.116238		0.0441576	0.10127		0.0564725	0.0991082		0.0476355	0.114333
0.0415206	0.116402		0.044211	0.101332		0.0565407	0.0994665		0.047693	0.114431
0.0415707	0.116587		0.0442643	0.101393		0.0566089	0.099485		0.0477505	0.114435
0.0416208	0.116643		0.0443176	0.101417		0.0566771	0.0995215		0.0478081	0.114464
0.0416708	0.116663		0.044371	0.101461		0.0567453	0.0995987		0.0478656	0.114496
0.0417209	0.116739		0.0444243	0.101538		0.0568135	0.0997859		0.0479231	0.114515
0.041771	0.117053		0.0444776	0.101595		0.0568817	0.100177		0.0479807	0.114675
0.0418211	0.117192		0.044531	0.101883		0.0569499	0.100369		0.0480382	0.114696
0.0418712	0.11743		0.0445843	0.102034		0.0570181	0.100405		0.0480957	0.11475
0.0419213	0.117625		0.0446376	0.102042		0.0570863	0.100577		0.0481533	0.114841
0.0419714	0.117735		0.0446909	0.102094		0.0571545	0.100594		0.0482108	0.115
0.0420214	0.117757		0.0447443	0.102207		0.0572228	0.100629		0.0482683	0.115296
0.0420715	0.117783		0.0447976	0.102243		0.057291	0.100699		0.0483259	0.115385
0.0421216	0.11809		0.0448509	0.102328		0.0573592	0.101016		0.0483834	0.115573
0.0421717	0.118263		0.0449043	0.10243		0.0574274	0.10111		0.0484409	0.115715
0.0422218	0.118305		0.0449576	0.102452		0.0574956	0.101176		0.0484984	0.116198
0.0422719	0.118316		0.0450109	0.102841		0.0575638	0.10118		0.048556	0.11627
0.0423219	0.118441		0.0450643	0.102995		0.057632	0.101361		0.0486135	0.116313
0.042372	0.118762		0.0451176	0.103554		0.0577002	0.101367		0.048671	0.116514
0.0424221	0.118859		0.0451709	0.103566		0.0577684	0.101393		0.0487286	0.116525
0.0424722	0.119029		0.0452243	0.103598		0.0578366	0.101513		0.0487861	0.116563
0.0425223	0.11924		0.0452776	0.103774		0.0579048	0.101521		0.0488436	0.116665
0.0425724	0.119363		0.0453309	0.103793		0.057973	0.101587		0.0489012	0.11669
0.0426225	0.119475		0.0453842	0.103949		0.0580412	0.101722		0.0489587	0.116702
0.0426725	0.119505		0.0454376	0.104258		0.0581094	0.101751		0.0490162	0.116808
0.0427226	0.119642		0.0454909	0.104663		0.0581776	0.101762		0.0490738	0.117007
0.0427727	0.120393		0.0455442	0.104696		0.0582458	0.101763		0.0491313	0.117194
0.0428228	0.120522		0.0455976	0.104852		0.058314	0.101774		0.0491888	0.117269
0.0428729	0.120558		0.0456509	0.104871		0.0583822	0.101785		0.0492463	0.117366
0.042923	0.120613		0.0457042	0.104881		0.0584504	0.101984		0.0493039	0.117431
0.0429731	0.120643		0.0457576	0.105005		0.0585186	0.102129		0.0493614	0.117629
0.0430231	0.120756		0.0458109	0.10513		0.0585868	0.102142		0.0494189	0.117816
0.0430732	0.121008		0.0458642	0.105392		0.058655	0.10215		0.0494765	0.117943
0.0431233	0.121335		0.0459176	0.105932		0.0587232	0.10226		0.049534	0.118098
0.0431734	0.121379		0.0459709	0.105972		0.0587914	0.102295		0.0495915	0.118291
0.0432235	0.121404		0.0460242	0.105984		0.0588596	0.102354		0.0496491	0.118341
0.0432736	0.121406		0.0460775	0.105985		0.0589278	0.102479		0.0497066	0.118415
0.0433237	0.121496		0.0461309	0.106065		0.058996	0.102599		0.0497641	0.118431
0.0433737	0.121604		0.0461842	0.106139		0.0590642	0.102998		0.0498217	0.118463
0.0434238	0.121661		0.0462375	0.106221		0.0591325	0.103026		0.0498792	0.118538
0.0434739	0.121717		0.0462909	0.106307		0.0592007	0.103035		0.0499367	0.118634
0.043524	0.121921		0.0463442	0.106356		0.0592689	0.103112		0.0499942	0.118749
0.0435741	0.121928		0.0463975	0.10642		0.0593371	0.103325		0.0500518	0.118757
0.0436242	0.122111		0.0464509	0.106479		0.0594053	0.103361		0.0501093	0.118961
0.0436742	0.122145		0.0465042	0.106573		0.0594735	0.103693		0.0501668	0.118969
0.0437243	0.122616		0.0465575	0.106769		0.0595417	0.103746		0.0502244	0.119108
0.0437744	0.12274		0.0466108	0.106927		0.0596099	0.103771		0.0502819	0.119208
0.0438245	0.122896		0.0466642	0.107122		0.0596781	0.103799		0.0503394	0.119208
0.0438746	0.123003		0.0467175	0.107141		0.0597463	0.103825		0.050397	0.119307
0.0439247	0.123054		0.0467708	0.107145		0.0598145	0.103836		0.0504545	0.119376
0.0439748	0.123123		0.0468242	0.107146		0.0598827	0.104026		0.050512	0.119536
0.0440248	0.123282		0.0468775	0.107203		0.0599509	0.104281		0.0505696	0.119538
0.0440749	0.123321		0.0469308	0.107205		0.0600191	0.10437		0.0506271	0.119549
0.044125	0.12335		0.0469842	0.10735		0.0600873	0.104484		0.0506846	0.119966
0.0441751	0.123414		0.0470375	0.107804		0.0601555	0.104574		0.0507421	0.12002
0.0442252	0.12357		0.0470908	0.107932		0.0602237	0.104779		0.0507997	0.120122
0.0442753	0.123571		0.0471442	0.107933		0.0602919	0.104998		0.0508572	0.12015
0.0443254	0.123644		0.0471975	0.108039		0.0603601	0.105165		0.0509147	0.120167
0.0443754	0.123726		0.0472508	0.108114		0.0604283	0.10532		0.0509723	0.120207
0.0444255	0.123802		0.0473041	0.10825		0.0604965	0.10534		0.0510298	0.120351
0.0444756	0.124023		0.0473575	0.10838		0.0605647	0.105547		0.0510873	0.120428
0.0445257	0.124305		0.0474108	0.108537		0.0606329	0.105655		0.0511449	0.120438
0.0445758	0.124661		0.0474641	0.108605		0.0607011	0.105664		0.0512024	0.120562
0.0446259	0.124749		0.0475175	0.108605		0.0607693	0.105687		0.0512599	0.120592
0.0446759	0.12478		0.0475708	0.108687		0.0608375	0.105894		0.0513175	0.120918
0.044726	0.124818		0.0476241	0.10874		0.0609057	0.106042		0.051375	0.120961
0.0447761	0.124825		0.0476775	0.108844		0.0609739	0.106111		0.0514325	0.121003
0.0448262	0.124927		0.0477308	0.108895		0.0610421	0.106169		0.05149	0.121012
0.0448763	0.124987		0.0477841	0.109044		0.0611104	0.106195		0.0515476	0.121057
0.0449264	0.125001		0.0478374	0.109065		0.0611786	0.106387		0.0516051	0.121101
0.0449765	0.125115		0.0478908	0.109166		0.0612468	0.106697		0.0516626	0.121166
0.0450265	0.12513		0.0479441	0.109238		0.061315	0.107148		0.0517202	0.121168
0.0450766	0.125233		0.0479974	0.109289		0.0613832	0.107172		0.0517777	0.121235
0.0451267	0.125326		0.0480508	0.109366		0.0614514	0.107176		0.0518352	0.12139
0.0451768	0.125413		0.0481041	0.109461		0.0615196	0.107221		0.0518928	0.121522
0.0452269	0.125505		0.0481574	0.109517		0.0615878	0.107425		0.0519503	0.121823
0.045277	0.125508		0.0482108	0.109617		0.061656	0.107628		0.0520078	0.121962
0.0453271	0.125591		0.0482641	0.109659		0.0617242	0.107651		0.0520654	0.121982
0.0453771	0.125616		0.0483174	0.109691		0.0617924	0.107698		0.0521229	0.121987
0.0454272	0.125752		0.0483708	0.109769		0.0618606	0.107705		0.0521804	0.122019
0.0454773	0.125769		0.0484241	0.110177		0.0619288	0.107773		0.0522379	0.122126
0.0455274	0.125785		0.0484774	0.110192		0.061997	0.107816		0.0522955	0.122263
0.0455775	0.125844		0.0485307	0.110285		0.0620652	0.107923		0.052353	0.122474
0.0456276	0.125923		0.0485841	0.110321		0.0621334	0.107956		0.0524105	0.122566
0.0456777	0.126221		0.0486374	0.110338		0.0622016	0.107961		0.0524681	0.122606
0.0457277	0.126258		0.0486907	0.110601		0.0622698	0.107999		0.0525256	0.122628
0.0457778	0.126336		0.0487441	0.110614		0.062338	0.108112		0.0525831	0.122816
0.0458279	0.126339		0.0487974	0.110944		0.0624062	0.108304		0.0526407	0.122817
0.045878	0.126372		0.0488507	0.110964		0.0624744	0.108491		0.0526982	0.122849
0.0459281	0.126553		0.0489041	0.111203		0.0625426	0.108674		0.0527557	0.123033
0.0459782	0.126716		0.0489574	0.111295		0.0626108	0.108765		0.0528133	0.123439
0.0460282	0.126728		0.0490107	0.11138		0.062679	0.108815		0.0528708	0.123532
0.0460783	0.126844		0.049064	0.111401		0.0627472	0.108904		0.0529283	0.123963
0.0461284	0.126879		0.0491174	0.11141		0.0628154	0.10896		0.0529858	0.12401
0.0461785	0.126884		0.0491707	0.111676		0.0628836	0.109042		0.0530434	0.124165
0.0462286	0.126891		0.049224	0.111708		0.0629518	0.109046		0.0531009	0.124263
0.0462787	0.126908		0.0492774	0.111727		0.0630201	0.109136		0.0531584	0.124304
0.0463288	0.126992		0.0493307	0.111944		0.0630883	0.109197		0.053216	0.124503
0.0463788	0.127002		0.049384	0.111955		0.0631565	0.109201		0.0532735	0.124853
0.0464289	0.127018		0.0494374	0.112039		0.0632247	0.109209		0.053331	0.124862
0.046479	0.127156		0.0494907	0.112096		0.0632929	0.109459		0.0533886	0.125011
0.0465291	0.127529		0.049544	0.112194		0.0633611	0.109743		0.0534461	0.125066
0.0465792	0.12763		0.0495974	0.112208		0.0634293	0.109752		0.0535036	0.125105
0.0466293	0.127652		0.0496507	0.112327		0.0634975	0.110308		0.0535612	0.125273
0.0466794	0.12781		0.049704	0.11245		0.0635657	0.110594		0.0536187	0.125384
0.0467294	0.127841		0.0497573	0.112655		0.0636339	0.110861		0.0536762	0.125462
0.0467795	0.128005		0.0498107	0.112681		0.0637021	0.111252		0.0537337	0.125517
0.0468296	0.128032		0.049864	0.11278		0.0637703	0.111339		0.0537913	0.12565
0.0468797	0.128259		0.0499173	0.112907		0.0638385	0.11149		0.0538488	0.125733
0.0469298	0.128304		0.0499707	0.112965		0.0639067	0.111699		0.0539063	0.125806
0.0469799	0.128397		0.050024	0.113132		0.0639749	0.111704		0.0539639	0.125815
0.04703	0.128437		0.0500773	0.113227		0.0640431	0.111881		0.0540214	0.12598
0.04708	0.128713		0.0501307	0.11331		0.0641113	0.111896		0.0540789	0.126021
0.0471301	0.128868		0.050184	0.113521		0.0641795	0.111919		0.0541365	0.126223
0.0471802	0.128908		0.0502373	0.113639		0.0642477	0.112031		0.054194	0.126455
0.0472303	0.12894		0.0502907	0.113689		0.0643159	0.112063		0.0542515	0.126631
0.0472804	0.129042		0.050344	0.113756		0.0643841	0.112082		0.0543091	0.126658
0.0473305	0.129325		0.0503973	0.113864		0.0644523	0.112162		0.0543666	0.126852
0.0473805	0.129909		0.0504506	0.113904		0.0645205	0.112217		0.0544241	0.126862
0.0474306	0.130035		0.050504	0.113954		0.0645887	0.112227		0.0544816	0.126887
0.0474807	0.130157		0.0505573	0.114055		0.0646569	0.112264		0.0545392	0.126962
0.0475308	0.130162		0.0506106	0.1141		0.0647251	0.11228		0.0545967	0.127281
0.0475809	0.130767		0.050664	0.114351		0.0647933	0.112448		0.0546542	0.127417
0.047631	0.130903		0.0507173	0.114564		0.0648615	0.112477		0.0547118	0.127585
0.0476811	0.13094		0.0507706	0.114621		0.0649298	0.112709		0.0547693	0.127785
0.0477311	0.131121		0.050824	0.114647		0.064998	0.112715		0.0548268	0.127814
0.0477812	0.131407		0.0508773	0.114739		0.0650662	0.112715		0.0548844	0.127889
0.0478313	0.13151		0.0509306	0.114779		0.0651344	0.112957		0.0549419	0.127991
0.0478814	0.131592		0.0509839	0.114889		0.0652026	0.113028		0.0549994	0.128269
0.0479315	0.131654		0.0510373	0.114959		0.0652708	0.113279		0.055057	0.12828
0.0479816	0.131964		0.0510906	0.115101		0.065339	0.113341		0.0551145	0.128571
0.0480317	0.131968		0.0511439	0.115685		0.0654072	0.113386		0.055172	0.128584
0.0480817	0.132106		0.0511973	0.11571		0.0654754	0.113625		0.0552295	0.128712
0.0481318	0.13216		0.0512506	0.11579		0.0655436	0.113966		0.0552871	0.128713
0.0481819	0.132296		0.0513039	0.115806		0.0656118	0.113979		0.0553446	0.128717
0.048232	0.132507		0.0513573	0.115882		0.06568	0.114008		0.0554021	0.128823
0.0482821	0.132552		0.0514106	0.115893		0.0657482	0.114163		0.0554597	0.128908
0.0483322	0.13268		0.0514639	0.115909		0.0658164	0.114454		0.0555172	0.129035
0.0483822	0.132726		0.0515173	0.116242		0.0658846	0.114476		0.0555747	0.129163
0.0484323	0.132835		0.0515706	0.1164		0.0659528	0.114643		0.0556323	0.12918
0.0484824	0.132927		0.0516239	0.11656		0.066021	0.114707		0.0556898	0.129297
0.0485325	0.133198		0.0516772	0.116652		0.0660892	0.114709		0.0557473	0.129328
0.0485826	0.133222		0.0517306	0.116885		0.0661574	0.114798		0.0558049	0.129472
0.0486327	0.13334		0.0517839	0.117063		0.0662256	0.114957		0.0558624	0.129524
0.0486828	0.133392		0.0518372	0.117073		0.0662938	0.114964		0.0559199	0.129557
0.0487328	0.133815		0.0518906	0.117105		0.066362	0.115181		0.0559774	0.12998
0.0487829	0.133829		0.0519439	0.117128		0.0664302	0.115185		0.056035	0.130082
0.048833	0.134021		0.0519972	0.117327		0.0664984	0.115187		0.0560925	0.130132
0.0488831	0.134217		0.0520506	0.1175		0.0665666	0.115233		0.05615	0.130179
0.0489332	0.134324		0.0521039	0.117782		0.0666348	0.11526		0.0562076	0.130282
0.0489833	0.134434		0.0521572	0.117864		0.066703	0.115309		0.0562651	0.130571
0.0490334	0.134465		0.0522105	0.117936		0.0667712	0.115329		0.0563226	0.130656
0.0490834	0.13491		0.0522639	0.118102		0.0668394	0.115483		0.0563802	0.130661
0.0491335	0.13514		0.0523172	0.118123		0.0669077	0.115813		0.0564377	0.130704
0.0491836	0.135198		0.0523705	0.118126		0.0669759	0.115829		0.0564952	0.130776
0.0492337	0.135219		0.0524239	0.118221		0.0670441	0.115974		0.0565528	0.130819
0.0492838	0.135248		0.0524772	0.118392		0.0671123	0.116378		0.0566103	0.130921
0.0493339	0.135255		0.0525305	0.118461		0.0671805	0.116392		0.0566678	0.131078
0.049384	0.135258		0.0525839	0.118489		0.0672487	0.116398		0.0567253	0.131095
0.049434	0.135352		0.0526372	0.118586		0.0673169	0.116449		0.0567829	0.13146
0.0494841	0.135456		0.0526905	0.11861		0.0673851	0.116478		0.0568404	0.131598
0.0495342	0.135526		0.0527439	0.118671		0.0674533	0.116524		0.0568979	0.131641
0.0495843	0.135749		0.0527972	0.118721		0.0675215	0.116712		0.0569555	0.131706
0.0496344	0.135834		0.0528505	0.11875		0.0675897	0.11677		0.057013	0.131733
0.0496845	0.136039		0.0529038	0.118774		0.0676579	0.11677		0.0570705	0.131804
0.0497345	0.136054		0.0529572	0.118807		0.0677261	0.116848		0.0571281	0.132154
0.0497846	0.136142		0.0530105	0.118868		0.0677943	0.116995		0.0571856	0.132278
0.0498347	0.136307		0.0530638	0.118956		0.0678625	0.117006		0.0572431	0.132414
0.0498848	0.136337		0.0531172	0.119051		0.0679307	0.11712		0.0573007	0.132467
0.0499349	0.136388		0.0531705	0.119283		0.0679989	0.117134		0.0573582	0.132471
0.049985	0.136608		0.0532238	0.119308		0.0680671	0.117164		0.0574157	0.132588
0.0500351	0.136644		0.0532772	0.119472		0.0681353	0.117304		0.0574732	0.132681
0.0500851	0.136781		0.0533305	0.119495		0.0682035	0.117547		0.0575308	0.133003
0.0501352	0.13685		0.0533838	0.119627		0.0682717	0.117554		0.0575883	0.133022
0.0501853	0.137035		0.0534372	0.119639		0.0683399	0.11783		0.0576458	0.133091
0.0502354	0.137176		0.0534905	0.119932		0.0684081	0.11783		0.0577034	0.133139
0.0502855	0.137545		0.0535438	0.120002		0.0684763	0.11798		0.0577609	0.13319
0.0503356	0.137679		0.0535971	0.120039		0.0685445	0.118018		0.0578184	0.133215
0.0503857	0.137977		0.0536505	0.120096		0.0686127	0.118199		0.057876	0.133292
0.0504357	0.138079		0.0537038	0.120145		0.0686809	0.118351		0.0579335	0.13346
0.0504858	0.13808		0.0537571	0.120166		0.0687491	0.118409		0.057991	0.133911
0.0505359	0.13814		0.0538105	0.120381		0.0688174	0.118646		0.0580486	0.133963
0.050586	0.138503		0.0538638	0.120402		0.0688856	0.11874		0.0581061	0.134133
0.0506361	0.138652		0.0539171	0.120411		0.0689538	0.118758		0.0581636	0.134237
0.0506862	0.138668		0.0539705	0.120734		0.069022	0.118912		0.0582211	0.1346
0.0507363	0.138852		0.0540238	0.120913		0.0690902	0.118913		0.0582787	0.134609
0.0507863	0.138976		0.0540771	0.120938		0.0691584	0.119193		0.0583362	0.134662
0.0508364	0.139031		0.0541304	0.120954		0.0692266	0.119333		0.0583937	0.134665
0.0508865	0.139218		0.0541838	0.121047		0.0692948	0.119411		0.0584513	0.134857
0.0509366	0.139299		0.0542371	0.121121		0.069363	0.119661		0.0585088	0.135065
0.0509867	0.139352		0.0542904	0.121176		0.0694312	0.119732		0.0585663	0.135066
0.0510368	0.139464		0.0543438	0.121349		0.0694994	0.119755		0.0586239	0.135083
0.0510868	0.139495		0.0543971	0.121365		0.0695676	0.119931		0.0586814	0.135107
0.0511369	0.139587		0.0544504	0.121372		0.0696358	0.119938		0.0587389	0.135305
0.051187	0.139691		0.0545038	0.121379		0.069704	0.120035		0.0587965	0.135428
0.0512371	0.139842		0.0545571	0.121525		0.0697722	0.120412		0.058854	0.135456
0.0512872	0.140022		0.0546104	0.12173		0.0698404	0.120499		0.0589115	0.135512
0.0513373	0.140095		0.0546638	0.121775		0.0699086	0.120733		0.058969	0.135747
0.0513874	0.140177		0.0547171	0.121786		0.0699768	0.120752		0.0590266	0.135915
0.0514374	0.140264		0.0547704	0.121838		0.070045	0.120775		0.0590841	0.136068
0.0514875	0.140384		0.0548237	0.121847		0.0701132	0.120938		0.0591416	0.136077
0.0515376	0.140766		0.0548771	0.121854		0.0701814	0.121477		0.0591992	0.136271
0.0515877	0.140866		0.0549304	0.121928		0.0702496	0.121759		0.0592567	0.136288
0.0516378	0.141142		0.0549837	0.121948		0.0703178	0.121787		0.0593142	0.136366
0.0516879	0.141322		0.0550371	0.122084		0.070386	0.121925		0.0593718	0.1364
0.051738	0.141467		0.0550904	0.122088		0.0704542	0.122004		0.0594293	0.13643
0.051788	0.141472		0.0551437	0.122264		0.0705224	0.122019		0.0594868	0.136616
0.0518381	0.141616		0.0551971	0.122423		0.0705906	0.122218		0.0595444	0.136672
0.0518882	0.141637		0.0552504	0.122472		0.0706588	0.122268		0.0596019	0.136688
0.0519383	0.141666		0.0553037	0.122502		0.070727	0.122364		0.0596594	0.136757
0.0519884	0.141676		0.055357	0.122773		0.0707953	0.122373		0.0597169	0.136961
0.0520385	0.141775		0.0554104	0.123198		0.0708635	0.122424		0.0597745	0.137092
0.0520886	0.141833		0.0554637	0.123206		0.0709317	0.122448		0.059832	0.137332
0.0521386	0.141834		0.055517	0.123223		0.0709999	0.122674		0.0598895	0.137452
0.0521887	0.14188		0.0555704	0.123383		0.0710681	0.122866		0.0599471	0.137607
0.0522388	0.141883		0.0556237	0.123486		0.0711363	0.12289		0.0600046	0.137823
0.0522889	0.142069		0.055677	0.123503		0.0712045	0.123153		0.0600621	0.137943
0.052339	0.142194		0.0557304	0.123717		0.0712727	0.123327		0.0601197	0.138016
0.0523891	0.142203		0.0557837	0.123825		0.0713409	0.12351		0.0601772	0.138382
0.0524391	0.142555		0.055837	0.123915		0.0714091	0.123561		0.0602347	0.138928
0.0524892	0.142584		0.0558904	0.123942		0.0714773	0.123573		0.0602923	0.139062
0.0525393	0.142674		0.0559437	0.124153		0.0715455	0.123729		0.0603498	0.139127
0.0525894	0.142874		0.055997	0.124182		0.0716137	0.123827		0.0604073	0.139172
0.0526395	0.142932		0.0560503	0.124185		0.0716819	0.12392		0.0604648	0.139181
0.0526896	0.142974		0.0561037	0.124366		0.0717501	0.12393		0.0605224	0.139262
0.0527397	0.143053		0.056157	0.124449		0.0718183	0.124084		0.0605799	0.139358
0.0527897	0.14314		0.0562103	0.124481		0.0718865	0.124387		0.0606374	0.139419
0.0528398	0.143173		0.0562637	0.12454		0.0719547	0.124508		0.060695	0.139696
0.0528899	0.143196		0.056317	0.1248		0.0720229	0.124654		0.0607525	0.139742
0.05294	0.143228		0.0563703	0.124835		0.0720911	0.124715		0.06081	0.139899
0.0529901	0.143405		0.0564237	0.124876		0.0721593	0.124851		0.0608676	0.139961
0.0530402	0.143443		0.056477	0.124909		0.0722275	0.125035		0.0609251	0.14032
0.0530903	0.143448		0.0565303	0.125191		0.0722957	0.125173		0.0609826	0.14035
0.0531403	0.1435		0.0565836	0.125431		0.0723639	0.125231		0.0610402	0.140487
0.0531904	0.143882		0.056637	0.125505		0.0724321	0.12526		0.0610977	0.140575
0.0532405	0.143992		0.0566903	0.125538		0.0725003	0.125321		0.0611552	0.140755
0.0532906	0.144151		0.0567436	0.125539		0.0725685	0.125339		0.0612127	0.140873
0.0533407	0.144214		0.056797	0.125587		0.0726367	0.125376		0.0612703	0.140953
0.0533908	0.144299		0.0568503	0.125612		0.072705	0.125406		0.0613278	0.140956
0.0534408	0.144323		0.0569036	0.125688		0.0727732	0.125489		0.0613853	0.140999
0.0534909	0.144446		0.056957	0.125757		0.0728414	0.125528		0.0614429	0.141016
0.053541	0.144518		0.0570103	0.125796		0.0729096	0.125551		0.0615004	0.1414
0.0535911	0.144656		0.0570636	0.125797		0.0729778	0.125591		0.0615579	0.141624
0.0536412	0.144694		0.057117	0.126025		0.073046	0.125761		0.0616155	0.141723
0.0536913	0.145147		0.0571703	0.126122		0.0731142	0.125913		0.061673	0.141896
0.0537414	0.145233		0.0572236	0.126374		0.0731824	0.126018		0.0617305	0.141975
0.0537914	0.145368		0.0572769	0.126381		0.0732506	0.126065		0.0617881	0.142021
0.0538415	0.145468		0.0573303	0.126518		0.0733188	0.126199		0.0618456	0.142194
0.0538916	0.145551		0.0573836	0.126637		0.073387	0.126538		0.0619031	0.142244
0.0539417	0.145664		0.0574369	0.126953		0.0734552	0.126568		0.0619606	0.142302
0.0539918	0.145841		0.0574903	0.126974		0.0735234	0.126688		0.0620182	0.142324
0.0540419	0.145993		0.0575436	0.126996		0.0735916	0.126783		0.0620757	0.142325
0.054092	0.146036		0.0575969	0.12703		0.0736598	0.126891		0.0621332	0.142341
0.054142	0.146055		0.0576503	0.127046		0.073728	0.127089		0.0621908	0.142382
0.0541921	0.146233		0.0577036	0.127069		0.0737962	0.127132		0.0622483	0.1424
0.0542422	0.146382		0.0577569	0.127291		0.0738644	0.12719		0.0623058	0.14242
0.0542923	0.14647		0.0578103	0.127308		0.0739326	0.127346		0.0623634	0.142427
0.0543424	0.146561		0.0578636	0.127327		0.0740008	0.127416		0.0624209	0.142484
0.0543925	0.146764		0.0579169	0.127392		0.074069	0.127621		0.0624784	0.142611
0.0544426	0.146785		0.0579702	0.12741		0.0741372	0.1277		0.062536	0.142679
0.0544926	0.146841		0.0580236	0.127436		0.0742054	0.127771		0.0625935	0.142745
0.0545427	0.146898		0.0580769	0.127464		0.0742736	0.128046		0.062651	0.142758
0.0545928	0.146976		0.0581302	0.127581		0.0743418	0.128061		0.0627085	0.142767
0.0546429	0.14717		0.0581836	0.127772		0.07441	0.128108		0.0627661	0.142769
0.054693	0.147237		0.0582369	0.127806		0.0744782	0.128148		0.0628236	0.142951
0.0547431	0.147384		0.0582902	0.127822		0.0745464	0.128315		0.0628811	0.143084
0.0547931	0.147394		0.0583436	0.127872		0.0746147	0.128398		0.0629387	0.143094
0.0548432	0.147739		0.0583969	0.127881		0.0746829	0.128434		0.0629962	0.143147
0.0548933	0.147739		0.0584502	0.127914		0.0747511	0.12848		0.0630537	0.143268
0.0549434	0.147941		0.0585035	0.12795		0.0748193	0.128501		0.0631113	0.143311
0.0549935	0.148079		0.0585569	0.127986		0.0748875	0.128503		0.0631688	0.143432
0.0550436	0.148191		0.0586102	0.127997		0.0749557	0.128528		0.0632263	0.14351
0.0550937	0.148246		0.0586635	0.128091		0.0750239	0.128619		0.0632839	0.143554
0.0551437	0.148422		0.0587169	0.128138		0.0750921	0.128695		0.0633414	0.14367
0.0551938	0.148473		0.0587702	0.128203		0.0751603	0.128754		0.0633989	0.143702
0.0552439	0.148501		0.0588235	0.128484		0.0752285	0.128838		0.0634564	0.14371
0.055294	0.148521		0.0588769	0.128485		0.0752967	0.128869		0.063514	0.143825
0.0553441	0.148625		0.0589302	0.128679		0.0753649	0.128882		0.0635715	0.143937
0.0553942	0.148758		0.0589835	0.128756		0.0754331	0.129103		0.063629	0.144136
0.0554443	0.148941		0.0590369	0.128766		0.0755013	0.129224		0.0636866	0.144321
0.0554943	0.149234		0.0590902	0.128995		0.0755695	0.12936		0.0637441	0.144438
0.0555444	0.149283		0.0591435	0.129155		0.0756377	0.129413		0.0638016	0.145232
0.0555945	0.149289		0.0591968	0.129159		0.0757059	0.129429		0.0638592	0.145373
0.0556446	0.149324		0.0592502	0.129376		0.0757741	0.12946		0.0639167	0.145495
0.0556947	0.149542		0.0593035	0.129421		0.0758423	0.129503		0.0639742	0.145498
0.0557448	0.149725		0.0593568	0.129552		0.0759105	0.129733		0.0640318	0.145511
0.0557949	0.149782		0.0594102	0.129657		0.0759787	0.129989		0.0640893	0.145588
0.0558449	0.149794		0.0594635	0.130006		0.0760469	0.130211		0.0641468	0.14598
0.055895	0.149917		0.0595168	0.130008		0.0761151	0.13022		0.0642043	0.146038
0.0559451	0.149939		0.0595702	0.130104		0.0761833	0.130415		0.0642619	0.146056
0.0559952	0.150167		0.0596235	0.130122		0.0762515	0.130525		0.0643194	0.146283
0.0560453	0.150213		0.0596768	0.13019		0.0763197	0.130567		0.0643769	0.146285
0.0560954	0.150253		0.0597301	0.130223		0.0763879	0.13057		0.0644345	0.14635
0.0561454	0.150279		0.0597835	0.13025		0.0764561	0.130604		0.064492	0.146352
0.0561955	0.15031		0.0598368	0.130515		0.0765243	0.130606		0.0645495	0.146356
0.0562456	0.150322		0.0598901	0.130561		0.0765926	0.130655		0.0646071	0.146842
0.0562957	0.150346		0.0599435	0.130796		0.0766608	0.13083		0.0646646	0.146948
0.0563458	0.150419		0.0599968	0.130813		0.076729	0.130907		0.0647221	0.147069
0.0563959	0.150428		0.0600501	0.130816		0.0767972	0.131205		0.0647797	0.147092
0.056446	0.150444		0.0601035	0.1309		0.0768654	0.131485		0.0648372	0.14715
0.056496	0.150463		0.0601568	0.131075		0.0769336	0.13158		0.0648947	0.147156
0.0565461	0.150574		0.0602101	0.131138		0.0770018	0.131748		0.0649522	0.14717
0.0565962	0.151006		0.0602635	0.131187		0.07707	0.131755		0.0650098	0.147188
0.0566463	0.151019		0.0603168	0.131268		0.0771382	0.131777		0.0650673	0.147294
0.0566964	0.151057		0.0603701	0.131269		0.0772064	0.131916		0.0651248	0.14733
0.0567465	0.151058		0.0604234	0.131403		0.0772746	0.132311		0.0651824	0.14758
0.0567966	0.151375		0.0604768	0.131579		0.0773428	0.132423		0.0652399	0.147654
0.0568466	0.151545		0.0605301	0.131623		0.077411	0.13247		0.0652974	0.147874
0.0568967	0.152016		0.0605834	0.131888		0.0774792	0.132516		0.065355	0.14799
0.0569468	0.15206		0.0606368	0.131889		0.0775474	0.132619		0.0654125	0.148099
0.0569969	0.152111		0.0606901	0.131939		0.0776156	0.132809		0.06547	0.148182
0.057047	0.152281		0.0607434	0.132046		0.0776838	0.132862		0.0655276	0.148201
0.0570971	0.152367		0.0607968	0.132214		0.077752	0.132911		0.0655851	0.148243
0.0571472	0.152418		0.0608501	0.132307		0.0778202	0.13294		0.0656426	0.148531
0.0571972	0.152421		0.0609034	0.132574		0.0778884	0.132989		0.0657001	0.148744
0.0572473	0.152638		0.0609567	0.132834		0.0779566	0.13299		0.0657577	0.148777
0.0572974	0.15284		0.0610101	0.132853		0.0780248	0.133059		0.0658152	0.148802
0.0573475	0.152902		0.0610634	0.132895		0.078093	0.133069		0.0658727	0.148816
0.0573976	0.152949		0.0611167	0.132928		0.0781612	0.133251		0.0659303	0.148881
0.0574477	0.153318		0.0611701	0.132936		0.0782294	0.133273		0.0659878	0.149056
0.0574977	0.153412		0.0612234	0.132952		0.0782976	0.133534		0.0660453	0.149104
0.0575478	0.153503		0.0612767	0.133029		0.0783658	0.133731		0.0661029	0.149161
0.0575979	0.153602		0.0613301	0.133143		0.078434	0.133816		0.0661604	0.149293
0.057648	0.153685		0.0613834	0.133235		0.0785023	0.133886		0.0662179	0.149336
0.0576981	0.15379		0.0614367	0.133279		0.0785705	0.133954		0.0662755	0.149349
0.0577482	0.15391		0.0614901	0.133303		0.0786387	0.134141		0.066333	0.14935
0.0577983	0.153936		0.0615434	0.133374		0.0787069	0.134227		0.0663905	0.149405
0.0578483	0.153993		0.0615967	0.13341		0.0787751	0.134341		0.066448	0.149537
0.0578984	0.154098		0.06165	0.133459		0.0788433	0.134628		0.0665056	0.149568
0.0579485	0.154127		0.0617034	0.133483		0.0789115	0.134642		0.0665631	0.14957
0.0579986	0.154194		0.0617567	0.133549		0.0789797	0.134861		0.0666206	0.149586
0.0580487	0.154228		0.06181	0.133591		0.0790479	0.134951		0.0666782	0.14963
0.0580988	0.154279		0.0618634	0.133647		0.0791161	0.135295		0.0667357	0.149822
0.0581489	0.154314		0.0619167	0.133658		0.0791843	0.135379		0.0667932	0.149858
0.0581989	0.154325		0.06197	0.133865		0.0792525	0.135575		0.0668508	0.149904
0.058249	0.154437		0.0620234	0.13404		0.0793207	0.135661		0.0669083	0.149917
0.0582991	0.154907		0.0620767	0.134096		0.0793889	0.13571		0.0669658	0.150057
0.0583492	0.154911		0.06213	0.134113		0.0794571	0.135793		0.0670234	0.150143
0.0583993	0.154996		0.0621834	0.134183		0.0795253	0.135798		0.0670809	0.150249
0.0584494	0.155013		0.0622367	0.134196		0.0795935	0.135807		0.0671384	0.150391
0.0584994	0.155181		0.06229	0.134246		0.0796617	0.135948		0.0671959	0.150454
0.0585495	0.155383		0.0623433	0.134294		0.0797299	0.136017		0.0672535	0.150486
0.0585996	0.155436		0.0623967	0.13448		0.0797981	0.136081		0.067311	0.150539
0.0586497	0.155605		0.06245	0.1345		0.0798663	0.136297		0.0673685	0.15062
0.0586998	0.155769		0.0625033	0.134581		0.0799345	0.136364		0.0674261	0.150686
0.0587499	0.155771		0.0625567	0.134588		0.0800027	0.136471		0.0674836	0.150813
0.0588	0.155927		0.06261	0.134622		0.0800709	0.136811		0.0675411	0.150929
0.05885	0.15616		0.0626633	0.134691		0.0801391	0.136867		0.0675987	0.151124
0.0589001	0.156182		0.0627167	0.134725		0.0802073	0.136926		0.0676562	0.151136
0.0589502	0.156213		0.06277	0.134733		0.0802755	0.136944		0.0677137	0.151354
0.0590003	0.156215		0.0628233	0.134952		0.0803437	0.136988		0.0677713	0.151755
0.0590504	0.156245		0.0628766	0.135017		0.0804119	0.137018		0.0678288	0.151798
0.0591005	0.156325		0.06293	0.13513		0.0804802	0.137079		0.0678863	0.151811
0.0591506	0.156575		0.0629833	0.13529		0.0805484	0.137171		0.0679438	0.151865
0.0592006	0.156612		0.0630366	0.135427		0.0806166	0.137246		0.0680014	0.151879
0.0592507	0.156873		0.06309	0.135519		0.0806848	0.137504		0.0680589	0.152028
0.0593008	0.156979		0.0631433	0.135635		0.080753	0.137645		0.0681164	0.152153
0.0593509	0.15714		0.0631966	0.135649		0.0808212	0.137658		0.068174	0.152179
0.059401	0.157434		0.06325	0.135655		0.0808894	0.137829		0.0682315	0.152258
0.0594511	0.157521		0.0633033	0.135663		0.0809576	0.137936		0.068289	0.152338
0.0595012	0.157671		0.0633566	0.136115		0.0810258	0.13803		0.0683466	0.152435
0.0595512	0.157703		0.06341	0.136133		0.081094	0.138116		0.0684041	0.152453
0.0596013	0.157715		0.0634633	0.13625		0.0811622	0.138438		0.0684616	0.152477
0.0596514	0.157816		0.0635166	0.136347		0.0812304	0.138583		0.0685192	0.152519
0.0597015	0.157826		0.0635699	0.13636		0.0812986	0.138655		0.0685767	0.152585
0.0597516	0.157879		0.0636233	0.136391		0.0813668	0.138744		0.0686342	0.15296
0.0598017	0.157915		0.0636766	0.136427		0.081435	0.138786		0.0686918	0.153033
0.0598517	0.158072		0.0637299	0.13646		0.0815032	0.138901		0.0687493	0.153103
0.0599018	0.158073		0.0637833	0.136552		0.0815714	0.138932		0.0688068	0.153385
0.0599519	0.158206		0.0638366	0.136561		0.0816396	0.138952		0.0688643	0.153407
0.060002	0.158239		0.0638899	0.136603		0.0817078	0.139118		0.0689219	0.15365
0.0600521	0.158307		0.0639433	0.136721		0.081776	0.139155		0.0689794	0.153684
0.0601022	0.158679		0.0639966	0.136756		0.0818442	0.139197		0.0690369	0.153708
0.0601523	0.158884		0.0640499	0.136938		0.0819124	0.139416		0.0690945	0.153739
0.0602023	0.158966		0.0641032	0.136938		0.0819806	0.139436		0.069152	0.153816
0.0602524	0.159104		0.0641566	0.136992		0.0820488	0.139509		0.0692095	0.15382
0.0603025	0.159186		0.0642099	0.136993		0.082117	0.139573		0.0692671	0.1539
0.0603526	0.159241		0.0642632	0.137085		0.0821852	0.139668		0.0693246	0.154537
0.0604027	0.15947		0.0643166	0.137121		0.0822534	0.139683		0.0693821	0.154559
0.0604528	0.159501		0.0643699	0.137265		0.0823216	0.139769		0.0694397	0.154822
0.0605029	0.159677		0.0644232	0.137276		0.0823899	0.139881		0.0694972	0.155008
0.0605529	0.159891		0.0644766	0.137323		0.0824581	0.13993		0.0695547	0.155208
0.060603	0.159954		0.0645299	0.137358		0.0825263	0.140006		0.0696122	0.155322
0.0606531	0.160141		0.0645832	0.137391		0.0825945	0.140052		0.0696698	0.155529
0.0607032	0.160318		0.0646366	0.137499		0.0826627	0.140084		0.0697273	0.155597
0.0607533	0.160409		0.0646899	0.137574		0.0827309	0.140159		0.0697848	0.155598
0.0608034	0.160443		0.0647432	0.137575		0.0827991	0.140188		0.0698424	0.15573
0.0608535	0.160666		0.0647965	0.138016		0.0828673	0.140248		0.0698999	0.155793
0.0609035	0.16072		0.0648499	0.138019		0.0829355	0.14028		0.0699574	0.15591
0.0609536	0.160761		0.0649032	0.138034		0.0830037	0.140318		0.070015	0.155911
0.0610037	0.160779		0.0649565	0.138105		0.0830719	0.140325		0.0700725	0.155947
0.0610538	0.160791		0.0650099	0.138123		0.0831401	0.140664		0.07013	0.156078
0.0611039	0.160818		0.0650632	0.138153		0.0832083	0.140668		0.0701876	0.156114
0.061154	0.160981		0.0651165	0.138288		0.0832765	0.14069		0.0702451	0.156186
0.061204	0.161039		0.0651699	0.138292		0.0833447	0.14111		0.0703026	0.156188
0.0612541	0.161048		0.0652232	0.138306		0.0834129	0.141216		0.0703601	0.156223
0.0613042	0.161116		0.0652765	0.138332		0.0834811	0.141415		0.0704177	0.156415
0.0613543	0.161152		0.0653298	0.138423		0.0835493	0.141461		0.0704752	0.156809
0.0614044	0.161214		0.0653832	0.138436		0.0836175	0.141646		0.0705327	0.156959
0.0614545	0.161356		0.0654365	0.138463		0.0836857	0.141765		0.0705903	0.157006
0.0615046	0.16148		0.0654898	0.138639		0.0837539	0.141813		0.0706478	0.157054
0.0615546	0.161566		0.0655432	0.138915		0.0838221	0.141838		0.0707053	0.15711
0.0616047	0.161776		0.0655965	0.13893		0.0838903	0.141946		0.0707629	0.157151
0.0616548	0.161828		0.0656498	0.139366		0.0839585	0.142111		0.0708204	0.157199
0.0617049	0.161901		0.0657032	0.139376		0.0840267	0.142424		0.0708779	0.157259
0.061755	0.162081		0.0657565	0.13941		0.0840949	0.142725		0.0709355	0.157362
0.0618051	0.162171		0.0658098	0.139527		0.0841631	0.142866		0.070993	0.157362
0.0618552	0.162287		0.0658632	0.139694		0.0842313	0.143178		0.0710505	0.157476
0.0619052	0.162364		0.0659165	0.139831		0.0842995	0.143192		0.071108	0.157531
0.0619553	0.162556		0.0659698	0.140041		0.0843678	0.143192		0.0711656	0.157532
0.0620054	0.162694		0.0660231	0.140158		0.084436	0.143202		0.0712231	0.157653
0.0620555	0.162735		0.0660765	0.140357		0.0845042	0.143339		0.0712806	0.157676
0.0621056	0.163074		0.0661298	0.140472		0.0845724	0.143349		0.0713382	0.157793
0.0621557	0.163229		0.0661831	0.140529		0.0846406	0.143357		0.0713957	0.157928
0.0622057	0.163337		0.0662365	0.140604		0.0847088	0.143436		0.0714532	0.157951
0.0622558	0.163359		0.0662898	0.14082		0.084777	0.143485		0.0715108	0.158149
0.0623059	0.163438		0.0663431	0.140864		0.0848452	0.143585		0.0715683	0.158188
0.062356	0.163497		0.0663965	0.140887		0.0849134	0.143643		0.0716258	0.158247
0.0624061	0.163523		0.0664498	0.140931		0.0849816	0.143724		0.0716834	0.158282
0.0624562	0.163653		0.0665031	0.140962		0.0850498	0.143724		0.0717409	0.15837
0.0625063	0.163914		0.0665565	0.140977		0.085118	0.143784		0.0717984	0.158471
0.0625563	0.164078		0.0666098	0.141173		0.0851862	0.143851		0.0718559	0.158664
0.0626064	0.164187		0.0666631	0.141191		0.0852544	0.14399		0.0719135	0.158728
0.0626565	0.164207		0.0667164	0.141242		0.0853226	0.144078		0.071971	0.158745
0.0627066	0.164404		0.0667698	0.141261		0.0853908	0.144081		0.0720285	0.158948
0.0627567	0.164434		0.0668231	0.141338		0.085459	0.144237		0.0720861	0.158968
0.0628068	0.164456		0.0668764	0.14134		0.0855272	0.144331		0.0721436	0.159248
0.0628569	0.164457		0.0669298	0.141346		0.0855954	0.144428		0.0722011	0.159323
0.0629069	0.164665		0.0669831	0.14139		0.0856636	0.144502		0.0722587	0.159377
0.062957	0.164692		0.0670364	0.141419		0.0857318	0.144774		0.0723162	0.159512
0.0630071	0.165084		0.0670898	0.141567		0.0858	0.144831		0.0723737	0.159551
0.0630572	0.165107		0.0671431	0.141739		0.0858682	0.144903		0.0724313	0.160375
0.0631073	0.165284		0.0671964	0.141752		0.0859364	0.144942		0.0724888	0.160608
0.0631574	0.165485		0.0672497	0.141816		0.0860046	0.145069		0.0725463	0.160936
0.0632075	0.165693		0.0673031	0.141831		0.0860728	0.145201		0.0726038	0.160983
0.0632575	0.16585		0.0673564	0.141976		0.086141	0.145297		0.0726614	0.161078
0.0633076	0.165938		0.0674097	0.142253		0.0862092	0.145309		0.0727189	0.161091
0.0633577	0.166049		0.0674631	0.142679		0.0862775	0.145324		0.0727764	0.161158
0.0634078	0.166141		0.0675164	0.143073		0.0863457	0.14538		0.072834	0.16121
0.0634579	0.166183		0.0675697	0.143119		0.0864139	0.145385		0.0728915	0.161253
0.063508	0.166452		0.0676231	0.143269		0.0864821	0.14543		0.072949	0.161426
0.063558	0.166498		0.0676764	0.143321		0.0865503	0.145433		0.0730066	0.16147
0.0636081	0.166659		0.0677297	0.143495		0.0866185	0.145536		0.0730641	0.161688
0.0636582	0.16669		0.0677831	0.143504		0.0866867	0.145923		0.0731216	0.161704
0.0637083	0.1667		0.0678364	0.143571		0.0867549	0.145925		0.0731792	0.161797
0.0637584	0.166853		0.0678897	0.143635		0.0868231	0.146107		0.0732367	0.161989
0.0638085	0.166882		0.067943	0.143669		0.0868913	0.146139		0.0732942	0.162098
0.0638586	0.166928		0.0679964	0.143671		0.0869595	0.146179		0.0733517	0.162177
0.0639086	0.166976		0.0680497	0.143905		0.0870277	0.146201		0.0734093	0.162332
0.0639587	0.167077		0.068103	0.143985		0.0870959	0.146306		0.0734668	0.162663
0.0640088	0.167337		0.0681564	0.144059		0.0871641	0.146394		0.0735243	0.162762
0.0640589	0.167493		0.0682097	0.144129		0.0872323	0.146631		0.0735819	0.162779
0.064109	0.167692		0.068263	0.14416		0.0873005	0.14674		0.0736394	0.163132
0.0641591	0.167781		0.0683164	0.144373		0.0873687	0.146742		0.0736969	0.163143
0.0642092	0.167838		0.0683697	0.144576		0.0874369	0.146825		0.0737545	0.163159
0.0642592	0.168159		0.068423	0.144577		0.0875051	0.146892		0.073812	0.163459
0.0643093	0.168185		0.0684763	0.144623		0.0875733	0.146986		0.0738695	0.163557
0.0643594	0.168225		0.0685297	0.14481		0.0876415	0.146999		0.0739271	0.163591
0.0644095	0.168276		0.068583	0.144886		0.0877097	0.147024		0.0739846	0.163686
0.0644596	0.168306		0.0686363	0.145031		0.0877779	0.147223		0.0740421	0.163713
0.0645097	0.168404		0.0686897	0.145106		0.0878461	0.147243		0.0740996	0.163744
0.0645598	0.168428		0.068743	0.145107		0.0879143	0.147249		0.0741572	0.164117
0.0646098	0.168462		0.0687963	0.145208		0.0879825	0.147411		0.0742147	0.164419
0.0646599	0.168577		0.0688497	0.145261		0.0880507	0.147673		0.0742722	0.164572
0.06471	0.168672		0.068903	0.145329		0.0881189	0.147699		0.0743298	0.164774
0.0647601	0.168706		0.0689563	0.145465		0.0881872	0.147828		0.0743873	0.164876
0.0648102	0.168874		0.0690097	0.145553		0.0882554	0.147878		0.0744448	0.164884
0.0648603	0.16901		0.069063	0.145601		0.0883236	0.147985		0.0745024	0.164995
0.0649103	0.169045		0.0691163	0.145625		0.0883918	0.148062		0.0745599	0.165038
0.0649604	0.169083		0.0691696	0.145657		0.08846	0.148341		0.0746174	0.16505
0.0650105	0.169151		0.069223	0.145833		0.0885282	0.148447		0.074675	0.165096
0.0650606	0.169314		0.0692763	0.14587		0.0885964	0.14857		0.0747325	0.165187
0.0651107	0.169421		0.0693296	0.146034		0.0886646	0.148575		0.07479	0.165205
0.0651608	0.169727		0.069383	0.146081		0.0887328	0.148614		0.0748475	0.165221
0.0652109	0.169766		0.0694363	0.146098		0.088801	0.148808		0.0749051	0.165225
0.0652609	0.169789		0.0694896	0.146122		0.0888692	0.148951		0.0749626	0.165299
0.065311	0.169899		0.069543	0.146307		0.0889374	0.148976		0.0750201	0.16538
0.0653611	0.170054		0.0695963	0.146338		0.0890056	0.148991		0.0750777	0.165447
0.0654112	0.170327		0.0696496	0.146369		0.0890738	0.149067		0.0751352	0.165499
0.0654613	0.170361		0.0697029	0.146546		0.089142	0.149207		0.0751927	0.165527
0.0655114	0.170367		0.0697563	0.146697		0.0892102	0.149215		0.0752503	0.16557
0.0655615	0.170478		0.0698096	0.146712		0.0892784	0.149303		0.0753078	0.165615
0.0656115	0.170561		0.0698629	0.146799		0.0893466	0.149311		0.0753653	0.165679
0.0656616	0.170692		0.0699163	0.146854		0.0894148	0.149373		0.0754229	0.165704
0.0657117	0.170729		0.0699696	0.14698		0.089483	0.149877		0.0754804	0.165913
0.0657618	0.170738		0.0700229	0.147072		0.0895512	0.150015		0.0755379	0.166075
0.0658119	0.170769		0.0700763	0.147111		0.0896194	0.150065		0.0755954	0.166272
0.065862	0.171028		0.0701296	0.147139		0.0896876	0.150148		0.075653	0.166293
0.0659121	0.171208		0.0701829	0.147221		0.0897558	0.150181		0.0757105	0.166352
0.0659621	0.171275		0.0702363	0.147296		0.089824	0.150444		0.075768	0.166395
0.0660122	0.171634		0.0702896	0.14739		0.0898922	0.150452		0.0758256	0.166489
0.0660623	0.171689		0.0703429	0.147464		0.0899604	0.150508		0.0758831	0.166489
0.0661124	0.171716		0.0703962	0.147518		0.0900286	0.150524		0.0759406	0.166589
0.0661625	0.171782		0.0704496	0.147679		0.0900968	0.150549		0.0759982	0.166609
0.0662126	0.172092		0.0705029	0.147687		0.0901651	0.150554		0.0760557	0.166769
0.0662626	0.172186		0.0705562	0.147689		0.0902333	0.150626		0.0761132	0.1668
0.0663127	0.172221		0.0706096	0.147712		0.0903015	0.150709		0.0761708	0.16686
0.0663628	0.172312		0.0706629	0.147769		0.0903697	0.150804		0.0762283	0.16692
0.0664129	0.172334		0.0707162	0.148079		0.0904379	0.151008		0.0762858	0.166922
0.066463	0.17251		0.0707696	0.1483		0.0905061	0.151078		0.0763433	0.167056
0.0665131	0.172573		0.0708229	0.148535		0.0905743	0.151124		0.0764009	0.167081
0.0665632	0.172702		0.0708762	0.148614		0.0906425	0.151212		0.0764584	0.167192
0.0666132	0.172801		0.0709296	0.148723		0.0907107	0.151354		0.0765159	0.167193
0.0666633	0.172866		0.0709829	0.148821		0.0907789	0.151426		0.0765735	0.16731
0.0667134	0.172942		0.0710362	0.148855		0.0908471	0.151625		0.076631	0.167628
0.0667635	0.173		0.0710895	0.149161		0.0909153	0.15169		0.0766885	0.167707
0.0668136	0.173252		0.0711429	0.149215		0.0909835	0.151772		0.0767461	0.167825
0.0668637	0.173324		0.0711962	0.149237		0.0910517	0.151892		0.0768036	0.167908
0.0669138	0.17342		0.0712495	0.149262		0.0911199	0.15192		0.0768611	0.167946
0.0669638	0.173563		0.0713029	0.149294		0.0911881	0.152285		0.0769187	0.167961
0.0670139	0.17367		0.0713562	0.149417		0.0912563	0.15233		0.0769762	0.168247
0.067064	0.173743		0.0714095	0.149594		0.0913245	0.152414		0.0770337	0.16837
0.0671141	0.173761		0.0714629	0.149747		0.0913927	0.152419		0.0770912	0.168419
0.0671642	0.17414		0.0715162	0.149887		0.0914609	0.152474		0.0771488	0.168425
0.0672143	0.174328		0.0715695	0.149985		0.0915291	0.152571		0.0772063	0.168694
0.0672643	0.174413		0.0716228	0.150146		0.0915973	0.152801		0.0772638	0.168773
0.0673144	0.174442		0.0716762	0.150281		0.0916655	0.152878		0.0773214	0.168815
0.0673645	0.174498		0.0717295	0.150294		0.0917337	0.152912		0.0773789	0.168893
0.0674146	0.174514		0.0717828	0.150374		0.0918019	0.153433		0.0774364	0.168926
0.0674647	0.174958		0.0718362	0.15084		0.0918701	0.153534		0.077494	0.169151
0.0675148	0.174977		0.0718895	0.150871		0.0919383	0.153566		0.0775515	0.169319
0.0675649	0.17499		0.0719428	0.150907		0.0920065	0.153648		0.077609	0.169332
0.0676149	0.175182		0.0719962	0.151176		0.0920748	0.153757		0.0776666	0.169388
0.067665	0.175323		0.0720495	0.15122		0.092143	0.153819		0.0777241	0.169415
0.0677151	0.175382		0.0721028	0.151229		0.0922112	0.154093		0.0777816	0.169666
0.0677652	0.175452		0.0721562	0.151291		0.0922794	0.154165		0.0778391	0.169734
0.0678153	0.175489		0.0722095	0.151295		0.0923476	0.154306		0.0778967	0.169757
0.0678654	0.175715		0.0722628	0.1513		0.0924158	0.154345		0.0779542	0.16979
0.0679155	0.175814		0.0723161	0.151409		0.092484	0.154448		0.0780117	0.169855
0.0679655	0.175848		0.0723695	0.151527		0.0925522	0.15445		0.0780693	0.169931
0.0680156	0.176276		0.0724228	0.151555		0.0926204	0.154564		0.0781268	0.169931
0.0680657	0.176335		0.0724761	0.151859		0.0926886	0.154709		0.0781843	0.170343
0.0681158	0.176349		0.0725295	0.151875		0.0927568	0.154745		0.0782419	0.170494
0.0681659	0.176633		0.0725828	0.152004		0.092825	0.154863		0.0782994	0.170552
0.068216	0.176643		0.0726361	0.152081		0.0928932	0.154896		0.0783569	0.170556
0.0682661	0.176682		0.0726895	0.152136		0.0929614	0.154905		0.0784145	0.170599
0.0683161	0.176684		0.0727428	0.152248		0.0930296	0.155094		0.078472	0.170739
0.0683662	0.176807		0.0727961	0.152266		0.0930978	0.15511		0.0785295	0.170771
0.0684163	0.176835		0.0728494	0.152284		0.093166	0.155324		0.078587	0.170839
0.0684664	0.176854		0.0729028	0.152308		0.0932342	0.155495		0.0786446	0.170892
0.0685165	0.176949		0.0729561	0.152446		0.0933024	0.155551		0.0787021	0.170983
0.0685666	0.177013		0.0730094	0.152584		0.0933706	0.155567		0.0787596	0.171043
0.0686166	0.177066		0.0730628	0.152762		0.0934388	0.155737		0.0788172	0.171135
0.0686667	0.177149		0.0731161	0.152764		0.093507	0.155763		0.0788747	0.171242
0.0687168	0.177272		0.0731694	0.153014		0.0935752	0.155781		0.0789322	0.171264
0.0687669	0.17748		0.0732228	0.153134		0.0936434	0.155798		0.0789898	0.171402
0.068817	0.177668		0.0732761	0.153201		0.0937116	0.156044		0.0790473	0.171492
0.0688671	0.177673		0.0733294	0.153211		0.0937798	0.156182		0.0791048	0.171502
0.0689172	0.177712		0.0733828	0.15328		0.093848	0.156323		0.0791624	0.171532
0.0689672	0.177766		0.0734361	0.15345		0.0939162	0.156332		0.0792199	0.171639
0.0690173	0.177848		0.0734894	0.153563		0.0939844	0.156474		0.0792774	0.17169
0.0690674	0.177864		0.0735427	0.153593		0.0940527	0.156541		0.0793349	0.171705
0.0691175	0.178		0.0735961	0.153631		0.0941209	0.156592		0.0793925	0.171718
0.0691676	0.178164		0.0736494	0.153701		0.0941891	0.156612		0.07945	0.171838
0.0692177	0.17817		0.0737027	0.154004		0.0942573	0.15666		0.0795075	0.17192
0.0692678	0.17826		0.0737561	0.154199		0.0943255	0.156662		0.0795651	0.171926
0.0693178	0.178383		0.0738094	0.154207		0.0943937	0.156696		0.0796226	0.172074
0.0693679	0.178413		0.0738627	0.154265		0.0944619	0.156729		0.0796801	0.172155
0.069418	0.178477		0.0739161	0.154434		0.0945301	0.15681		0.0797377	0.172163
0.0694681	0.178487		0.0739694	0.154546		0.0945983	0.156828		0.0797952	0.172178
0.0695182	0.178502		0.0740227	0.154569		0.0946665	0.156996		0.0798527	0.172216
0.0695683	0.178538		0.074076	0.154694		0.0947347	0.157009		0.0799103	0.172404
0.0696184	0.178667		0.0741294	0.154814		0.0948029	0.15702		0.0799678	0.172532
0.0696684	0.178839		0.0741827	0.154823		0.0948711	0.15719		0.0800253	0.172583
0.0697185	0.178851		0.074236	0.155063		0.0949393	0.157207		0.0800828	0.172598
0.0697686	0.178893		0.0742894	0.155086		0.0950075	0.157234		0.0801404	0.173164
0.0698187	0.17893		0.0743427	0.15509		0.0950757	0.157304		0.0801979	0.173208
0.0698688	0.17898		0.074396	0.155187		0.0951439	0.157339		0.0802554	0.173365
0.0699189	0.179224		0.0744494	0.155208		0.0952121	0.157432		0.080313	0.173569
0.0699689	0.179293		0.0745027	0.155223		0.0952803	0.157587		0.0803705	0.173648
0.070019	0.179306		0.074556	0.155324		0.0953485	0.157616		0.080428	0.173656
0.0700691	0.179326		0.0746094	0.15538		0.0954167	0.15766		0.0804856	0.173758
0.0701192	0.179401		0.0746627	0.155384		0.0954849	0.157838		0.0805431	0.173885
0.0701693	0.179524		0.074716	0.155494		0.0955531	0.157847		0.0806006	0.173949
0.0702194	0.179772		0.0747693	0.1556		0.0956213	0.157862		0.0806582	0.17398
0.0702695	0.179972		0.0748227	0.155708		0.0956895	0.157894		0.0807157	0.174037
0.0703195	0.180268		0.074876	0.155717		0.0957577	0.157921		0.0807732	0.17408
0.0703696	0.180365		0.0749293	0.155898		0.0958259	0.157941		0.0808307	0.174423
0.0704197	0.180467		0.0749827	0.155969		0.0958941	0.158005		0.0808883	0.174514
0.0704698	0.180597		0.075036	0.15597		0.0959624	0.158037		0.0809458	0.174619
0.0705199	0.180749		0.0750893	0.156164		0.0960306	0.158049		0.0810033	0.174743
0.07057	0.180793		0.0751427	0.156164		0.0960988	0.158418		0.0810609	0.174758
0.0706201	0.180838		0.075196	0.156234		0.096167	0.15846		0.0811184	0.174824
0.0706701	0.180881		0.0752493	0.156261		0.0962352	0.158895		0.0811759	0.174922
0.0707202	0.180928		0.0753027	0.156303		0.0963034	0.158964		0.0812335	0.17502
0.0707703	0.181001		0.075356	0.156305		0.0963716	0.158992		0.081291	0.175258
0.0708204	0.181106		0.0754093	0.156358		0.0964398	0.159005		0.0813485	0.17563
0.0708705	0.181203		0.0754626	0.156428		0.096508	0.159005		0.0814061	0.175652
0.0709206	0.181214		0.075516	0.156468		0.0965762	0.159362		0.0814636	0.175666
0.0709707	0.181472		0.0755693	0.156517		0.0966444	0.159374		0.0815211	0.1757
0.0710207	0.181476		0.0756226	0.156551		0.0967126	0.159424		0.0815786	0.175728
0.0710708	0.181536		0.075676	0.156751		0.0967808	0.159518		0.0816362	0.175869
0.0711209	0.181611		0.0757293	0.156775		0.096849	0.159567		0.0816937	0.175886
0.071171	0.181724		0.0757826	0.156779		0.0969172	0.159587		0.0817512	0.17591
0.0712211	0.18175		0.075836	0.156793		0.0969854	0.15973		0.0818088	0.175953
0.0712712	0.182004		0.0758893	0.156817		0.0970536	0.160159		0.0818663	0.176005
0.0713212	0.18201		0.0759426	0.156855		0.0971218	0.160388		0.0819238	0.176086
0.0713713	0.182058		0.0759959	0.15728		0.09719	0.160576		0.0819814	0.176237
0.0714214	0.182089		0.0760493	0.157476		0.0972582	0.160704		0.0820389	0.176308
0.0714715	0.182306		0.0761026	0.157627		0.0973264	0.160742		0.0820964	0.176328
0.0715216	0.18244		0.0761559	0.157629		0.0973946	0.160767		0.082154	0.176357
0.0715717	0.182675		0.0762093	0.157629		0.0974628	0.161034		0.0822115	0.176452
0.0716218	0.182689		0.0762626	0.157726		0.097531	0.161054		0.082269	0.176479
0.0716718	0.182771		0.0763159	0.157787		0.0975992	0.161123		0.0823265	0.176555
0.0717219	0.182802		0.0763693	0.157844		0.0976674	0.161161		0.0823841	0.176698
0.071772	0.182829		0.0764226	0.158002		0.0977356	0.161215		0.0824416	0.176711
0.0718221	0.182884		0.0764759	0.158151		0.0978038	0.161222		0.0824991	0.177005
0.0718722	0.182953		0.0765293	0.158207		0.0978721	0.161364		0.0825567	0.177127
0.0719223	0.182973		0.0765826	0.158294		0.0979403	0.16146		0.0826142	0.177329
0.0719724	0.183037		0.0766359	0.158359		0.0980085	0.161476		0.0826717	0.17737
0.0720224	0.183039		0.0766892	0.158754		0.0980767	0.161588		0.0827293	0.177385
0.0720725	0.183049		0.0767426	0.158756		0.0981449	0.16195		0.0827868	0.177455
0.0721226	0.183081		0.0767959	0.158768		0.0982131	0.161992		0.0828443	0.177563
0.0721727	0.183097		0.0768492	0.158919		0.0982813	0.162005		0.0829019	0.177814
0.0722228	0.183117		0.0769026	0.158951		0.0983495	0.162008		0.0829594	0.177869
0.0722729	0.18312		0.0769559	0.158994		0.0984177	0.162233		0.0830169	0.177905
0.0723229	0.183142		0.0770092	0.159181		0.0984859	0.162423		0.0830744	0.17799
0.072373	0.183265		0.0770626	0.15919		0.0985541	0.162496		0.083132	0.177997
0.0724231	0.183361		0.0771159	0.159296		0.0986223	0.162516		0.0831895	0.178315
0.0724732	0.183387		0.0771692	0.159385		0.0986905	0.162684		0.083247	0.178418
0.0725233	0.183672		0.0772225	0.159402		0.0987587	0.162691		0.0833046	0.178422
0.0725734	0.183698		0.0772759	0.159506		0.0988269	0.162715		0.0833621	0.17847
0.0726235	0.183713		0.0773292	0.159642		0.0988951	0.162778		0.0834196	0.178495
0.0726735	0.183907		0.0773825	0.159725		0.0989633	0.163009		0.0834772	0.178539
0.0727236	0.184131		0.0774359	0.159729		0.0990315	0.163049		0.0835347	0.178591
0.0727737	0.184214		0.0774892	0.159849		0.0990997	0.163172		0.0835922	0.178738
0.0728238	0.184261		0.0775425	0.160034		0.0991679	0.163384		0.0836498	0.178743
0.0728739	0.184265		0.0775959	0.160059		0.0992361	0.163423		0.0837073	0.178893
0.072924	0.184721		0.0776492	0.160193		0.0993043	0.163518		0.0837648	0.178912
0.0729741	0.18487		0.0777025	0.160293		0.0993725	0.163633		0.0838223	0.178978
0.0730241	0.185011		0.0777559	0.160317		0.0994407	0.16393		0.0838799	0.179061
0.0730742	0.185026		0.0778092	0.160402		0.0995089	0.163957		0.0839374	0.179254
0.0731243	0.185114		0.0778625	0.160432		0.0995771	0.164047		0.0839949	0.179345
0.0731744	0.185127		0.0779158	0.160463		0.0996453	0.164221		0.0840525	0.179526
0.0732245	0.185177		0.0779692	0.160532		0.0997135	0.164323		0.08411	0.179559
0.0732746	0.185209		0.0780225	0.160536		0.0997817	0.164383		0.0841675	0.179768
0.0733247	0.185289		0.0780758	0.16054		0.09985	0.164454		0.0842251	0.179852
0.0733747	0.185535		0.0781292	0.160579		0.0999182	0.164485		0.0842826	0.17997
0.0734248	0.18568		0.0781825	0.160741		0.0999864	0.164514		0.0843401	0.180016
0.0734749	0.185874		0.0782358	0.160745		0.100055	0.164563		0.0843977	0.180088
0.073525	0.186265		0.0782892	0.160761		0.100123	0.16479		0.0844552	0.180138
0.0735751	0.186366		0.0783425	0.160777		0.100191	0.165094		0.0845127	0.180153
0.0736252	0.186381		0.0783958	0.160806		0.100259	0.165171		0.0845702	0.180215
0.0736752	0.186542		0.0784491	0.161005		0.100327	0.165253		0.0846278	0.180289
0.0737253	0.18696		0.0785025	0.161363		0.100396	0.165264		0.0846853	0.180388
0.0737754	0.186967		0.0785558	0.161455		0.100464	0.16528		0.0847428	0.180556
0.0738255	0.187138		0.0786091	0.161455		0.100532	0.165451		0.0848004	0.180711
0.0738756	0.187145		0.0786625	0.161469		0.1006	0.165607		0.0848579	0.180853
0.0739257	0.187544		0.0787158	0.161985		0.100668	0.165786		0.0849154	0.180872
0.0739758	0.187549		0.0787691	0.16207		0.100737	0.165864		0.084973	0.18096
0.0740258	0.187827		0.0788225	0.162565		0.100805	0.165935		0.0850305	0.181134
0.0740759	0.187848		0.0788758	0.162711		0.100873	0.166181		0.085088	0.181228
0.074126	0.187888		0.0789291	0.162783		0.100941	0.166224		0.0851456	0.181366
0.0741761	0.188188		0.0789825	0.162861		0.101009	0.166777		0.0852031	0.181454
0.0742262	0.188249		0.0790358	0.163034		0.101078	0.166954		0.0852606	0.181572
0.0742763	0.18844		0.0790891	0.163098		0.101146	0.167002		0.0853181	0.181756
0.0743264	0.188557		0.0791424	0.163107		0.101214	0.167097		0.0853757	0.182193
0.0743764	0.1888		0.0791958	0.163331		0.101282	0.16713		0.0854332	0.18223
0.0744265	0.188802		0.0792491	0.163452		0.10135	0.16727		0.0854907	0.182366
0.0744766	0.188905		0.0793024	0.163463		0.101419	0.167513		0.0855483	0.182377
0.0745267	0.188957		0.0793558	0.163521		0.101487	0.167678		0.0856058	0.182473
0.0745768	0.189055		0.0794091	0.163769		0.101555	0.167738		0.0856633	0.182602
0.0746269	0.189126		0.0794624	0.163896		0.101623	0.167828		0.0857209	0.182663
0.074677	0.189132		0.0795158	0.164021		0.101691	0.167916		0.0857784	0.182695
0.074727	0.189155		0.0795691	0.164096		0.10176	0.167932		0.0858359	0.182826
0.0747771	0.189259		0.0796224	0.164125		0.101828	0.167935		0.0858935	0.182935
0.0748272	0.189844		0.0796758	0.164145		0.101896	0.168016		0.085951	0.182977
0.0748773	0.189963		0.0797291	0.164146		0.101964	0.168042		0.0860085	0.183041
0.0749274	0.19029		0.0797824	0.164192		0.102032	0.168104		0.086066	0.183186
0.0749775	0.190303		0.0798357	0.164249		0.102101	0.168405		0.0861236	0.183293
0.0750275	0.19037		0.0798891	0.164276		0.102169	0.168562		0.0861811	0.183312
0.0750776	0.19066		0.0799424	0.164698		0.102237	0.168646		0.0862386	0.183514
0.0751277	0.19072		0.0799957	0.165007		0.102305	0.168851		0.0862962	0.183528
0.0751778	0.191041		0.0800491	0.165232		0.102373	0.16891		0.0863537	0.183665
0.0752279	0.191116		0.0801024	0.165359		0.102442	0.168971		0.0864112	0.184051
0.075278	0.191273		0.0801557	0.165407		0.10251	0.169009		0.0864688	0.184094
0.0753281	0.19155		0.0802091	0.165548		0.102578	0.169168		0.0865263	0.184124
0.0753781	0.19166		0.0802624	0.165567		0.102646	0.169296		0.0865838	0.184276
0.0754282	0.191751		0.0803157	0.165609		0.102715	0.16931		0.0866414	0.184457
0.0754783	0.191786		0.080369	0.16583		0.102783	0.169317		0.0866989	0.184531
0.0755284	0.191932		0.0804224	0.166097		0.102851	0.169453		0.0867564	0.184599
0.0755785	0.191945		0.0804757	0.166255		0.102919	0.169531		0.0868139	0.18466
0.0756286	0.19206		0.080529	0.166331		0.102987	0.169593		0.0868715	0.184735
0.0756787	0.192465		0.0805824	0.166358		0.103056	0.169683		0.086929	0.184841
0.0757287	0.192493		0.0806357	0.166375		0.103124	0.169723		0.0869865	0.184917
0.0757788	0.192575		0.080689	0.166423		0.103192	0.169922		0.0870441	0.185013
0.0758289	0.19263		0.0807424	0.166471		0.10326	0.170021		0.0871016	0.185013
0.075879	0.192652		0.0807957	0.166609		0.103328	0.170129		0.0871591	0.185213
0.0759291	0.192664		0.080849	0.166612		0.103397	0.170422		0.0872167	0.185276
0.0759792	0.192693		0.0809024	0.16678		0.103465	0.170457		0.0872742	0.185331
0.0760292	0.193204		0.0809557	0.166927		0.103533	0.170655		0.0873317	0.185352
0.0760793	0.193293		0.081009	0.166945		0.103601	0.170719		0.0873893	0.185383
0.0761294	0.193297		0.0810623	0.167076		0.103669	0.170806		0.0874468	0.185403
0.0761795	0.19332		0.0811157	0.167184		0.103738	0.17083		0.0875043	0.185434
0.0762296	0.193417		0.081169	0.167308		0.103806	0.17092		0.0875618	0.185501
0.0762797	0.193514		0.0812223	0.167361		0.103874	0.171159		0.0876194	0.185645
0.0763298	0.193594		0.0812757	0.167581		0.103942	0.171376		0.0876769	0.185767
0.0763798	0.193878		0.081329	0.16771		0.10401	0.171504		0.0877344	0.185815
0.0764299	0.193884		0.0813823	0.167808		0.104079	0.171507		0.087792	0.186063
0.07648	0.194246		0.0814357	0.167845		0.104147	0.171631		0.0878495	0.186315
0.0765301	0.194547		0.081489	0.167866		0.104215	0.171681		0.087907	0.186415
0.0765802	0.194646		0.0815423	0.16802		0.104283	0.171947		0.0879646	0.186507
0.0766303	0.194842		0.0815956	0.168128		0.104351	0.172118		0.0880221	0.186869
0.0766804	0.194856		0.081649	0.168409		0.10442	0.172457		0.0880796	0.187001
0.0767304	0.194861		0.0817023	0.168443		0.104488	0.172534		0.0881372	0.187098
0.0767805	0.19499		0.0817556	0.168455		0.104556	0.172691		0.0881947	0.187156
0.0768306	0.19521		0.081809	0.168556		0.104624	0.172716		0.0882522	0.187351
0.0768807	0.195379		0.0818623	0.168576		0.104692	0.172766		0.0883097	0.187405
0.0769308	0.195411		0.0819156	0.168746		0.104761	0.172993		0.0883673	0.187418
0.0769809	0.195584		0.081969	0.168851		0.104829	0.173001		0.0884248	0.187585
0.077031	0.195633		0.0820223	0.168891		0.104897	0.173098		0.0884823	0.18766
0.077081	0.195858		0.0820756	0.168953		0.104965	0.173159		0.0885399	0.18766
0.0771311	0.196148		0.082129	0.169024		0.105033	0.173169		0.0885974	0.187843
0.0771812	0.196169		0.0821823	0.169164		0.105102	0.173437		0.0886549	0.187967
0.0772313	0.196576		0.0822356	0.169166		0.10517	0.173566		0.0887125	0.188468
0.0772814	0.196636		0.0822889	0.169225		0.105238	0.173583		0.08877	0.188482
0.0773315	0.196788		0.0823423	0.169416		0.105306	0.173594		0.0888275	0.188496
0.0773815	0.196823		0.0823956	0.169527		0.105374	0.1738		0.0888851	0.188546
0.0774316	0.196914		0.0824489	0.169712		0.105443	0.173808		0.0889426	0.189042
0.0774817	0.196935		0.0825023	0.169772		0.105511	0.17384		0.0890001	0.189199
0.0775318	0.197003		0.0825556	0.169806		0.105579	0.173851		0.0890576	0.189286
0.0775819	0.197221		0.0826089	0.169966		0.105647	0.173858		0.0891152	0.1893
0.077632	0.197253		0.0826623	0.170055		0.105715	0.173982		0.0891727	0.189327
0.0776821	0.197362		0.0827156	0.170057		0.105784	0.174307		0.0892302	0.189384
0.0777321	0.19789		0.0827689	0.170091		0.105852	0.174427		0.0892878	0.189412
0.0777822	0.197956		0.0828222	0.170294		0.10592	0.174449		0.0893453	0.189529
0.0778323	0.197989		0.0828756	0.170319		0.105988	0.174586		0.0894028	0.189585
0.0778824	0.198		0.0829289	0.170604		0.106056	0.174638		0.0894604	0.189634
0.0779325	0.198206		0.0829822	0.170799		0.106125	0.17469		0.0895179	0.189847
0.0779826	0.198208		0.0830356	0.170841		0.106193	0.174851		0.0895754	0.189897
0.0780327	0.198283		0.0830889	0.170917		0.106261	0.174952		0.089633	0.189937
0.0780827	0.198414		0.0831422	0.170932		0.106329	0.175009		0.0896905	0.189951
0.0781328	0.198506		0.0831956	0.170955		0.106397	0.175023		0.089748	0.190139
0.0781829	0.198632		0.0832489	0.171002		0.106466	0.175034		0.0898055	0.190174
0.078233	0.198678		0.0833022	0.171031		0.106534	0.175285		0.0898631	0.190195
0.0782831	0.198744		0.0833556	0.171105		0.106602	0.175286		0.0899206	0.190294
0.0783332	0.199032		0.0834089	0.171145		0.10667	0.175441		0.0899781	0.190821
0.0783833	0.199071		0.0834622	0.171196		0.106739	0.175507		0.0900357	0.191068
0.0784333	0.199073		0.0835155	0.17121		0.106807	0.175679		0.0900932	0.191123
0.0784834	0.199142		0.0835689	0.171222		0.106875	0.175716		0.0901507	0.191268
0.0785335	0.199231		0.0836222	0.171245		0.106943	0.175829		0.0902083	0.19128
0.0785836	0.199337		0.0836755	0.171311		0.107011	0.175912		0.0902658	0.191525
0.0786337	0.199842		0.0837289	0.171434		0.10708	0.175929		0.0903233	0.191547
0.0786838	0.199896		0.0837822	0.171505		0.107148	0.175957		0.0903809	0.191897
0.0787338	0.199901		0.0838355	0.17154		0.107216	0.176033		0.0904384	0.191911
0.0787839	0.199983		0.0838889	0.171617		0.107284	0.17622		0.0904959	0.192036
0.078834	0.199995		0.0839422	0.171632		0.107352	0.176254		0.0905534	0.192216
0.0788841	0.20003		0.0839955	0.171749		0.107421	0.176442		0.090611	0.19249
0.0789342	0.200033		0.0840489	0.171837		0.107489	0.176454		0.0906685	0.192527
0.0789843	0.200103		0.0841022	0.17192		0.107557	0.176495		0.090726	0.192593
0.0790344	0.200179		0.0841555	0.171991		0.107625	0.176618		0.0907836	0.192596
0.0790844	0.200271		0.0842088	0.171998		0.107693	0.176695		0.0908411	0.192706
0.0791345	0.200277		0.0842622	0.172077		0.107762	0.176754		0.0908986	0.192716
0.0791846	0.200368		0.0843155	0.172087		0.10783	0.176756		0.0909562	0.19285
0.0792347	0.200425		0.0843688	0.172258		0.107898	0.176799		0.0910137	0.192878
0.0792848	0.200459		0.0844222	0.172275		0.107966	0.176831		0.0910712	0.193015
0.0793349	0.200497		0.0844755	0.172319		0.108034	0.176896		0.0911288	0.193153
0.079385	0.200575		0.0845288	0.172388		0.108103	0.176924		0.0911863	0.193157
0.079435	0.200604		0.0845822	0.172541		0.108171	0.177095		0.0912438	0.193203
0.0794851	0.20077		0.0846355	0.172582		0.108239	0.177429		0.0913013	0.193306
0.0795352	0.200859		0.0846888	0.172608		0.108307	0.17746		0.0913589	0.19332
0.0795853	0.200859		0.0847421	0.172697		0.108375	0.177668		0.0914164	0.193335
0.0796354	0.200933		0.0847955	0.172738		0.108444	0.177713		0.0914739	0.193427
0.0796855	0.201049		0.0848488	0.172826		0.108512	0.177724		0.0915315	0.193501
0.0797356	0.201051		0.0849021	0.172843		0.10858	0.177788		0.091589	0.193553
0.0797856	0.201147		0.0849555	0.172883		0.108648	0.177829		0.0916465	0.193739
0.0798357	0.201538		0.0850088	0.17304		0.108716	0.177937		0.0917041	0.193746
0.0798858	0.201585		0.0850621	0.17306		0.108785	0.178003		0.0917616	0.193791
0.0799359	0.20175		0.0851155	0.173083		0.108853	0.178067		0.0918191	0.193867
0.079986	0.201999		0.0851688	0.173119		0.108921	0.178075		0.0918767	0.193909
0.0800361	0.202		0.0852221	0.173196		0.108989	0.17817		0.0919342	0.194101
0.0800861	0.20202		0.0852755	0.173535		0.109057	0.178189		0.0919917	0.194115
0.0801362	0.202049		0.0853288	0.173643		0.109126	0.178464		0.0920492	0.1942
0.0801863	0.2022		0.0853821	0.173772		0.109194	0.17852		0.0921068	0.194205
0.0802364	0.20225		0.0854354	0.173824		0.109262	0.178536		0.0921643	0.194541
0.0802865	0.202253		0.0854888	0.173852		0.10933	0.178599		0.0922218	0.194694
0.0803366	0.202314		0.0855421	0.17391		0.109398	0.178672		0.0922794	0.194935
0.0803867	0.202369		0.0855954	0.173921		0.109467	0.178693		0.0923369	0.194952
0.0804367	0.202375		0.0856488	0.174006		0.109535	0.178698		0.0923944	0.195017
0.0804868	0.202428		0.0857021	0.17416		0.109603	0.178759		0.092452	0.195082
0.0805369	0.202533		0.0857554	0.174207		0.109671	0.179199		0.0925095	0.195549
0.080587	0.202542		0.0858088	0.174304		0.109739	0.179267		0.092567	0.195565
0.0806371	0.202611		0.0858621	0.174306		0.109808	0.179394		0.0926246	0.195662
0.0806872	0.202788		0.0859154	0.174357		0.109876	0.179429		0.0926821	0.19587
0.0807373	0.202834		0.0859687	0.174439		0.109944	0.179484		0.0927396	0.195988
0.0807873	0.202865		0.0860221	0.174499		0.110012	0.17962		0.0927971	0.196
0.0808374	0.202971		0.0860754	0.174517		0.11008	0.179663		0.0928547	0.196009
0.0808875	0.203018		0.0861287	0.174558		0.110149	0.179679		0.0929122	0.196112
0.0809376	0.203055		0.0861821	0.174558		0.110217	0.179689		0.0929697	0.196114
0.0809877	0.203105		0.0862354	0.174949		0.110285	0.179748		0.0930273	0.196469
0.0810378	0.203129		0.0862887	0.175005		0.110353	0.180137		0.0930848	0.196483
0.0810878	0.203211		0.0863421	0.175096		0.110421	0.180159		0.0931423	0.196492
0.0811379	0.203215		0.0863954	0.175245		0.11049	0.180187		0.0931999	0.19668
0.081188	0.203217		0.0864487	0.175472		0.110558	0.180448		0.0932574	0.196813
0.0812381	0.203371		0.0865021	0.175687		0.110626	0.180448		0.0933149	0.196905
0.0812882	0.203379		0.0865554	0.175808		0.110694	0.180515		0.0933725	0.19704
0.0813383	0.203403		0.0866087	0.17599		0.110763	0.180567		0.09343	0.197118
0.0813884	0.20371		0.086662	0.176078		0.110831	0.180578		0.0934875	0.197227
0.0814384	0.203878		0.0867154	0.176126		0.110899	0.180594		0.093545	0.197387
0.0814885	0.203936		0.0867687	0.176235		0.110967	0.180684		0.0936026	0.19778
0.0815386	0.203974		0.086822	0.176249		0.111035	0.180697		0.0936601	0.197822
0.0815887	0.203984		0.0868754	0.176331		0.111104	0.180728		0.0937176	0.197967
0.0816388	0.204046		0.0869287	0.176684		0.111172	0.180756		0.0937752	0.198006
0.0816889	0.204258		0.086982	0.176747		0.11124	0.180872		0.0938327	0.198308
0.081739	0.204361		0.0870354	0.176772		0.111308	0.180912		0.0938902	0.198488
0.081789	0.204397		0.0870887	0.176776		0.111376	0.180955		0.0939478	0.198645
0.0818391	0.204425		0.087142	0.176944		0.111445	0.180966		0.0940053	0.198648
0.0818892	0.204526		0.0871953	0.176989		0.111513	0.181144		0.0940628	0.198775
0.0819393	0.204568		0.0872487	0.176994		0.111581	0.181505		0.0941204	0.198782
0.0819894	0.204577		0.087302	0.17732		0.111649	0.181538		0.0941779	0.198804
0.0820395	0.204624		0.0873553	0.177409		0.111717	0.18163		0.0942354	0.199259
0.0820896	0.204654		0.0874087	0.177481		0.111786	0.181657		0.0942929	0.199285
0.0821396	0.204746		0.087462	0.177599		0.111854	0.181684		0.0943505	0.199644
0.0821897	0.204801		0.0875153	0.177884		0.111922	0.181701		0.094408	0.19991
0.0822398	0.204827		0.0875687	0.177951		0.11199	0.181883		0.0944655	0.199931
0.0822899	0.204959		0.087622	0.178119		0.112058	0.181892		0.0945231	0.200326
0.08234	0.205012		0.0876753	0.178174		0.112127	0.181962		0.0945806	0.20033
0.0823901	0.205102		0.0877287	0.178258		0.112195	0.181978		0.0946381	0.200399
0.0824401	0.205293		0.087782	0.178402		0.112263	0.182042		0.0946957	0.200517
0.0824902	0.205306		0.0878353	0.178465		0.112331	0.182132		0.0947532	0.200758
0.0825403	0.205477		0.0878886	0.178475		0.112399	0.182204		0.0948107	0.200828
0.0825904	0.205644		0.087942	0.1785		0.112468	0.182285		0.0948683	0.200857
0.0826405	0.205692		0.0879953	0.178701		0.112536	0.18243		0.0949258	0.20088
0.0826906	0.205766		0.0880486	0.178751		0.112604	0.182593		0.0949833	0.200924
0.0827407	0.205923		0.088102	0.17877		0.112672	0.18268		0.0950408	0.200972
0.0827907	0.206092		0.0881553	0.178886		0.11274	0.182764		0.0950984	0.201015
0.0828408	0.206217		0.0882086	0.178966		0.112809	0.18277		0.0951559	0.201081
0.0828909	0.206232		0.088262	0.179045		0.112877	0.182811		0.0952134	0.201108
0.082941	0.206336		0.0883153	0.179185		0.112945	0.182859		0.095271	0.201456
0.0829911	0.206453		0.0883686	0.179205		0.113013	0.182899		0.0953285	0.201631
0.0830412	0.206556		0.088422	0.179307		0.113081	0.182917		0.095386	0.201648
0.0830913	0.20656		0.0884753	0.179336		0.11315	0.183496		0.0954436	0.201719
0.0831413	0.206709		0.0885286	0.179568		0.113218	0.183521		0.0955011	0.201736
0.0831914	0.206728		0.0885819	0.179575		0.113286	0.183663		0.0955586	0.201786
0.0832415	0.206852		0.0886353	0.179621		0.113354	0.183667		0.0956162	0.201818
0.0832916	0.206901		0.0886886	0.179694		0.113422	0.183798		0.0956737	0.201852
0.0833417	0.207062		0.0887419	0.179722		0.113491	0.184035		0.0957312	0.202
0.0833918	0.207106		0.0887953	0.179759		0.113559	0.184107		0.0957887	0.202054
0.0834419	0.207248		0.0888486	0.179866		0.113627	0.184252		0.0958463	0.202079
0.0834919	0.20727		0.0889019	0.180087		0.113695	0.184287		0.0959038	0.202097
0.083542	0.207328		0.0889553	0.180232		0.113763	0.184302		0.0959613	0.202179
0.0835921	0.207362		0.0890086	0.18025		0.113832	0.184309		0.0960189	0.202345
0.0836422	0.207451		0.0890619	0.180321		0.1139	0.184378		0.0960764	0.202351
0.0836923	0.20784		0.0891152	0.180394		0.113968	0.184679		0.0961339	0.202489
0.0837424	0.207871		0.0891686	0.180536		0.114036	0.184917		0.0961915	0.20257
0.0837924	0.208221		0.0892219	0.180572		0.114104	0.184948		0.096249	0.202667
0.0838425	0.208238		0.0892752	0.180667		0.114173	0.184949		0.0963065	0.202823
0.0838926	0.208313		0.0893286	0.180712		0.114241	0.185042		0.0963641	0.202824
0.0839427	0.208343		0.0893819	0.180734		0.114309	0.185043		0.0964216	0.202883
0.0839928	0.208454		0.0894352	0.180769		0.114377	0.185074		0.0964791	0.202908
0.0840429	0.208706		0.0894886	0.180775		0.114446	0.185099		0.0965366	0.203128
0.084093	0.208754		0.0895419	0.180801		0.114514	0.185121		0.0965942	0.20319
0.084143	0.208785		0.0895952	0.180806		0.114582	0.185131		0.0966517	0.203347
0.0841931	0.208868		0.0896486	0.180828		0.11465	0.18521		0.0967092	0.203475
0.0842432	0.208879		0.0897019	0.180963		0.114718	0.185612		0.0967668	0.203563
0.0842933	0.209034		0.0897552	0.181001		0.114787	0.185666		0.0968243	0.203587
0.0843434	0.209071		0.0898085	0.181052		0.114855	0.185874		0.0968818	0.20381
0.0843935	0.209229		0.0898619	0.181079		0.114923	0.1859		0.0969394	0.203876
0.0844436	0.209246		0.0899152	0.181151		0.114991	0.186218		0.0969969	0.203884
0.0844936	0.209296		0.0899685	0.181211		0.115059	0.186329		0.0970544	0.203963
0.0845437	0.209313		0.0900219	0.181254		0.115128	0.186359		0.097112	0.204055
0.0845938	0.20952		0.0900752	0.181258		0.115196	0.186457		0.0971695	0.204119
0.0846439	0.209525		0.0901285	0.181284		0.115264	0.186458		0.097227	0.204322
0.084694	0.209545		0.0901819	0.181379		0.115332	0.186904		0.0972845	0.204377
0.0847441	0.209686		0.0902352	0.181495		0.1154	0.187231		0.0973421	0.204473
0.0847942	0.209907		0.0902885	0.181502		0.115469	0.18725		0.0973996	0.204528
0.0848442	0.209947		0.0903418	0.181661		0.115537	0.187315		0.0974571	0.20454
0.0848943	0.2101		0.0903952	0.181681		0.115605	0.187316		0.0975147	0.204729
0.0849444	0.210109		0.0904485	0.181768		0.115673	0.187553		0.0975722	0.204734
0.0849945	0.210139		0.0905018	0.181788		0.115741	0.187684		0.0976297	0.204748
0.0850446	0.210308		0.0905552	0.182204		0.11581	0.187692		0.0976873	0.204781
0.0850947	0.210328		0.0906085	0.18231		0.115878	0.187794		0.0977448	0.204827
0.0851447	0.210394		0.0906618	0.182329		0.115946	0.187889		0.0978023	0.204924
0.0851948	0.21047		0.0907152	0.182542		0.116014	0.187991		0.0978599	0.204958
0.0852449	0.21063		0.0907685	0.182619		0.116082	0.188015		0.0979174	0.205044
0.085295	0.211023		0.0908218	0.182639		0.116151	0.188192		0.0979749	0.205065
0.0853451	0.211226		0.0908752	0.182759		0.116219	0.188368		0.0980324	0.205165
0.0853952	0.211254		0.0909285	0.182921		0.116287	0.18839		0.09809	0.205182
0.0854453	0.211309		0.0909818	0.183015		0.116355	0.188564		0.0981475	0.205368
0.0854953	0.211566		0.0910351	0.183037		0.116423	0.188751		0.098205	0.205456
0.0855454	0.211572		0.0910885	0.183108		0.116492	0.188767		0.0982626	0.205462
0.0855955	0.211695		0.0911418	0.183122		0.11656	0.189075		0.0983201	0.205463
0.0856456	0.211743		0.0911951	0.183362		0.116628	0.189161		0.0983776	0.205538
0.0856957	0.211842		0.0912485	0.183716		0.116696	0.189252		0.0984352	0.205633
0.0857458	0.211986		0.0913018	0.183727		0.116764	0.189351		0.0984927	0.205673
0.0857959	0.212177		0.0913551	0.183737		0.116833	0.189387		0.0985502	0.205693
0.0858459	0.212193		0.0914085	0.183743		0.116901	0.189479		0.0986078	0.205727
0.085896	0.212225		0.0914618	0.183813		0.116969	0.189674		0.0986653	0.206051
0.0859461	0.212302		0.0915151	0.183996		0.117037	0.189739		0.0987228	0.206066
0.0859962	0.212483		0.0915684	0.184058		0.117105	0.189837		0.0987803	0.206174
0.0860463	0.212684		0.0916218	0.184211		0.117174	0.189858		0.0988379	0.206302
0.0860964	0.212857		0.0916751	0.184241		0.117242	0.189952		0.0988954	0.206373
0.0861464	0.212879		0.0917284	0.184272		0.11731	0.19		0.0989529	0.20648
0.0861965	0.212913		0.0917818	0.184333		0.117378	0.190057		0.0990105	0.206516
0.0862466	0.212989		0.0918351	0.184443		0.117446	0.190153		0.099068	0.206554
0.0862967	0.213062		0.0918884	0.184477		0.117515	0.190698		0.0991255	0.206881
0.0863468	0.213364		0.0919418	0.184525		0.117583	0.191034		0.0991831	0.206998
0.0863969	0.213371		0.0919951	0.184585		0.117651	0.191043		0.0992406	0.207057
0.086447	0.213714		0.0920484	0.184614		0.117719	0.191156		0.0992981	0.207071
0.086497	0.214081		0.0921018	0.18468		0.117787	0.191206		0.0993557	0.207164
0.0865471	0.21425		0.0921551	0.184704		0.117856	0.191309		0.0994132	0.207166
0.0865972	0.214287		0.0922084	0.184777		0.117924	0.191511		0.0994707	0.207366
0.0866473	0.214449		0.0922617	0.184811		0.117992	0.191552		0.0995282	0.207381
0.0866974	0.214701		0.0923151	0.184882		0.11806	0.191685		0.0995858	0.207406
0.0867475	0.214788		0.0923684	0.185022		0.118128	0.191771		0.0996433	0.207475
0.0867976	0.214865		0.0924217	0.185058		0.118197	0.191956		0.0997008	0.207479
0.0868476	0.215104		0.0924751	0.185081		0.118265	0.191996		0.0997584	0.207533
0.0868977	0.215177		0.0925284	0.185108		0.118333	0.191999		0.0998159	0.207553
0.0869478	0.215394		0.0925817	0.185133		0.118401	0.192119		0.0998734	0.207605
0.0869979	0.215402		0.0926351	0.185168		0.11847	0.192277		0.099931	0.207625
0.087048	0.215488		0.0926884	0.185193		0.118538	0.192344		0.0999885	0.207667
0.0870981	0.215564		0.0927417	0.185255		0.118606	0.192398		0.100046	0.207704
0.0871482	0.215633		0.0927951	0.185315		0.118674	0.192515		0.100104	0.207722
0.0871982	0.215804		0.0928484	0.185332		0.118742	0.192571		0.100161	0.207813
0.0872483	0.215972		0.0929017	0.185353		0.118811	0.192584		0.100219	0.20789
0.0872984	0.216003		0.092955	0.185421		0.118879	0.192595		0.100276	0.207904
0.0873485	0.216034		0.0930084	0.185497		0.118947	0.192823		0.100334	0.207975
0.0873986	0.216118		0.0930617	0.185512		0.119015	0.192935		0.100391	0.208147
0.0874487	0.216132		0.093115	0.185532		0.119083	0.193086		0.100449	0.208149
0.0874987	0.216181		0.0931684	0.185533		0.119152	0.193173		0.100506	0.208204
0.0875488	0.216184		0.0932217	0.185616		0.11922	0.193183		0.100564	0.208217
0.0875989	0.216351		0.093275	0.1857		0.119288	0.193233		0.100621	0.208259
0.087649	0.216354		0.0933284	0.185741		0.119356	0.193387		0.100679	0.208342
0.0876991	0.216381		0.0933817	0.185771		0.119424	0.193527		0.100736	0.208454
0.0877492	0.216547		0.093435	0.185841		0.119493	0.19355		0.100794	0.2087
0.0877993	0.216716		0.0934883	0.185843		0.119561	0.193914		0.100851	0.208705
0.0878493	0.216972		0.0935417	0.185844		0.119629	0.193948		0.100909	0.20889
0.0878994	0.217013		0.093595	0.185853		0.119697	0.193978		0.100967	0.208967
0.0879495	0.217043		0.0936483	0.185874		0.119765	0.194049		0.101024	0.209037
0.0879996	0.217166		0.0937017	0.185896		0.119834	0.194335		0.101082	0.209179
0.0880497	0.217228		0.093755	0.185898		0.119902	0.194384		0.101139	0.209341
0.0880998	0.21723		0.0938083	0.185971		0.11997	0.194514		0.101197	0.209348
0.0881499	0.217339		0.0938617	0.185995		0.120038	0.194559		0.101254	0.209463
0.0881999	0.217346		0.093915	0.186066		0.120106	0.194748		0.101312	0.209819
0.08825	0.217381		0.0939683	0.186134		0.120175	0.194793		0.101369	0.209832
0.0883001	0.217499		0.0940217	0.186277		0.120243	0.194794		0.101427	0.209838
0.0883502	0.217688		0.094075	0.186313		0.120311	0.194833		0.101484	0.209847
0.0884003	0.217719		0.0941283	0.186355		0.120379	0.19485		0.101542	0.209862
0.0884504	0.217869		0.0941816	0.1864		0.120447	0.194895		0.101599	0.20996
0.0885005	0.217892		0.094235	0.186402		0.120516	0.195156		0.101657	0.209971
0.0885505	0.218484		0.0942883	0.186539		0.120584	0.195198		0.101714	0.210025
0.0886006	0.21863		0.0943416	0.186713		0.120652	0.195262		0.101772	0.210025
0.0886507	0.218691		0.094395	0.18676		0.12072	0.195285		0.101829	0.210044
0.0887008	0.218761		0.0944483	0.186818		0.120788	0.195484		0.101887	0.21008
0.0887509	0.218817		0.0945016	0.186935		0.120857	0.195671		0.101945	0.210346
0.088801	0.218897		0.094555	0.187172		0.120925	0.195874		0.102002	0.2104
0.088851	0.219043		0.0946083	0.187217		0.120993	0.195911		0.10206	0.210455
0.0889011	0.219122		0.0946616	0.18723		0.121061	0.195973		0.102117	0.210673
0.0889512	0.219127		0.0947149	0.187239		0.121129	0.196142		0.102175	0.21093
0.0890013	0.219151		0.0947683	0.187326		0.121198	0.196245		0.102232	0.211039
0.0890514	0.219274		0.0948216	0.187407		0.121266	0.196336		0.10229	0.211116
0.0891015	0.219381		0.0948749	0.187451		0.121334	0.196416		0.102347	0.21115
0.0891516	0.219432		0.0949283	0.187491		0.121402	0.196503		0.102405	0.211264
0.0892016	0.219478		0.0949816	0.187676		0.12147	0.196669		0.102462	0.211332
0.0892517	0.219526		0.0950349	0.187681		0.121539	0.196673		0.10252	0.211338
0.0893018	0.219694		0.0950883	0.187822		0.121607	0.196738		0.102577	0.211369
0.0893519	0.219878		0.0951416	0.187832		0.121675	0.196799		0.102635	0.21151
0.089402	0.219991		0.0951949	0.187922		0.121743	0.196981		0.102692	0.211641
0.0894521	0.220101		0.0952483	0.188008		0.121811	0.197182		0.10275	0.211664
0.0895022	0.220228		0.0953016	0.188012		0.12188	0.197254		0.102808	0.211762
0.0895522	0.220322		0.0953549	0.188035		0.121948	0.197321		0.102865	0.211817
0.0896023	0.220399		0.0954082	0.188098		0.122016	0.197378		0.102923	0.211855
0.0896524	0.220503		0.0954616	0.188109		0.122084	0.197384		0.10298	0.212137
0.0897025	0.220772		0.0955149	0.188145		0.122153	0.197423		0.103038	0.212391
0.0897526	0.220876		0.0955682	0.188157		0.122221	0.197536		0.103095	0.212412
0.0898027	0.220908		0.0956216	0.188261		0.122289	0.197803		0.103153	0.212531
0.0898527	0.220914		0.0956749	0.188326		0.122357	0.197851		0.10321	0.2126
0.0899028	0.221001		0.0957282	0.188361		0.122425	0.197898		0.103268	0.212632
0.0899529	0.22102		0.0957816	0.188399		0.122494	0.198094		0.103325	0.212827
0.090003	0.221086		0.0958349	0.188426		0.122562	0.198102		0.103383	0.212858
0.0900531	0.221184		0.0958882	0.188459		0.12263	0.198465		0.10344	0.212863
0.0901032	0.221189		0.0959415	0.188734		0.122698	0.198467		0.103498	0.212924
0.0901533	0.221222		0.0959949	0.188744		0.122766	0.198528		0.103555	0.212967
0.0902033	0.221269		0.0960482	0.189294		0.122835	0.198593		0.103613	0.213026
0.0902534	0.221305		0.0961015	0.189316		0.122903	0.198679		0.10367	0.213084
0.0903035	0.221579		0.0961549	0.189428		0.122971	0.1987		0.103728	0.213133
0.0903536	0.221753		0.0962082	0.18947		0.123039	0.19872		0.103786	0.213199
0.0904037	0.221797		0.0962615	0.189656		0.123107	0.198758		0.103843	0.213222
0.0904538	0.221848		0.0963149	0.189794		0.123176	0.1989		0.103901	0.21331
0.0905039	0.221856		0.0963682	0.190146		0.123244	0.199026		0.103958	0.213507
0.0905539	0.221908		0.0964215	0.190166		0.123312	0.199108		0.104016	0.21351
0.090604	0.221992		0.0964749	0.190214		0.12338	0.199224		0.104073	0.213516
0.0906541	0.222048		0.0965282	0.19043		0.123448	0.199238		0.104131	0.213813
0.0907042	0.222082		0.0965815	0.19044		0.123517	0.199263		0.104188	0.21391
0.0907543	0.222268		0.0966348	0.190488		0.123585	0.199337		0.104246	0.213927
0.0908044	0.222366		0.0966882	0.19049		0.123653	0.199414		0.104303	0.213966
0.0908545	0.222903		0.0967415	0.190558		0.123721	0.199488		0.104361	0.213982
0.0909045	0.222953		0.0967948	0.190778		0.123789	0.199514		0.104418	0.213985
0.0909546	0.222993		0.0968482	0.190781		0.123858	0.199573		0.104476	0.214226
0.0910047	0.223181		0.0969015	0.191053		0.123926	0.199632		0.104533	0.214314
0.0910548	0.223594		0.0969548	0.191089		0.123994	0.19965		0.104591	0.214432
0.0911049	0.223598		0.0970082	0.191131		0.124062	0.199691		0.104648	0.214546
0.091155	0.223759		0.0970615	0.191206		0.12413	0.200048		0.104706	0.214551
0.091205	0.223905		0.0971148	0.191333		0.124199	0.200093		0.104764	0.214626
0.0912551	0.224037		0.0971682	0.191349		0.124267	0.20015		0.104821	0.215047
0.0913052	0.22412		0.0972215	0.191459		0.124335	0.200273		0.104879	0.215125
0.0913553	0.224236		0.0972748	0.191793		0.124403	0.200503		0.104936	0.215558
0.0914054	0.224274		0.0973281	0.191804		0.124471	0.200613		0.104994	0.215609
0.0914555	0.224278		0.0973815	0.191881		0.12454	0.200716		0.105051	0.215703
0.0915056	0.224331		0.0974348	0.191882		0.124608	0.200871		0.105109	0.215782
0.0915556	0.224433		0.0974881	0.191946		0.124676	0.200975		0.105166	0.215934
0.0916057	0.224549		0.0975415	0.191964		0.124744	0.20103		0.105224	0.216076
0.0916558	0.224684		0.0975948	0.192121		0.124812	0.201035		0.105281	0.216118
0.0917059	0.224798		0.0976481	0.192259		0.124881	0.201183		0.105339	0.216312
0.091756	0.224934		0.0977015	0.192264		0.124949	0.201314		0.105396	0.216456
0.0918061	0.22506		0.0977548	0.192307		0.125017	0.201318		0.105454	0.216622
0.0918562	0.22522		0.0978081	0.192365		0.125085	0.201419		0.105511	0.216879
0.0919062	0.22523		0.0978614	0.192471		0.125153	0.201463		0.105569	0.217055
0.0919563	0.225247		0.0979148	0.192479		0.125222	0.201498		0.105627	0.217192
0.0920064	0.225273		0.0979681	0.192573		0.12529	0.20153		0.105684	0.217194
0.0920565	0.225286		0.0980214	0.192591		0.125358	0.201859		0.105742	0.217243
0.0921066	0.225303		0.0980748	0.192765		0.125426	0.201886		0.105799	0.217284
0.0921567	0.225357		0.0981281	0.192815		0.125494	0.20191		0.105857	0.217285
0.0922068	0.225436		0.0981814	0.192975		0.125563	0.20196		0.105914	0.217408
0.0922568	0.225574		0.0982348	0.193006		0.125631	0.202091		0.105972	0.217435
0.0923069	0.225601		0.0982881	0.193055		0.125699	0.202219		0.106029	0.217753
0.092357	0.225607		0.0983414	0.193124		0.125767	0.202392		0.106087	0.218005
0.0924071	0.225655		0.0983948	0.193181		0.125835	0.202462		0.106144	0.21812
0.0924572	0.22589		0.0984481	0.193261		0.125904	0.202469		0.106202	0.218239
0.0925073	0.226014		0.0985014	0.193293		0.125972	0.202555		0.106259	0.218579
0.0925573	0.226199		0.0985547	0.19334		0.12604	0.202621		0.106317	0.218627
0.0926074	0.226211		0.0986081	0.19353		0.126108	0.202883		0.106374	0.218674
0.0926575	0.226289		0.0986614	0.193599		0.126177	0.202904		0.106432	0.218694
0.0927076	0.226377		0.0987147	0.193604		0.126245	0.203028		0.106489	0.218772
0.0927577	0.226418		0.0987681	0.193626		0.126313	0.203105		0.106547	0.218811
0.0928078	0.226455		0.0988214	0.19372		0.126381	0.203139		0.106605	0.218838
0.0928579	0.226537		0.0988747	0.193792		0.126449	0.203426		0.106662	0.218843
0.0929079	0.22662		0.0989281	0.193976		0.126518	0.203471		0.10672	0.218935
0.092958	0.226654		0.0989814	0.194195		0.126586	0.203487		0.106777	0.218936
0.0930081	0.226698		0.0990347	0.194221		0.126654	0.203571		0.106835	0.219054
0.0930582	0.2267		0.099088	0.194296		0.126722	0.203655		0.106892	0.219069
0.0931083	0.226945		0.0991414	0.194428		0.12679	0.203756		0.10695	0.219098
0.0931584	0.227108		0.0991947	0.194798		0.126859	0.203796		0.107007	0.219109
0.0932085	0.227166		0.099248	0.194834		0.126927	0.203837		0.107065	0.219115
0.0932585	0.227173		0.0993014	0.194968		0.126995	0.203884		0.107122	0.219352
0.0933086	0.227243		0.0993547	0.195139		0.127063	0.203903		0.10718	0.219383
0.0933587	0.227268		0.099408	0.195289		0.127131	0.204168		0.107237	0.219395
0.0934088	0.227338		0.0994614	0.195316		0.1272	0.204299		0.107295	0.219534
0.0934589	0.227452		0.0995147	0.195522		0.127268	0.204305		0.107352	0.219674
0.093509	0.227488		0.099568	0.195601		0.127336	0.204394		0.10741	0.219683
0.0935591	0.227851		0.0996214	0.195718		0.127404	0.204437		0.107467	0.219857
0.0936091	0.228067		0.0996747	0.195841		0.127472	0.204549		0.107525	0.220077
0.0936592	0.22816		0.099728	0.195856		0.127541	0.204602		0.107583	0.220114
0.0937093	0.228231		0.0997813	0.195924		0.127609	0.204766		0.10764	0.220235
0.0937594	0.228247		0.0998347	0.19611		0.127677	0.205092		0.107698	0.220279
0.0938095	0.228267		0.099888	0.196177		0.127745	0.205175		0.107755	0.220326
0.0938596	0.228375		0.0999413	0.19619		0.127813	0.205265		0.107813	0.220402
0.0939096	0.228413		0.0999947	0.196205		0.127882	0.205355		0.10787	0.220461
0.0939597	0.228433		0.100048	0.196301		0.12795	0.20537		0.107928	0.220498
0.0940098	0.22855		0.100101	0.196305		0.128018	0.205395		0.107985	0.220844
0.0940599	0.228666		0.100155	0.196409		0.128086	0.205459		0.108043	0.220866
0.09411	0.229164		0.100208	0.196499		0.128154	0.20557		0.1081	0.220869
0.0941601	0.229288		0.100261	0.196719		0.128223	0.205659		0.108158	0.220907
0.0942102	0.229546		0.100315	0.19673		0.128291	0.205665		0.108215	0.221086
0.0942602	0.229652		0.100368	0.196802		0.128359	0.2057		0.108273	0.221137
0.0943103	0.229695		0.100421	0.197214		0.128427	0.205771		0.10833	0.221182
0.0943604	0.229927		0.100475	0.197226		0.128495	0.205886		0.108388	0.221227
0.0944105	0.230019		0.100528	0.197293		0.128564	0.205906		0.108446	0.221276
0.0944606	0.230162		0.100581	0.197361		0.128632	0.205937		0.108503	0.221308
0.0945107	0.230447		0.100635	0.197419		0.1287	0.205939		0.108561	0.221397
0.0945608	0.230477		0.100688	0.197463		0.128768	0.206063		0.108618	0.221548
0.0946108	0.230603		0.100741	0.197514		0.128836	0.20612		0.108676	0.221575
0.0946609	0.230649		0.100795	0.197618		0.128905	0.2062		0.108733	0.221591
0.094711	0.230674		0.100848	0.197618		0.128973	0.206425		0.108791	0.22202
0.0947611	0.230711		0.100901	0.197646		0.129041	0.206648		0.108848	0.222284
0.0948112	0.230922		0.100955	0.197647		0.129109	0.20667		0.108906	0.222439
0.0948613	0.231104		0.101008	0.197682		0.129177	0.206893		0.108963	0.222526
0.0949113	0.231212		0.101061	0.197792		0.129246	0.20698		0.109021	0.222733
0.0949614	0.231217		0.101115	0.19791		0.129314	0.207013		0.109078	0.222923
0.0950115	0.231404		0.101168	0.198034		0.129382	0.207091		0.109136	0.222933
0.0950616	0.231815		0.101221	0.198072		0.12945	0.207136		0.109193	0.223004
0.0951117	0.23184		0.101275	0.198086		0.129518	0.207163		0.109251	0.22319
0.0951618	0.231924		0.101328	0.198121		0.129587	0.207271		0.109308	0.223194
0.0952119	0.231978		0.101381	0.198181		0.129655	0.207324		0.109366	0.22336
0.0952619	0.23203		0.101435	0.198285		0.129723	0.20749		0.109424	0.223394
0.095312	0.232077		0.101488	0.198393		0.129791	0.207511		0.109481	0.223491
0.0953621	0.232083		0.101541	0.198468		0.12986	0.207523		0.109539	0.223626
0.0954122	0.232122		0.101595	0.198501		0.129928	0.207525		0.109596	0.22376
0.0954623	0.232199		0.101648	0.198781		0.129996	0.207589		0.109654	0.223795
0.0955124	0.232249		0.101701	0.198793		0.130064	0.207923		0.109711	0.223815
0.0955625	0.23242		0.101755	0.198893		0.130132	0.208098		0.109769	0.223967
0.0956125	0.232612		0.101808	0.198954		0.130201	0.208411		0.109826	0.224016
0.0956626	0.232702		0.101861	0.199087		0.130269	0.208412		0.109884	0.224038
0.0957127	0.232746		0.101915	0.199271		0.130337	0.208431		0.109941	0.224177
0.0957628	0.23276		0.101968	0.199419		0.130405	0.208489		0.109999	0.224264
0.0958129	0.232774		0.102021	0.199645		0.130473	0.208515		0.110056	0.224347
0.095863	0.232836		0.102075	0.199653		0.130542	0.20858		0.110114	0.224395
0.0959131	0.232884		0.102128	0.199661		0.13061	0.208656		0.110171	0.224434
0.0959631	0.232904		0.102181	0.199663		0.130678	0.208701		0.110229	0.224689
0.0960132	0.232907		0.102235	0.199835		0.130746	0.208728		0.110287	0.224783
0.0960633	0.232913		0.102288	0.19992		0.130814	0.208745		0.110344	0.22486
0.0961134	0.232991		0.102341	0.199921		0.130883	0.20901		0.110402	0.225118
0.0961635	0.233005		0.102395	0.19995		0.130951	0.209201		0.110459	0.225281
0.0962136	0.233019		0.102448	0.200022		0.131019	0.2093		0.110517	0.225379
0.0962636	0.233089		0.102501	0.200235		0.131087	0.209523		0.110574	0.225582
0.0963137	0.233363		0.102555	0.20033		0.131155	0.209544		0.110632	0.225777
0.0963638	0.233363		0.102608	0.200398		0.131224	0.209569		0.110689	0.225785
0.0964139	0.233369		0.102661	0.200452		0.131292	0.209924		0.110747	0.225915
0.096464	0.233436		0.102715	0.200631		0.13136	0.210007		0.110804	0.226122
0.0965141	0.233472		0.102768	0.200667		0.131428	0.210103		0.110862	0.226154
0.0965642	0.233541		0.102821	0.200867		0.131496	0.210219		0.110919	0.226166
0.0966142	0.233597		0.102875	0.201086		0.131565	0.210222		0.110977	0.226245
0.0966643	0.233609		0.102928	0.201098		0.131633	0.21049		0.111034	0.226396
0.0967144	0.233615		0.102981	0.201112		0.131701	0.210493		0.111092	0.226405
0.0967645	0.233632		0.103035	0.20117		0.131769	0.21051		0.111149	0.226546
0.0968146	0.233682		0.103088	0.201251		0.131837	0.210648		0.111207	0.226632
0.0968647	0.233745		0.103141	0.201295		0.131906	0.210672		0.111265	0.226639
0.0969148	0.233841		0.103194	0.201327		0.131974	0.210685		0.111322	0.226709
0.0969648	0.233922		0.103248	0.201354		0.132042	0.210848		0.11138	0.226728
0.0970149	0.23398		0.103301	0.20141		0.13211	0.210864		0.111437	0.226802
0.097065	0.234015		0.103354	0.201434		0.132178	0.210901		0.111495	0.227016
0.0971151	0.234457		0.103408	0.20146		0.132247	0.210929		0.111552	0.227023
0.0971652	0.234742		0.103461	0.201627		0.132315	0.210934		0.11161	0.227047
0.0972153	0.234946		0.103514	0.201687		0.132383	0.210935		0.111667	0.227186
0.0972654	0.235028		0.103568	0.201812		0.132451	0.210977		0.111725	0.227188
0.0973154	0.235126		0.103621	0.202098		0.132519	0.211107		0.111782	0.227222
0.0973655	0.235135		0.103674	0.202174		0.132588	0.211111		0.11184	0.227285
0.0974156	0.235136		0.103728	0.202194		0.132656	0.211134		0.111897	0.227393
0.0974657	0.235239		0.103781	0.202248		0.132724	0.211163		0.111955	0.227793
0.0975158	0.235246		0.103834	0.202308		0.132792	0.211181		0.112012	0.22789
0.0975659	0.235306		0.103888	0.202409		0.13286	0.211595		0.11207	0.227946
0.0976159	0.235613		0.103941	0.202479		0.132929	0.211778		0.112127	0.227969
0.097666	0.235692		0.103994	0.202483		0.132997	0.211789		0.112185	0.22803
0.0977161	0.235693		0.104048	0.202539		0.133065	0.211829		0.112243	0.22836
0.0977662	0.235765		0.104101	0.202723		0.133133	0.211837		0.1123	0.228375
0.0978163	0.235796		0.104154	0.20273		0.133201	0.211845		0.112358	0.228616
0.0978664	0.235991		0.104208	0.202869		0.13327	0.212024		0.112415	0.228666
0.0979165	0.23602		0.104261	0.202896		0.133338	0.212069		0.112473	0.228692
0.0979665	0.236055		0.104314	0.203042		0.133406	0.212118		0.11253	0.229402
0.0980166	0.236129		0.104368	0.203311		0.133474	0.212204		0.112588	0.229588
0.0980667	0.236322		0.104421	0.203409		0.133542	0.212296		0.112645	0.229623
0.0981168	0.236477		0.104474	0.203562		0.133611	0.212321		0.112703	0.229964
0.0981669	0.236674		0.104528	0.203834		0.133679	0.212408		0.11276	0.230044
0.098217	0.236715		0.104581	0.203892		0.133747	0.212488		0.112818	0.230108
0.0982671	0.236955		0.104634	0.203961		0.133815	0.212521		0.112875	0.230155
0.0983171	0.237124		0.104688	0.204084		0.133884	0.212539		0.112933	0.230169
0.0983672	0.237152		0.104741	0.204196		0.133952	0.212715		0.11299	0.230248
0.0984173	0.237169		0.104794	0.204279		0.13402	0.212761		0.113048	0.230415
0.0984674	0.237183		0.104848	0.204373		0.134088	0.212764		0.113106	0.230418
0.0985175	0.237508		0.104901	0.204469		0.134156	0.212945		0.113163	0.230561
0.0985676	0.23762		0.104954	0.204529		0.134225	0.213116		0.113221	0.230608
0.0986177	0.237624		0.105008	0.20462		0.134293	0.213365		0.113278	0.230616
0.0986677	0.237674		0.105061	0.204698		0.134361	0.213378		0.113336	0.230623
0.0987178	0.237811		0.105114	0.204886		0.134429	0.213446		0.113393	0.230625
0.0987679	0.237915		0.105168	0.204982		0.134497	0.213624		0.113451	0.230777
0.098818	0.237973		0.105221	0.205255		0.134566	0.213927		0.113508	0.230869
0.0988681	0.238009		0.105274	0.205311		0.134634	0.214022		0.113566	0.230869
0.0989182	0.238034		0.105328	0.205311		0.134702	0.214114		0.113623	0.230895
0.0989682	0.23808		0.105381	0.205497		0.13477	0.214222		0.113681	0.230943
0.0990183	0.238095		0.105434	0.205545		0.134838	0.214231		0.113738	0.230965
0.0990684	0.238391		0.105488	0.205712		0.134907	0.214388		0.113796	0.231288
0.0991185	0.238409		0.105541	0.205972		0.134975	0.214472		0.113853	0.231317
0.0991686	0.23846		0.105594	0.206044		0.135043	0.214562		0.113911	0.231359
0.0992187	0.2387		0.105648	0.206102		0.135111	0.214764		0.113968	0.231369
0.0992688	0.238813		0.105701	0.206112		0.135179	0.214779		0.114026	0.231455
0.0993188	0.238822		0.105754	0.20621		0.135248	0.214994		0.114084	0.231688
0.0993689	0.23886		0.105808	0.206253		0.135316	0.21512		0.114141	0.2318
0.099419	0.238932		0.105861	0.206332		0.135384	0.215122		0.114199	0.231858
0.0994691	0.239218		0.105914	0.206343		0.135452	0.215171		0.114256	0.231865
0.0995192	0.239272		0.105968	0.206405		0.13552	0.215176		0.114314	0.231946
0.0995693	0.239414		0.106021	0.206462		0.135589	0.215217		0.114371	0.231972
0.0996194	0.239505		0.106074	0.206483		0.135657	0.215284		0.114429	0.232066
0.0996694	0.239621		0.106128	0.206513		0.135725	0.21536		0.114486	0.232078
0.0997195	0.2398		0.106181	0.206832		0.135793	0.215382		0.114544	0.232506
0.0997696	0.239898		0.106234	0.206964		0.135861	0.215433		0.114601	0.232603
0.0998197	0.239914		0.106288	0.20697		0.13593	0.215482		0.114659	0.23273
0.0998698	0.240174		0.106341	0.207054		0.135998	0.215499		0.114716	0.232829
0.0999199	0.240279		0.106394	0.207079		0.136066	0.21553		0.114774	0.232905
0.0999699	0.240293		0.106448	0.20709		0.136134	0.215667		0.114831	0.232906
0.10002	0.240349		0.106501	0.207123		0.136202	0.215686		0.114889	0.232961
0.10007	0.240383		0.106554	0.207153		0.136271	0.215692		0.114946	0.23307
0.10012	0.240388		0.106608	0.207153		0.136339	0.21605		0.115004	0.233365
[truncated: 17,966 more rows]

## Sheet: Supplementary Figure 1B
FDR threshold	Number of genes for coding	Number of genes for non-coding
0.01	59	9
0.1	75	10
0.25	82	15
0.5	92	26

## Sheet: Supplementary Figure 1C
Number of genes	Coding interactions	Non-coding interactions	Random scores (mean)	Random scores (top 1%)	Random scores (bottom 1%)
1	0	0	0	0	0
2	1	0	0.001	0	0
3	1	0	0.002	0	0
4	1	0	0.004	0	0
5	1	0	0.007	0	0
6	2	0	0.011	0.01	0
7	2	0	0.02	1	0
8	3	0	0.025	1	0
9	3	0	0.032	1	0
10	3	0	0.039	1	0
11	4	0	0.048	1	0
12	4	0	0.063	1	0
13	4	0	0.08	1	0
14	4	0	0.095	1	0
15	4	1	0.108	1.01	0
16	5	1	0.124	2	0
17	5	1	0.135	2	0
18	5	1	0.151	2	0
19	5	1	0.159	2	0
20	5	1	0.175	2	0
21	6	1	0.193	2	0
22	6	1	0.211	2	0
23	6	1	0.232	2	0
24	8	1	0.254	2	0
25	9	1	0.287	2	0
26	9	2	0.307	3	0
27	13	3	0.336	3	0
28	13	3	0.365	3	0
29	13	3	0.399	3	0
30	14	3	0.431	3	0
31	14	3	0.457	3	0
32	14	3	0.488	3	0
33	14	3	0.516	3.01	0
34	16	3	0.549	3.01	0
35	17	3	0.573	3.01	0
36	18	3	0.608	3.01	0
37	18	3	0.654	4	0
38	18	4	0.699	4	0
39	18	4	0.738	4	0
40	21	4	0.772	4	0
41	21	4	0.814	4	0
42	23	4	0.855	4.01	0
43	23	4	0.903	5	0
44	24	4	0.952	5	0
45	24	4	0.999	5	0
46	24	4	1.046	5	0
47	24	4	1.103	5	0
48	29	4	1.155	5	0
49	29	5	1.19	5	0
50	30	5	1.238	5	0
51	31	5	1.296	5	0
52	31	5	1.347	5.01	0
53	34	5	1.408	6	0
54	34	5	1.46	6	0
55	34	5	1.512	6	0
56	34	5	1.566	6	0
57	38	5	1.622	6	0
58	40	5	1.683	6	0
59	42	5	1.741	6.01	0
60	42	5	1.793	7	0
61	43	8	1.841	7	0
62	43	8	1.896	7	0
63	43	8	1.967	7	0
64	43	9	2.03	7	0
65	43	9	2.109	7	0
66	43	9	2.174	7	0
67	43	9	2.247	7	0
68	44	9	2.305	8	0
69	44	11	2.37	8	0
70	44	12	2.445	8	0
71	44	12	2.514	8	0
72	44	12	2.58	8	0
73	44	12	2.655	8	0
74	44	12	2.721	8	0
75	46	12	2.793	8.01	0
76	49	12	2.874	9	0
77	50	12	2.946	9	0
78	50	12	3.037	9	0
79	50	12	3.106	9.01	0
80	52	13	3.184	10	0
81	53	14	3.25	10	0
82	53	14	3.333	10	0
83	53	14	3.417	10	0
84	56	14	3.506	10	0
85	57	15	3.575	10	0
86	57	15	3.658	10	0
87	57	15	3.752	10	0
88	59	15	3.824	11	0
89	59	15	3.913	11	0
90	60	15	4.003	11	0
91	61	15	4.113	12	0
92	63	16	4.201	12	0
93	63	16	4.28	12	0
94	64	16	4.386	13	0
95	64	16	4.499	13	0
96	64	16	4.603	13	0
97	67	16	4.707	13	0
98	67	16	4.816	13	1
99	67	16	4.925	13	1
100	67	16	5.017	13	1
101	68	21	5.125	13	1
102	72	21	5.213	13	1
103	72	21	5.324	14	1
104	72	21	5.452	14	1
105	72	21	5.57	14	1
106	72	21	5.685	14.01	1
107	73	21	5.797	15	1
108	74	22	5.919	15	1
109	76	22	6.05	16	1
110	76	22	6.154	16	1
111	76	22	6.275	16	1
112	77	22	6.38	16	1
113	78	22	6.505	16	1
114	78	22	6.609	16	1
115	78	22	6.721	17	1
116	80	22	6.837	17	1
117	83	22	6.94	17	1
118	83	22	7.053	17	1
119	83	22	7.187	18	1
120	84	22	7.298	18	1
121	84	23	7.43	18	1.99
122	84	24	7.556	18	1.99
123	84	24	7.675	18	2
124	84	26	7.814	18	2
125	84	26	7.969	18.01	2
126	85	26	8.112	19	2
127	85	26	8.233	19	2
128	85	26	8.37	19	2
129	85	26	8.494	19	2
130	85	27	8.659	19	2
131	86	27	8.766	20	2
132	94	28	8.906	20	2
133	94	28	9.045	20	2
134	95	32	9.176	20	2
135	95	33	9.296	20	2.99
136	100	33	9.425	20	2.99
137	100	33	9.557	20	3
138	100	33	9.69	20.01	3
139	100	33	9.828	21	3
140	100	33	9.976	21	3
141	100	33	10.124	22	3
142	100	33	10.29	22	3
143	100	33	10.436	22	3
144	100	33	10.577	22	3
145	101	33	10.707	22.01	3
146	101	33	10.861	23.01	3
147	101	34	11.02	24	3
148	101	35	11.151	24	3
149	103	37	11.277	24	3
150	103	38	11.421	24.01	3
151	105	38	11.572	24.01	3.99
152	107	38	11.745	24.01	4
153	107	39	11.907	25	4
154	107	39	12.082	25	4
155	108	39	12.226	25.01	4
156	110	39	12.393	25.01	4
157	110	40	12.546	26	4
158	110	40	12.723	26	4
159	110	40	12.892	26	4
160	110	40	13.073	26	4
161	110	40	13.203	27	4
162	110	40	13.367	27.01	4
163	110	40	13.531	28	4
164	110	40	13.69	28	4
165	110	40	13.86	28	4
166	111	42	14.02	28.01	5
167	111	43	14.215	28.01	5
168	113	43	14.394	30	5
169	113	43	14.56	30	5
170	116	43	14.77	30	5
171	117	44	14.893	30	5
172	119	44	15.046	30	5
173	121	44	15.192	30	5
174	121	44	15.366	30	5
175	122	44	15.524	31.01	5
176	122	44	15.72	33	5
177	123	44	15.923	33	5
178	123	44	16.104	33	5
179	123	44	16.303	33	5
180	123	44	16.456	33.01	5.99
181	123	45	16.657	33.01	6
182	124	45	16.844	33.01	6
183	125	46	17.003	33.01	6
184	127	49	17.207	34	6
185	128	53	17.387	35.01	6
186	129	53	17.582	35.01	6
187	130	53	17.773	35.01	6
188	130	53	17.976	36	7
189	131	53	18.139	36.01	7
190	131	58	18.318	37	7
191	138	58	18.492	37	7
192	138	61	18.658	37	7
193	138	61	18.861	37	7
194	139	61	19.072	37	7
195	139	62	19.25	37.01	7
196	139	62	19.443	37.01	7
197	139	62	19.644	37.01	7
198	139	63	19.867	38	7
199	140	64	20.074	38.01	7
200	140	64	20.264	39	7

[truncated: 10 more sheets: Supplementary Figure 4A, Supplementary Figure 4B-C, Supplementary Figure 10A, Supplementary Figure 10B, Supplementary Figure 10C, Supplementary Figure 10D, Supplementary Figure 10E, Supplementary Figure 10F, Supplementary Figure 10G, Figure S10H]
